# Supplementary material for: Combining independent de novo assemblies to optimize leaf transcriptome of Persian walnut
Source: PLoS One. 2020 Apr 28;15(4):e0232005. doi: 10.1371/journal.pone.0232005 (PMC7188282; doi:10.1371/journal.pone.0232005)
Supplement: S1 Table — (XLSX) [file pone.0232005.s001.xlsx]

## Sheet: Sheet1
XM_018998246.1	Evigen2265026_c0_g1_i1	94.96	575	27	2	55	628	914	1487	0	900
XM_018998245.1	Evigen1962290_c0_g1_i1	99.8	507	1	0	1	507	802	296	0	931
XM_018998244.1	Evigen2147948_c0_g1_i1	84.82	336	48	3	7	340	1557	1223	7e-91	335
XM_018998243.1	Evigen1683223_c0_g1_i1	93.38	1088	70	2	9	1095	2817	3903	0	1609
XM_018998242.1	Evigen266154_c0_g1_i1	99.07	646	6	0	108	753	682	37	0	1160
XM_018998240.1	Evigen371115_c0_g1_i1	99.7	328	0	1	48	375	808	482	2e-170	599
XM_018998239.1	Evigen1711720_c0_g1_i1	98.99	395	4	0	60	454	272	666	0	708
XM_018998238.1	Evigen1677440_c0_g1_i1	95	400	20	0	164	563	1459	1858	5e-179	628
XM_018998237.1	Evigen1679057_c0_g1_i1	98.44	321	5	0	7	327	483	163	2e-160	566
XM_018998236.1	Evigen2214742_c0_g1_i1	99.82	549	1	0	61	609	663	115	0	1009
XM_018998235.1	Evigen545257_c0_g1_i1	99.78	1346	3	0	71	1416	5259	3914	0	2470
XM_018998233.1	Evigen210234_c0_g1_i1	99.61	1286	5	0	1	1286	5025	3740	0	2348
XM_018998230.1	Evigen27548_c0_g1_i1	94.62	3716	163	19	224	3912	45	3750	0	5720
XM_018998226.1	Evigen1711199_c0_g1_i1	100	511	0	0	1	511	1341	831	0	944
XM_018998225.1	Evigen276455_c0_g1_i1	99.59	730	1	1	69	796	731	2	0	1330
XM_018998222.1	Evigen1857357_c0_g1_i1	99.89	1781	2	0	1	1781	7	1787	0	3278
XM_018998221.1	Evigen237468_c0_g1_i1	100	3511	0	0	127	3637	5	3515	0	6484
XM_018998220.1	Evigen1981690_c0_g1_i1	94.48	1776	82	10	93	1864	85	1848	0	2723
XM_018998219.1	Evigen1283364_c0_g1_i1	100	589	0	0	93	681	589	1	0	1088
XM_018998218.1	Evigen1926929_c0_g1_i1	92.44	754	57	0	48	801	134	887	0	1077
XM_018998217.1	Evigen1935786_c0_g1_i1	100	414	0	0	1	414	546	133	0	765
XM_018998215.1	Evigen1700696_c0_g1_i1	86.35	1333	137	16	75	1400	5	1299	0	1411
XM_018998214.1	Evigen2153906_c0_g1_i1	99.79	466	1	0	1	466	481	16	0	856
XM_018998213.1	Evigen1873160_c0_g1_i1	98.7	307	4	0	1	307	979	673	2e-154	545
XM_018998212.1	Evigen1701437_c0_g1_i1	97.23	830	15	5	6	833	935	112	0	1399
XM_018998211.1	Evigen1945623_c0_g1_i1	97.9	762	16	0	236	997	1	762	0	1319
XM_018998209.1	Evigen355913_c0_g1_i1	100	576	0	0	1	576	709	134	0	1064
XM_018998208.1	Evigen97845_c0_g1_i1	99.85	668	1	0	1	668	1221	1888	0	1229
XM_018998206.1	Evigen342661_c0_g1_i1	85.36	478	63	4	1	472	316	792	7e-137	488
XM_018998205.1	Evigen1691646_c0_g1_i1	99.69	325	1	0	101	425	673	997	4e-169	595
XM_018998202.1	Evigen534883_c0_g1_i1	100	407	0	0	74	480	1015	1421	0	752
XM_018998201.1	Evigen243980_c0_g1_i1	99.83	587	1	0	1	587	52	638	0	1079
XM_018998199.1	Evigen904644_c0_g1_i1	100	623	0	0	185	807	631	9	0	1151
XM_018998198.1	Evigen516128_c0_g1_i1	95.24	778	35	2	391	1166	1450	673	0	1230
XM_018998197.1	Evigen56756_c0_g1_i1	99.33	451	3	0	1	451	532	82	0	817
XM_018998196.1	Evigen28288_c0_g1_i1	87.37	562	71	0	1	562	1031	1592	0	645
XM_018998193.1	Evigen1272673_c0_g1_i1	96.1	308	12	0	19	326	121	428	3e-141	503
XM_018998192.1	Evigen84608_c0_g1_i1	100	523	0	0	35	557	1	523	0	966
XM_018998191.1	Evigen913938_c0_g1_i1	97.36	871	4	1	1	852	882	12	0	1463
XM_018998189.1	Evigen1677216_c0_g1_i1	99.82	552	1	0	1	552	1684	2235	0	1014
XM_018998188.1	Evigen912705_c0_g1_i1	100	462	0	0	52	513	1	462	0	854
XM_018998187.1	Evigen363806_c0_g1_i1	99.59	242	1	0	1	242	1756	1515	3e-123	442
XM_018998186.1	Evigen2670_c0_g1_i1	99.66	1492	4	1	1	1491	214	1705	0	2726
XM_018998181.1	Evigen917487_c0_g1_i1	100	575	0	0	1	575	1554	980	0	1062
XM_018998178.1	Evigen2087520_c0_g1_i1	99.34	909	0	1	1	903	1102	194	0	1640
XM_018998176.1	Evigen1934647_c0_g1_i1	96.67	691	2	4	113	797	1	676	0	1129
XM_018998175.1	Evigen183671_c0_g1_i1	85.93	263	33	4	322	582	2718	2978	2e-73	278
XM_018998174.1	Evigen184621_c0_g1_i1	93.75	1296	79	2	116	1410	125	1419	0	1943
XM_018998173.1	Evigen2000124_c0_g1_i1	99.57	2560	5	1	4	2557	1	2560	0	4662
XM_018998169.1	Evigen2176131_c0_g1_i1	99	698	4	1	98	795	870	176	0	1247
XM_018998168.1	Evigen1725132_c0_g1_i1	100	943	0	0	84	1026	1	943	0	1742
XM_018998167.1	Evigen1922828_c0_g1_i1	100	700	0	0	1	700	133	832	0	1293
XM_018998166.1	Evigen2018248_c0_g1_i1	97.63	422	9	1	107	527	729	308	0	723
XM_018998165.1	Evigen533393_c0_g1_i1	96.94	751	15	2	1	743	16	766	0	1253
XM_018998164.1	Evigen907610_c0_g1_i1	99.84	630	1	0	1	630	47	676	0	1158
XM_018998163.1	Evigen84687_c0_g1_i1	99.18	1702	4	1	38	1739	1	1692	0	3057
XM_018998155.1	Evigen265006_c0_g1_i1	88.7	469	53	0	71	539	1172	704	4e-162	573
XM_018998154.1	Evigen1714971_c0_g1_i1	93.89	1063	62	1	36	1098	1283	224	0	1600
XM_018998150.1	Evigen529520_c0_g1_i1	100	346	0	0	1	346	748	1093	0	640
XM_018998149.1	Evigen75818_c0_g1_i1	100	690	0	0	1	690	2489	1800	0	1275
XM_018998147.1	Evigen150417_c0_g1_i1	100	439	0	0	366	804	499	61	0	811
XM_018998146.1	Evigen1302102_c0_g1_i1	80.02	806	126	23	25	823	478	1255	2e-159	564
XM_018998145.1	Evigen58459_c0_g1_i1	99.24	2622	20	0	1	2622	4642	2021	0	4732
XM_018998144.1	Evigen1906705_c0_g1_i1	100	500	0	0	37	536	523	24	0	924
XM_018998143.1	Evigen1115963_c0_g1_i1	99.76	850	2	0	10	859	897	48	0	1559
XM_018998142.1	Evigen2271495_c0_g1_i1	99.45	1630	6	1	1	1627	409	2038	0	2957
XM_018998141.1	Evigen1982894_c0_g1_i1	95.44	2127	67	10	1	2107	2176	60	0	3363
XM_018998140.1	Evigen1832857_c0_g1_i1	97.73	2075	28	6	147	2205	2131	60	0	3554
XM_018998138.1	Evigen1265516_c0_g1_i1	78.57	238	45	6	218	452	360	126	1e-35	152
XM_018998135.1	Evigen2152518_c0_g1_i1	100	515	0	0	1	515	2263	1749	0	952
XM_018998134.1	Evigen1694656_c0_g1_i1	99.85	1942	3	0	1	1942	121	2062	0	3570
XM_018998133.1	Evigen2190250_c0_g1_i1	98.11	476	4	5	1	474	2546	2074	0	824
XM_018998132.1	Evigen1831246_c0_g1_i1	100	572	0	0	29	600	1	572	0	1057
XM_018998130.1	Evigen150694_c0_g1_i1	98.38	371	0	1	41	411	470	106	0	647
XM_018998126.1	Evigen2189471_c0_g1_i1	97.4	308	8	0	1	308	303	610	3e-148	525
XM_018998125.1	Evigen116432_c0_g1_i1	100	592	0	0	1	592	60	651	0	1094
XM_018998124.1	Evigen90055_c0_g1_i1	98.54	478	4	1	29	503	154	631	0	841
XM_018998123.1	Evigen514476_c0_g1_i1	95.89	1290	51	1	7	1296	2279	992	0	2087
XM_018998122.1	Evigen1854867_c0_g1_i1	100	407	0	0	19	425	2136	1730	0	752
XM_018998121.1	Evigen1124173_c0_g1_i1	100	1067	0	0	154	1220	774	1840	0	1971
XM_018998120.1	Evigen1664282_c0_g1_i1	99.68	617	1	1	62	678	412	1027	0	1127
XM_018998119.1	Evigen242308_c0_g1_i1	87.38	1165	142	4	12	1175	1645	485	0	1332
XM_018998118.1	Evigen53297_c0_g1_i1	99.3	2727	2	1	1	2710	1	2727	0	4915
XM_018998115.1	Evigen1687933_c0_g1_i1	99.91	1065	0	1	1	1064	1756	692	0	1960
XM_018998114.1	Evigen333718_c0_g1_i1	100	302	0	0	220	521	302	1	1e-157	558
XM_018998113.1	Evigen1662208_c0_g1_i1	100	443	0	0	1	443	901	459	0	819
XM_018998112.1	Evigen1688386_c0_g1_i1	100	1449	0	0	128	1576	692	2140	0	2676
XM_018998111.1	Evigen914541_c0_g1_i1	99.23	522	1	1	1	519	1129	608	0	939
XM_018998110.1	Evigen1712615_c0_g1_i1	100	504	0	0	1	504	174	677	0	931
XM_018998108.1	Evigen906643_c0_g1_i1	100	671	0	0	206	876	19	689	0	1240
XM_018998107.1	Evigen1724186_c0_g1_i1	99.21	509	4	0	203	711	1	509	0	918
XM_018998105.1	Evigen1994231_c0_g1_i1	94.36	532	22	6	584	1114	525	1	0	809
XM_018998103.1	Evigen912747_c0_g1_i1	100	484	0	0	1	484	30	513	0	894
XM_018998102.1	Evigen2259991_c0_g1_i1	100	396	0	0	1	396	773	378	0	732
XM_018998101.1	Evigen1124225_c0_g1_i1	100	1353	0	0	208	1560	1	1353	0	2499
XM_018976971.1	Evigen1943668_c0_g1_i1	99.57	235	1	0	1	235	224	458	2e-119	429
XM_018998100.1	Evigen1681853_c0_g1_i1	99.38	974	6	0	72	1045	4082	5055	0	1766
XM_018998099.1	Evigen120700_c0_g1_i1	99.71	339	1	0	99	437	339	1	1e-176	621
XM_018998097.1	Evigen919425_c0_g1_i1	86.68	1179	148	4	19	1191	2445	1270	0	1299
XM_018998096.1	Evigen1675227_c0_g1_i1	99.5	602	3	0	248	849	573	1174	0	1096
XM_018998094.1	Evigen1670163_c0_g1_i1	100	748	0	0	446	1193	749	2	0	1382
XM_018998093.1	Evigen2026353_c0_g1_i1	100	351	0	0	44	394	1647	1297	0	649
XM_018998091.1	Evigen1867543_c0_g1_i1	88.82	1100	123	0	9	1108	4744	3645	0	1351
XM_018998089.1	Evigen4308_c0_g1_i1	100	748	0	0	1	748	2156	1409	0	1382
XM_018998088.1	Evigen1686455_c0_g1_i1	100	1275	0	0	1	1275	1394	120	0	2355
XM_018998087.1	Evigen270892_c0_g1_i1	97.74	443	3	3	5	440	552	110	0	756
XM_018998086.1	Evigen253373_c0_g1_i1	99.84	615	0	1	130	743	2738	2124	0	1129
XM_018998085.1	Evigen291181_c0_g1_i1	100	1085	0	0	1	1085	264	1348	0	2004
XM_018998084.1	Evigen246011_c0_g1_i1	100	935	0	0	79	1013	8	942	0	1727
XM_018998083.1	Evigen336985_c0_g1_i1	100	1245	0	0	19	1263	39	1283	0	2300
XM_018998081.1	Evigen72370_c0_g1_i1	99.62	787	3	0	1	787	408	1194	0	1437
XM_018998080.1	Evigen175153_c0_g1_i1	97.77	717	16	0	1	717	3951	3235	0	1236
XM_018998074.1	Evigen2011326_c0_g1_i1	94.59	702	38	0	257	958	1	702	0	1086
XM_018998073.1	Evigen1304844_c0_g1_i1	100	421	0	0	1	421	1675	2095	0	778
XM_018998071.1	Evigen1670763_c0_g1_i1	99.48	581	3	0	58	638	702	1282	0	1057
XM_018998070.1	Evigen1699431_c0_g1_i1	98.56	348	4	1	16	362	326	673	8e-175	614
XM_018998069.1	Evigen2096774_c0_g1_i1	97.71	350	7	1	1	350	4249	4597	7e-171	601
XM_018998068.1	Evigen563108_c0_g1_i1	89.78	2270	231	1	5	2274	4829	2561	0	2905
XM_018998067.1	Evigen1449617_c0_g1_i1	99.51	814	4	0	10	823	847	34	0	1482
XM_018998065.1	Evigen358842_c0_g1_i1	97.69	909	18	2	1	909	4205	3300	0	1559
XM_018998063.1	Evigen1846870_c0_g1_i1	82.98	382	58	5	1	380	59	435	7e-92	339
XM_018998061.1	Evigen497283_c0_g1_i1	95.82	239	8	1	517	753	239	1	2e-105	385
XM_018998060.1	Evigen1583915_c0_g1_i1	96.75	338	11	0	227	564	1790	1453	2e-159	564
XM_018998057.1	Evigen2210409_c0_g1_i1	89.41	425	45	0	1	425	626	1050	6e-151	536
XM_018998056.1	Evigen1680529_c0_g1_i1	89.6	423	44	0	178	600	824	1246	9e-152	538
XM_018998055.1	Evigen175063_c0_g1_i1	99.32	731	5	0	4	734	310	1040	0	1323
XM_018998054.1	Evigen524417_c0_g1_i1	99.24	394	3	0	1	394	1886	1493	0	712
XM_018998052.1	Evigen177948_c0_g1_i1	98.72	234	3	0	43	276	315	548	2e-115	416
XM_018998051.1	Evigen2037668_c0_g1_i1	92.86	420	28	2	1	420	595	178	8e-173	608
XM_018998048.1	Evigen282865_c0_g1_i1	99.67	299	1	0	1	299	303	601	1e-154	547
XM_018998047.1	Evigen159178_c0_g1_i1	100	391	0	0	1	391	2	392	0	723
XM_018998039.1	Evigen1962807_c0_g1_i1	99.48	381	2	0	1	381	816	1196	0	693
XM_018998038.1	Evigen32593_c0_g1_i1	100	226	0	0	266	491	1	226	1e-115	418
XM_018998036.1	Evigen345468_c0_g1_i1	97.15	527	9	3	1	524	2455	2978	0	885
XM_018998035.1	Evigen1737601_c0_g1_i1	97.62	294	6	1	169	461	247	540	4e-141	503
XM_018998033.1	Evigen351890_c0_g1_i1	99.93	1359	1	0	1	1359	1919	561	0	2505
XM_018998032.1	Evigen1897639_c0_g1_i1	99.06	747	4	1	1	744	49	795	0	1338
XM_018998031.1	Evigen230410_c0_g1_i1	100	468	0	0	24	491	1	468	0	865
XM_018998029.1	Evigen1983385_c0_g1_i1	99.89	951	1	0	1	951	215	1165	0	1751
XM_018976970.1	Evigen234279_c0_g1_i1	100	316	0	0	1	316	375	690	5e-166	584
XM_018976966.1	Evigen1831996_c0_g1_i1	100	181	0	0	1	181	382	562	3e-91	335
XM_018976965.1	Evigen2490_c0_g1_i1	91.26	435	38	0	1	435	1301	867	1e-168	593
XM_018976962.1	Evigen334332_c0_g1_i1	100	464	0	0	1	464	1473	1936	0	857
XM_018976959.1	Evigen176716_c0_g1_i1	99.65	566	2	0	1	566	592	1157	0	1035
XM_018976958.1	Evigen268365_c0_g1_i1	100	435	0	0	32	466	552	118	0	804
XM_018976957.1	Evigen1684186_c0_g1_i1	99.11	449	4	0	1	449	1664	2112	0	808
XM_018976956.1	Evigen1871079_c0_g1_i1	98.29	351	6	0	1	351	1493	1143	2e-175	616
XM_018976954.1	Evigen1120515_c0_g1_i1	99.31	435	3	0	54	488	312	746	0	787
XM_018976952.1	Evigen163832_c0_g1_i1	100	566	0	0	1	566	1613	2178	0	1046
XM_018976951.1	Evigen1704624_c0_g1_i1	100	397	0	0	20	416	470	74	0	734
XM_018976950.1	Evigen1876252_c0_g1_i1	99.76	417	0	1	1	416	1280	864	0	763
XM_018976947.1	Evigen2247478_c0_g1_i1	98.63	439	6	0	1	439	1122	684	0	778
XM_018976945.1	Evigen889184_c0_g1_i1	99.74	381	1	0	221	601	404	24	0	699
XM_018976944.1	Evigen521034_c0_g1_i1	100	621	0	0	1	621	376	996	0	1147
XM_018976943.1	Evigen2253052_c0_g1_i1	99.27	274	2	0	1	274	2370	2643	2e-139	496
XM_018976941.1	Evigen902048_c0_g1_i1	100	481	0	0	20	500	49	529	0	889
XM_018976940.1	Evigen2276726_c0_g1_i1	100	505	0	0	1	505	606	1110	0	933
XM_018976939.1	Evigen273756_c0_g1_i1	100	669	0	0	1	669	292	960	0	1236
XM_018976938.1	Evigen2020362_c0_g1_i1	98.73	552	7	0	1	552	1094	1645	0	981
XM_018976937.1	Evigen1122607_c0_g1_i1	100	241	0	0	20	260	1189	949	2e-124	446
XM_018976936.1	Evigen1691712_c0_g1_i1	99.07	429	2	1	154	582	218	644	0	769
XM_018976935.1	Evigen2258947_c0_g1_i1	98.59	708	10	0	1	708	1235	1942	0	1253
XM_018976934.1	Evigen907004_c0_g1_i1	100	325	0	0	220	544	700	376	1e-170	601
XM_018976932.1	Evigen88064_c0_g1_i1	99.84	625	1	0	32	656	1	625	0	1149
XM_018976931.1	Evigen378751_c0_g1_i1	100	721	0	0	1	721	1096	1816	0	1332
XM_018976930.1	Evigen1793_c0_g1_i1	100	650	0	0	9	658	2619	3268	0	1201
XM_018976929.1	Evigen75366_c0_g1_i1	100	721	0	0	1	721	334	1054	0	1332
XM_018976928.1	Evigen918809_c0_g1_i1	100	489	0	0	84	572	1762	1274	0	904
XM_018976926.1	Evigen2014307_c0_g1_i1	100	452	0	0	18	469	806	1257	0	835
XM_018976925.1	Evigen125474_c0_g1_i1	100	314	0	0	409	722	647	334	2e-164	580
XM_018976924.1	Evigen1955249_c0_g1_i1	100	471	0	0	1	471	807	337	0	870
XM_018976922.1	Evigen1458527_c0_g1_i1	100	443	0	0	1	443	1099	657	0	819
XM_018976921.1	Evigen97671_c0_g1_i1	100	426	0	0	44	469	2049	1624	0	787
XM_018976920.1	Evigen1287163_c0_g1_i1	100	320	0	0	1	320	665	346	3e-168	592
XM_018976919.1	Evigen2236702_c0_g1_i1	100	384	0	0	1	384	183	566	0	710
XM_018976918.1	Evigen1733810_c0_g1_i1	100	493	0	0	1	493	123	615	0	911
XM_018976917.1	Evigen58683_c0_g1_i1	100	238	0	0	2	239	730	493	1e-122	440
XM_018976916.1	Evigen1721421_c0_g1_i1	95.74	376	13	1	1	373	37	412	2e-171	603
XM_018976914.1	Evigen256556_c0_g1_i1	100	471	0	0	43	513	971	501	0	870
XM_018976913.1	Evigen125506_c0_g1_i1	100	417	0	0	46	462	1	417	0	771
XM_018976911.1	Evigen1297376_c0_g1_i1	100	689	0	0	266	954	365	1053	0	1273
XM_018976909.1	Evigen1871302_c0_g1_i1	100	768	0	0	1	768	2276	3043	0	1419
XM_018976906.1	Evigen1765958_c0_g1_i1	100	349	0	0	94	442	349	1	0	645
XM_018976905.1	Evigen1985565_c0_g1_i1	100	462	0	0	227	688	1033	1494	0	854
XM_018976903.1	Evigen1959334_c0_g1_i1	86.21	580	48	16	1	549	243	821	4e-170	599
XM_018976902.1	Evigen156053_c0_g1_i1	100	903	0	0	91	993	1360	458	0	1668
XM_018976901.1	Evigen1123681_c0_g1_i1	100	1013	0	0	12	1024	1018	6	0	1871
XM_018976900.1	Evigen1858817_c0_g1_i1	99.8	1006	2	0	36	1041	1	1006	0	1847
XM_018976898.1	Evigen1687173_c0_g1_i1	100	607	0	0	1	607	1279	673	0	1122
XM_018976896.1	Evigen1580125_c0_g1_i1	99.77	441	0	1	13	453	966	527	0	808
XM_018976895.1	Evigen221215_c0_g1_i1	100	402	0	0	1	402	213	614	0	743
XM_018976894.1	Evigen1719429_c0_g1_i1	96.86	924	18	6	1	921	1120	205	0	1535
XM_018976893.1	Evigen2246616_c0_g1_i1	89.2	602	65	0	1	602	1262	1863	0	752
XM_018976891.1	Evigen1747669_c0_g1_i1	100	405	0	0	286	690	8	412	0	749
XM_018976890.1	Evigen2194104_c0_g1_i1	99.82	541	1	0	1	541	1362	822	0	994
XM_018976888.1	Evigen1302986_c0_g1_i1	100	441	0	0	1	441	998	1438	0	815
XM_018976887.1	Evigen2194867_c0_g1_i1	100	592	0	0	1	592	741	150	0	1094
XM_018976886.1	Evigen1831710_c0_g1_i1	100	606	0	0	1	606	1542	937	0	1120
XM_018976885.1	Evigen1455164_c0_g1_i1	94.08	1014	60	0	1	1014	1057	44	0	1541
XM_018976882.1	Evigen1935710_c0_g1_i1	81.26	651	91	20	153	786	127	763	2e-139	497
XM_018976881.1	Evigen1961194_c0_g1_i1	99.88	806	1	0	1	806	842	1647	0	1483
XM_018976878.1	Evigen2194_c0_g1_i1	100	1246	0	0	1	1246	3392	2147	0	2302
XM_018976876.1	Evigen59559_c0_g1_i1	78.02	232	38	7	202	422	2166	1937	4e-30	134
XM_018976875.1	Evigen2206988_c0_g1_i1	99.69	975	3	0	1	975	1050	2024	0	1784
XM_018976874.1	Evigen1707872_c0_g1_i1	100	377	0	0	1	377	496	872	0	697
XM_018976873.1	Evigen1953871_c0_g1_i1	98.8	418	3	1	61	478	19	434	0	743
XM_018976871.1	Evigen1724730_c0_g1_i1	100	625	0	0	2	626	727	103	0	1155
XM_018976870.1	Evigen160630_c0_g1_i1	100	897	0	0	45	941	671	1567	0	1657
XM_018976869.1	Evigen285459_c0_g1_i1	81.8	923	131	16	48	959	419	1315	0	739
XM_018976866.1	Evigen90498_c0_g1_i1	100	959	0	0	1	959	1864	906	0	1772
XM_018976865.1	Evigen1986606_c0_g1_i1	92.75	759	52	3	1	759	208	963	0	1094
XM_018976864.1	Evigen918919_c0_g1_i1	99.81	513	0	1	385	896	757	1269	0	941
XM_018976863.1	Evigen1968056_c0_g1_i1	100	831	0	0	1	831	2670	1840	0	1535
XM_018976862.1	Evigen1693171_c0_g1_i1	100	725	0	0	230	954	1	725	0	1339
XM_018976860.1	Evigen12828_c0_g1_i1	100	293	0	0	46	338	4042	3750	4e-153	542
XM_018976859.1	Evigen112292_c0_g1_i1	100	1352	0	0	1	1352	173	1524	0	2497
XM_018976858.1	Evigen2138156_c0_g1_i1	100	339	0	0	299	637	1	339	2e-178	627
XM_018976856.1	Evigen1575788_c0_g1_i1	100	765	0	0	146	910	1004	240	0	1413
XM_018976855.1	Evigen354500_c0_g1_i1	100	890	0	0	7	896	1819	2708	0	1644
XM_018976854.1	Evigen120172_c0_g1_i1	100	850	0	0	41	890	1382	533	0	1570
XM_018976853.1	Evigen53421_c0_g1_i1	100	519	0	0	1	519	2471	1953	0	959
XM_018976852.1	Evigen112895_c0_g1_i1	100	531	0	0	34	564	1746	1216	0	981
XM_018976851.1	Evigen286376_c0_g1_i1	100	326	0	0	116	441	119	444	4e-171	603
XM_018976850.1	Evigen165432_c0_g1_i1	93.76	529	30	2	66	594	526	1	0	791
XM_018976849.1	Evigen103316_c0_g1_i1	100	795	0	0	181	975	8	802	0	1469
XM_018976848.1	Evigen1584348_c0_g1_i1	100	1089	0	0	69	1157	1480	392	0	2012
XM_018976847.1	Evigen2188026_c0_g1_i1	100	384	0	0	1	384	2672	3055	0	710
XM_018976845.1	Evigen245396_c0_g1_i1	100	948	0	0	166	1113	2078	1131	0	1751
XM_018976844.1	Evigen2012622_c0_g1_i1	100	463	0	0	1	463	162	624	0	856
XM_018976843.1	Evigen2020549_c0_g1_i1	99.69	320	1	0	1	320	379	698	2e-166	586
XM_018976842.1	Evigen1452926_c0_g1_i1	99.68	932	3	0	1	932	37	968	0	1705
XM_018976841.1	Evigen1683674_c0_g1_i1	100	558	0	0	1	558	189	746	0	1031
XM_018976840.1	Evigen1968502_c0_g1_i1	100	666	0	0	1	666	955	290	0	1230
XM_018976839.1	Evigen1834593_c0_g1_i1	98.04	767	0	1	4	755	1684	918	0	1319
XM_018976837.1	Evigen82994_c0_g1_i1	90	570	55	2	1	569	723	1291	0	736
XM_018976835.1	Evigen32412_c0_g1_i1	100	777	0	0	66	842	777	1	0	1435
XM_018976834.1	Evigen70828_c0_g1_i1	81.73	312	56	1	6	317	88	398	8e-68	259
XM_018976833.1	Evigen1965774_c0_g1_i1	99.89	903	0	1	175	1077	92	993	0	1661
XM_018976832.1	Evigen1845017_c0_g1_i1	99.77	433	0	1	541	973	964	533	0	793
XM_018976831.1	Evigen1979692_c0_g1_i1	100	493	0	0	1	493	219	711	0	911
XM_018976830.1	Evigen121313_c0_g1_i1	100	320	0	0	1	320	797	478	3e-168	592
XM_018976829.1	Evigen2254486_c0_g1_i1	100	1402	0	0	1	1402	820	2221	0	2590
XM_018976826.1	Evigen72510_c0_g1_i1	100	576	0	0	1	576	742	1317	0	1064
XM_018976825.1	Evigen2154331_c0_g1_i1	100	618	0	0	3	620	327	944	0	1142
XM_018976824.1	Evigen400452_c0_g1_i1	82.79	1174	178	19	3	1167	1569	411	0	1027
XM_018976822.1	Evigen1995558_c0_g1_i1	100	547	0	0	6	552	792	1338	0	1011
XM_018976821.1	Evigen48860_c0_g1_i1	100	470	0	0	21	490	389	858	0	869
XM_018976820.1	Evigen1688358_c0_g1_i1	99.77	429	1	0	28	456	2235	2663	0	787
XM_018976818.1	Evigen1454338_c0_g1_i1	100	731	0	0	117	847	364	1094	0	1351
XM_018976817.1	Evigen1891567_c0_g1_i1	100	1666	0	0	1	1666	2143	478	0	3077
XM_018976816.1	Evigen2279613_c0_g1_i1	86.76	1473	185	8	1	1465	530	2000	0	1631
XM_018976815.1	Evigen918713_c0_g1_i1	100	799	0	0	1	799	1028	230	0	1476
XM_018976814.1	Evigen2005850_c0_g1_i1	83.73	1137	120	29	1	1106	785	1887	0	1014
XM_018976813.1	Evigen1298010_c0_g1_i1	100	359	0	0	32	390	471	829	0	664
XM_018976812.1	Evigen19961_c0_g1_i1	100	447	0	0	196	642	2008	1562	0	826
XM_018976811.1	Evigen99425_c0_g1_i1	100	512	0	0	1	512	192	703	0	946
XM_018976809.1	Evigen2277664_c0_g1_i1	86.58	790	104	2	96	884	1087	299	0	870
XM_018976808.1	Evigen1852844_c0_g1_i1	100	142	0	0	368	509	74	215	6e-69	263
XM_018976806.1	Evigen1874996_c0_g1_i1	100	285	0	0	264	548	1	285	2e-148	527
XM_018976805.1	Evigen1830601_c0_g1_i1	100	546	0	0	1	546	776	1321	0	1009
XM_018976804.1	Evigen68089_c0_g1_i1	98.37	307	0	1	1	307	372	673	5e-151	534
XM_018976803.1	Evigen49136_c0_g1_i1	88.22	569	64	1	1	566	2413	2981	0	676
XM_018976802.1	Evigen2090878_c0_g1_i1	100	320	0	0	1	320	4400	4081	3e-168	592
XM_018976801.1	Evigen2269828_c0_g1_i1	100	1427	0	0	1	1427	1903	477	0	2636
XM_018976799.1	Evigen89400_c0_g1_i1	100	1256	0	0	2	1257	2947	1692	0	2320
XM_018976798.1	Evigen2273233_c0_g1_i1	99.77	441	1	0	29	469	2158	2598	0	809
XM_018976797.1	Evigen68174_c0_g1_i1	100	861	0	0	1	861	1032	172	0	1591
XM_018998028.1	Evigen1111193_c0_g1_i1	99.83	576	1	0	75	650	7	582	0	1059
XM_018998026.1	Evigen106639_c0_g1_i1	100	474	0	0	1	474	355	828	0	876
XM_018998024.1	Evigen2163084_c0_g1_i1	99.52	631	2	1	257	887	737	108	0	1147
XM_018998023.1	Evigen1700933_c0_g1_i1	98.62	944	10	1	1	941	1062	119	0	1668
XM_018998022.1	Evigen109927_c0_g1_i1	99.06	1814	17	0	1	1814	107	1920	0	3256
XM_018998021.1	Evigen1700690_c0_g1_i1	100	1301	0	0	1	1301	26	1326	0	2403
XM_018998020.1	Evigen3104_c0_g1_i1	99.81	530	1	0	1	530	637	108	0	974
XM_018998018.1	Evigen27277_c0_g1_i1	99.87	2358	3	0	1	2358	5	2362	0	4338
XM_018998017.1	Evigen2020403_c0_g1_i1	99.31	2042	13	1	701	2741	2087	46	0	3692
XM_018998015.1	Evigen179703_c0_g1_i1	95.8	2621	92	3	1	2621	2648	46	0	4215
XM_018998013.1	Evigen1671080_c0_g1_i1	100	724	0	0	1	724	5	728	0	1338
XM_018998011.1	Evigen1571951_c0_g1_i1	99.86	733	1	0	1	733	733	1	0	1349
XM_018998010.1	Evigen1852607_c0_g1_i1	100	504	0	0	1	504	203	706	0	931
XM_018998009.1	Evigen125939_c0_g1_i1	99.76	423	1	0	63	485	1171	749	0	776
XM_018998007.1	Evigen2241152_c0_g1_i1	100	567	0	0	1	567	672	106	0	1048
XM_018998006.1	Evigen86026_c0_g1_i1	99.6	999	4	0	1	999	6	1004	0	1823
XM_018998005.1	Evigen2244446_c0_g1_i1	100	351	0	0	8	358	1190	840	0	649
XM_018998003.1	Evigen918538_c0_g1_i1	100	739	0	0	3	741	1	739	0	1365
XM_018998001.1	Evigen60314_c0_g1_i1	100	969	0	0	806	1774	6	974	0	1790
XM_018998000.1	Evigen1709453_c0_g1_i1	100	673	0	0	36	708	805	133	0	1243
XM_018997998.1	Evigen2179549_c0_g1_i1	99.51	408	2	0	1	408	764	1171	0	743
XM_018997996.1	Evigen2260443_c0_g1_i1	100	622	0	0	279	900	1	622	0	1149
XM_018997995.1	Evigen1726455_c0_g1_i1	90.86	613	47	4	5	608	749	137	0	813
XM_018997994.1	Evigen1686791_c0_g1_i1	84.76	105	16	0	398	502	2576	2472	3e-21	106
XM_018997993.1	Evigen1928982_c0_g1_i1	100	271	0	0	351	621	1312	1042	1e-140	501
XM_018997990.1	Evigen1723164_c0_g1_i1	85.75	351	36	8	107	444	875	526	5e-98	359
XM_018997987.1	Evigen304049_c0_g1_i1	99.41	341	2	0	327	667	344	4	5e-176	619
XM_018997985.1	Evigen1444656_c0_g1_i1	99.79	474	0	1	15	488	201	673	0	869
XM_018997984.1	Evigen916198_c0_g1_i1	98.31	354	3	1	68	418	520	873	9e-176	617
XM_018997982.1	Evigen1764359_c0_g1_i1	99.4	334	2	0	397	730	357	24	3e-172	606
XM_018997981.1	Evigen1714924_c0_g1_i1	94.34	318	18	0	35	352	425	108	6e-137	488
XM_018997980.1	Evigen168057_c0_g1_i1	100	447	0	0	181	627	447	1	0	826
XM_018997977.1	Evigen1580882_c0_g1_i1	100	620	0	0	15	634	1	620	0	1146
XM_018997975.1	Evigen2213054_c0_g1_i1	99.8	512	1	0	1	512	387	898	0	941
XM_018997974.1	Evigen1851932_c0_g1_i1	99.44	709	3	1	39	747	557	1264	0	1286
XM_018997973.1	Evigen1708679_c0_g1_i1	99.86	728	1	0	1	728	1530	803	0	1339
XM_018997972.1	Evigen918065_c0_g1_i1	99.3	1146	5	1	1	1143	1617	472	0	2069
XM_018997971.1	Evigen2247219_c0_g1_i1	99.71	346	1	0	1	346	423	768	0	634
XM_018997970.1	Evigen53478_c0_g1_i1	100	571	0	0	1	571	922	352	0	1055
XM_018997969.1	Evigen1721012_c0_g1_i1	100	953	0	0	98	1050	50	1002	0	1760
XM_018997966.1	Evigen2156596_c0_g1_i1	99.62	523	2	0	350	872	691	169	0	955
XM_018997964.1	Evigen1697588_c0_g1_i1	99.95	2066	1	0	4	2069	2080	15	0	3810
XM_018997963.1	Evigen170729_c0_g1_i1	84.11	409	60	4	152	559	416	12	4e-107	390
XM_018997962.1	Evigen2268214_c0_g1_i1	99.93	1521	1	0	25	1545	1687	167	0	2804
XM_018997961.1	Evigen75986_c0_g1_i1	99.93	1420	1	0	125	1544	1680	261	0	2617
XM_018997957.1	Evigen1941604_c0_g1_i1	99.17	602	5	0	11	612	284	885	0	1085
XM_018997955.1	Evigen913422_c0_g1_i1	100	1047	0	0	59	1105	1	1047	0	1934
XM_018997953.1	Evigen1668134_c0_g1_i1	100	774	0	0	1	774	775	2	0	1430
XM_018997952.1	Evigen103194_c0_g1_i1	99.38	482	3	0	1	482	422	903	0	874
XM_018997951.1	Evigen2198508_c0_g1_i1	99.83	1746	1	1	1	1744	1746	1	0	3206
XM_018997950.1	Evigen56301_c0_g1_i1	97.22	1150	31	1	39	1187	1	1150	0	1945
XM_018997947.1	Evigen92789_c0_g1_i1	100	423	0	0	1	423	1448	1026	0	782
XM_018997945.1	Evigen56640_c0_g1_i1	99.87	2224	2	1	1	2223	45	2268	0	4089
XM_018997944.1	Evigen249109_c0_g1_i1	96.37	496	2	2	67	562	638	1117	0	802
XM_018997943.1	Evigen1711929_c0_g1_i1	100	465	0	0	60	524	1393	929	0	859
XM_018997942.1	Evigen2248746_c0_g1_i1	92.6	1068	73	1	97	1158	1211	144	0	1530
XM_018997941.1	Evigen2200730_c0_g1_i1	100	598	0	0	1	598	695	98	0	1105
XM_018997940.1	Evigen3381_c0_g1_i1	99.5	1800	1	1	1	1792	113	1912	0	3267
XM_018997938.1	Evigen1701664_c0_g1_i1	100	751	0	0	1	751	1858	1108	0	1387
XM_018997937.1	Evigen1116465_c0_g1_i1	99.86	735	0	1	1	734	55	789	0	1351
XM_018997936.1	Evigen147093_c0_g1_i1	100	967	0	0	1	967	267	1233	0	1786
XM_018997934.1	Evigen2001226_c0_g1_i1	98.91	549	5	1	6	554	644	97	0	979
XM_018997932.1	Evigen1678357_c0_g1_i1	89.85	335	22	5	74	396	341	675	3e-116	420
XM_018997931.1	Evigen2157030_c0_g1_i1	100	734	0	0	88	821	6	739	0	1356
XM_018997930.1	Evigen1960628_c0_g1_i1	99.78	456	0	1	28	482	1221	1676	0	835
XM_018997929.1	Evigen1124035_c0_g1_i1	99.45	361	1	1	28	387	710	350	0	654
XM_018997923.1	Evigen1724839_c0_g1_i1	100	411	0	0	440	850	527	937	0	760
XM_018997922.1	Evigen229968_c0_g1_i1	100	556	0	0	350	905	280	835	0	1027
XM_018997920.1	Evigen6442_c0_g1_i1	89.82	845	75	5	92	935	841	7	0	1074
XM_018997919.1	Evigen2101554_c0_g1_i1	99.62	525	2	0	14	538	1	525	0	959
XM_018997918.1	Evigen1924362_c0_g1_i1	100	680	0	0	1	680	6	685	0	1256
XM_018997915.1	Evigen1993829_c0_g1_i1	100	1473	0	0	1	1473	1123	2595	0	2721
XM_018997914.1	Evigen896432_c0_g1_i1	100	448	0	0	13	460	31	478	0	828
XM_018997913.1	Evigen1992777_c0_g1_i1	100	242	0	0	3	244	1	242	1e-124	448
XM_018997912.1	Evigen1667673_c0_g1_i1	84.38	608	66	12	99	706	65	643	6e-161	569
XM_018997908.1	Evigen1740584_c0_g1_i1	98.26	402	4	1	1	402	491	93	0	701
XM_018997907.1	Evigen68117_c0_g1_i1	98.03	407	7	1	31	436	490	84	0	706
XM_018997906.1	Evigen1298981_c0_g1_i1	99.68	1253	2	1	186	1436	1253	1	0	2290
XM_018997905.1	Evigen2188788_c0_g1_i1	97.9	1569	33	0	77	1645	1569	1	0	2715
XM_018997904.1	Evigen1908132_c0_g1_i1	100	744	0	0	45	788	746	3	0	1375
XM_018997902.1	Evigen1922660_c0_g1_i1	99.51	406	1	1	445	849	406	1	0	737
XM_018997900.1	Evigen1695016_c0_g1_i1	98.43	2160	32	2	1	2158	2241	82	0	3799
XM_018997899.1	Evigen2032987_c0_g1_i1	90	370	37	0	188	557	833	464	5e-134	479
XM_018997898.1	Evigen105780_c0_g1_i1	100	1108	0	0	1	1108	1108	1	0	2047
XM_018997897.1	Evigen180654_c0_g1_i1	99.91	1173	1	0	1	1173	1266	94	0	2161
XM_018997896.1	Evigen223488_c0_g1_i1	100	1140	0	0	330	1469	1285	146	0	2106
XM_018997895.1	Evigen1664368_c0_g1_i1	100	1032	0	0	92	1123	1	1032	0	1906
XM_018997894.1	Evigen912932_c0_g1_i1	96.5	286	5	2	28	308	998	713	6e-131	468
XM_018997892.1	Evigen147423_c0_g1_i1	99.77	427	1	0	159	585	1	427	0	784
XM_018997889.1	Evigen1752886_c0_g1_i1	98.12	213	4	0	165	377	1	213	6e-102	372
XM_018997888.1	Evigen1872001_c0_g1_i1	99.49	586	3	0	30	615	1	586	0	1068
XM_018997886.1	Evigen1937523_c0_g1_i1	92.61	528	17	3	3	508	528	1	0	739
XM_018997885.1	Evigen1959095_c0_g1_i1	99.71	680	1	1	52	730	1	680	0	1243
XM_018997884.1	Evigen350137_c0_g1_i1	84.66	893	129	7	20	908	1	889	0	883
XM_018997882.1	Evigen1898121_c0_g1_i1	76.52	345	62	14	22	358	637	304	3e-41	171
XM_018997878.1	Evigen1847306_c0_g1_i1	91.86	737	59	1	1	737	28	763	0	1027
XM_018997877.1	Evigen254204_c0_g1_i1	99.7	998	3	0	1	998	1026	29	0	1827
XM_018976795.1	Evigen1461309_c0_g1_i1	100	350	0	0	1	350	1950	1601	0	647
XM_018976794.1	Evigen2277925_c0_g1_i1	99.57	230	1	0	1	230	1640	1411	1e-116	420
XM_018976792.1	Evigen10133_c0_g1_i1	99.63	534	2	0	1	534	2252	1719	0	976
XM_018976791.1	Evigen1292313_c0_g1_i1	100	446	0	0	1	446	33	478	0	824
XM_018976790.1	Evigen918011_c0_g1_i1	100	444	0	0	11	454	967	1410	0	821
XM_018976789.1	Evigen344146_c0_g1_i1	100	391	0	0	1	391	1423	1033	0	723
XM_018976788.1	Evigen881693_c0_g1_i1	100	317	0	0	1	317	340	24	2e-166	586
XM_018976784.1	Evigen2139344_c0_g1_i1	100	433	0	0	60	492	31	463	0	800
XM_018976783.1	Evigen175977_c0_g1_i1	97.05	271	8	0	8	278	667	397	1e-127	457
XM_018976777.1	Evigen242821_c0_g1_i1	93.5	446	17	7	19	458	1	440	0	652
XM_018976774.1	Evigen87_c0_g1_i1	99.77	431	1	0	31	461	4234	4664	0	791
XM_018976773.1	Evigen373514_c0_g1_i1	100	313	0	0	27	339	852	540	4e-164	579
XM_018976769.1	Evigen60681_c0_g1_i1	94.27	524	24	3	95	618	519	2	0	797
XM_018976768.1	Evigen1942902_c0_g1_i1	100	339	0	0	20	358	1849	1511	1e-178	627
XM_018976766.1	Evigen78741_c0_g1_i1	100	754	0	0	3	756	192	945	0	1393
XM_018976764.1	Evigen1567416_c0_g1_i1	100	360	0	0	1	360	586	227	0	665
XM_018976763.1	Evigen231825_c0_g1_i1	100	980	0	0	1	980	2241	1262	0	1810
XM_018976762.1	Evigen581472_c0_g1_i1	99.65	564	2	0	1	564	269	832	0	1031
XM_018976761.1	Evigen78266_c0_g1_i1	100	822	0	0	1	822	970	149	0	1519
XM_018976760.1	Evigen1583520_c0_g1_i1	100	540	0	0	125	664	546	7	0	998
XM_018976759.1	Evigen2154240_c0_g1_i1	100	697	0	0	1	697	1634	938	0	1288
XM_018976758.1	Evigen1125719_c0_g1_i1	100	272	0	0	1	272	2348	2077	3e-141	503
XM_018976755.1	Evigen7310_c0_g1_i1	100	144	0	0	610	753	1	144	6e-70	267
XM_018976754.1	Evigen1683526_c0_g1_i1	99.58	479	1	1	16	494	2647	3124	0	872
XM_018976753.1	Evigen913106_c0_g1_i1	100	1021	0	0	124	1144	1	1021	0	1886
XM_018976752.1	Evigen1444143_c0_g1_i1	99.82	547	1	0	1	547	600	54	0	1005
XM_018976750.1	Evigen2026116_c0_g1_i1	100	660	0	0	1	660	1018	359	0	1219
XM_018976749.1	Evigen56123_c0_g1_i1	100	1340	0	0	1	1340	6474	5135	0	2475
XM_018976748.1	Evigen1687854_c0_g1_i1	99.88	869	0	1	286	1154	2968	2101	0	1598
XM_018976746.1	Evigen2018726_c0_g1_i1	100	477	0	0	1	477	24	500	0	881
XM_018976745.1	Evigen173378_c0_g1_i1	100	847	0	0	68	914	517	1363	0	1565
XM_018976744.1	Evigen51700_c0_g1_i1	100	586	0	0	1	586	1243	658	0	1083
XM_018976743.1	Evigen1854530_c0_g1_i1	99.68	634	1	1	90	722	754	121	0	1158
XM_018976742.1	Evigen84081_c0_g1_i1	98.77	812	9	1	90	900	867	56	0	1443
XM_018976741.1	Evigen1957631_c0_g1_i1	100	1180	0	0	1	1180	613	1792	0	2180
XM_018976740.1	Evigen2164163_c0_g1_i1	100	441	0	0	1	441	418	858	0	815
XM_018976739.1	Evigen1728786_c0_g1_i1	86.26	604	73	5	619	1220	27	622	0	647
XM_018976738.1	Evigen2260763_c0_g1_i1	100	343	0	0	1	343	641	299	0	634
XM_018997873.1	Evigen2094693_c0_g1_i1	98.19	995	18	0	1	995	2	996	0	1738
XM_018997872.1	Evigen2094991_c0_g1_i1	100	401	0	0	1	401	565	165	0	741
XM_018997871.1	Evigen2017265_c0_g1_i1	100	239	0	0	31	269	1237	1475	3e-123	442
XM_018997870.1	Evigen46919_c0_g1_i1	99.82	563	1	0	1	563	164	726	0	1035
XM_018997869.1	Evigen1459547_c0_g1_i1	97.44	586	9	1	155	740	255	834	0	994
XM_018997868.1	Evigen515138_c0_g1_i1	93.02	387	21	1	1	387	623	243	2e-158	560
XM_018997865.1	Evigen166349_c0_g1_i1	99.8	2524	4	1	1	2523	29	2552	0	4632
XM_018997863.1	Evigen1572154_c0_g1_i1	96.82	409	13	0	1	409	75	483	0	684
XM_018997862.1	Evigen1991380_c0_g1_i1	99.72	1076	3	0	1	1076	1170	95	0	1971
XM_018997860.1	Evigen1458202_c0_g1_i1	100	556	0	0	1	556	1262	707	0	1027
XM_018997857.1	Evigen1898083_c0_g1_i1	100	782	0	0	207	988	4	785	0	1445
XM_018997855.1	Evigen179613_c0_g1_i1	98.13	1015	12	4	1	1008	460	1474	0	1762
XM_018997854.1	Evigen1693717_c0_g1_i1	99.78	890	2	0	1	890	1318	2207	0	1633
XM_018997853.1	Evigen1888906_c0_g1_i1	100	315	0	0	41	355	988	674	2e-165	582
XM_018997851.1	Evigen1983226_c0_g1_i1	98.95	760	3	1	1	755	867	108	0	1354
XM_018997850.1	Evigen1975912_c0_g1_i1	99.53	2539	12	0	1	2539	2557	19	0	4623
XM_018997848.1	Evigen1571739_c0_g1_i1	99.62	798	3	0	14	811	804	7	0	1458
XM_018997847.1	Evigen2217235_c0_g1_i1	97.27	695	10	2	1	686	1150	456	0	1170
XM_018997846.1	Evigen1746508_c0_g1_i1	98.4	499	8	0	84	582	1	499	0	878
XM_018997845.1	Evigen1726667_c0_g1_i1	99.54	869	4	0	581	1449	897	29	0	1583
XM_018997844.1	Evigen1911944_c0_g1_i1	97.21	1040	26	1	1	1040	97	1133	0	1757
XM_018997842.1	Evigen918390_c0_g1_i1	100	455	0	0	21	475	1	455	0	841
XM_018997841.1	Evigen82914_c0_g1_i1	100	882	0	0	99	980	882	1	0	1629
XM_018997840.1	Evigen3386_c0_g1_i1	99.73	2957	2	1	47	3003	1	2951	0	5411
XM_018997838.1	Evigen358887_c0_g1_i1	99.21	127	1	0	31	157	4979	5105	2e-58	230
XM_018997837.1	Evigen1698456_c0_g1_i1	99.56	675	3	0	40	714	114	788	0	1230
XM_018997836.1	Evigen2156871_c0_g1_i1	90.8	348	32	0	6	353	1568	1221	2e-130	466
XM_018997835.1	Evigen1294980_c0_g1_i1	94.21	242	14	0	66	307	414	173	2e-101	370
XM_018997834.1	Evigen12949_c0_g1_i1	87.72	733	90	0	18	750	1018	286	0	856
XM_018997832.1	Evigen1705697_c0_g1_i1	100	1140	0	0	1	1140	189	1328	0	2106
XM_018997830.1	Evigen75076_c0_g1_i1	93.8	629	37	1	24	652	1279	653	0	944
XM_018997829.1	Evigen1751841_c0_g1_i1	87.59	282	35	0	79	360	337	56	2e-88	327
XM_018997828.1	Evigen1985804_c0_g1_i1	99.75	408	1	0	1	408	2060	2467	0	749
XM_018997826.1	Evigen2214901_c0_g1_i1	99.75	804	2	0	1	804	988	185	0	1474
XM_018997825.1	Evigen2121023_c0_g1_i1	100	600	0	0	1	600	678	79	0	1109
XM_018997824.1	Evigen1691674_c0_g1_i1	98.97	2030	10	3	192	2221	512	2530	0	3622
XM_018997822.1	Evigen247947_c0_g1_i1	99.52	1051	2	1	100	1147	1052	2	0	1910
XM_018997819.1	Evigen2103966_c0_g1_i1	100	594	0	0	1	594	1238	1831	0	1098
XM_018997817.1	Evigen1702050_c0_g1_i1	100	658	0	0	596	1253	1126	1783	0	1216
XM_018997816.1	Evigen1689902_c0_g1_i1	100	713	0	0	1	713	889	1601	0	1317
XM_018997815.1	Evigen1677049_c0_g1_i1	94.45	1190	66	0	1	1190	4218	3029	0	1832
XM_018997814.1	Evigen2096011_c0_g1_i1	96.36	550	17	1	143	692	3432	2886	0	902
XM_018997812.1	Evigen2235907_c0_g1_i1	93.69	1062	58	3	1	1059	1357	302	0	1581
XM_018997811.1	Evigen2267973_c0_g1_i1	98.91	643	7	0	1	643	18	660	0	1149
XM_018997808.1	Evigen1109708_c0_g1_i1	99.54	650	3	0	106	755	664	15	0	1184
XM_018997805.1	Evigen16076_c0_g1_i1	90.36	529	48	1	1	526	530	2	0	691
XM_018997804.1	Evigen1695486_c0_g1_i1	85.07	1092	160	1	200	1291	1817	729	0	1110
XM_018997803.1	Evigen231555_c0_g1_i1	99.66	583	2	0	16	598	683	101	0	1066
XM_018997802.1	Evigen2179828_c0_g1_i1	99.75	795	2	0	6	800	1	795	0	1458
XM_018997801.1	Evigen1715870_c0_g1_i1	99.02	614	5	1	1	614	527	1139	0	1099
XM_018997799.1	Evigen2103714_c0_g1_i1	88.92	397	44	0	1	397	839	443	2e-137	490
XM_018997798.1	Evigen245738_c0_g1_i1	99.78	448	1	0	36	483	1	448	0	822
XM_018997796.1	Evigen73476_c0_g1_i1	86.64	1961	238	14	68	2014	2455	505	0	2148
XM_018997795.1	Evigen105197_c0_g1_i1	99.69	1270	4	0	755	2024	1343	74	0	2324
XM_018997794.1	Evigen2020160_c0_g1_i1	99.9	2031	2	0	6	2036	2736	4766	0	3740
XM_018997792.1	Evigen2060943_c0_g1_i1	99.93	1348	1	0	1	1348	157	1504	0	2484
XM_018997791.1	Evigen1836509_c0_g1_i1	98.33	480	8	0	1	480	466	945	0	843
XM_018997790.1	Evigen2235068_c0_g1_i1	100	371	0	0	1	371	496	126	0	686
XM_018997787.1	Evigen1970159_c0_g1_i1	99.91	1058	1	0	1	1058	511	1568	0	1949
XM_018997782.1	Evigen112908_c0_g1_i1	100	205	0	0	981	1185	193	397	1e-103	379
XM_018997779.1	Evigen1710655_c0_g1_i1	99.79	1413	0	1	1	1410	1443	31	0	2590
XM_018997776.1	Evigen34498_c0_g1_i1	100	151	0	0	1280	1430	157	7	2e-73	279
XM_018997773.1	Evigen85703_c0_g1_i1	100	1144	0	0	153	1296	1872	729	0	2113
XM_018997772.1	Evigen269933_c0_g1_i1	100	453	0	0	426	878	1	453	0	837
XM_018997771.1	Evigen75040_c0_g1_i1	100	831	0	0	15	845	1	831	0	1535
XM_018997769.1	Evigen1926519_c0_g1_i1	81.93	758	127	6	1	756	2148	1399	5e-180	632
XM_018997768.1	Evigen910365_c0_g1_i1	100	487	0	0	17	503	1	487	0	900
XM_018997767.1	Evigen1714285_c0_g1_i1	100	934	0	0	1	934	41	974	0	1725
XM_018997765.1	Evigen529229_c0_g1_i1	100	1272	0	0	456	1727	602	1873	0	2350
XM_018997763.1	Evigen2009605_c0_g1_i1	92.1	582	37	3	127	705	700	125	0	811
XM_018997762.1	Evigen1726432_c0_g1_i1	100	905	0	0	86	990	905	1	0	1672
XM_018997761.1	Evigen172365_c0_g1_i1	99.67	303	1	0	366	668	1	303	9e-157	555
XM_018997759.1	Evigen1884784_c0_g1_i1	97.01	268	8	0	228	495	691	424	9e-126	451
XM_018997758.1	Evigen135401_c0_g1_i1	99.53	426	2	0	66	491	710	285	0	776
XM_018997757.1	Evigen2015845_c0_g1_i1	93.25	415	27	1	15	428	217	631	1e-173	610
XM_018997755.1	Evigen1861060_c0_g1_i1	80.66	1034	172	21	17	1041	1228	214	0	776
XM_018997754.1	Evigen2187571_c0_g1_i1	99.37	631	4	0	1	631	1657	1027	0	1144
XM_018997749.1	Evigen345_c0_g1_i1	99.07	1404	13	0	1	1404	2210	807	0	2521
XM_018997748.1	Evigen265240_c0_g1_i1	98.66	897	9	1	1	897	1063	170	0	1587
XM_018997746.1	Evigen4904_c0_g1_i1	99.52	630	3	0	1	630	735	106	0	1147
XM_018997744.1	Evigen1677268_c0_g1_i1	99.21	380	2	1	127	506	1025	1403	0	684
XM_018997743.1	Evigen5568_c0_g1_i1	98.84	865	10	0	1	865	1837	973	0	1543
XM_018976736.1	Evigen184787_c0_g1_i1	99.59	492	2	0	35	526	366	857	0	898
XM_018976735.1	Evigen36298_c0_g1_i1	100	334	0	0	14	347	462	795	7e-176	617
XM_018976734.1	Evigen12886_c0_g1_i1	97.24	617	3	1	31	633	1080	464	0	1033
XM_018976731.1	Evigen61126_c0_g1_i1	99.72	351	1	0	1	351	627	977	0	643
XM_018976729.1	Evigen236999_c0_g1_i1	100	345	0	0	1	345	804	460	0	638
XM_018976727.1	Evigen2207574_c0_g1_i1	100	308	0	0	49	356	834	527	2e-161	569
XM_018976726.1	Evigen2104448_c0_g1_i1	100	894	0	0	31	924	927	34	0	1652
XM_018976725.1	Evigen8651_c0_g1_i1	100	1392	0	0	1	1392	183	1574	0	2571
XM_018976724.1	Evigen919738_c0_g1_i1	100	1146	0	0	991	2136	1	1146	0	2117
XM_018976722.1	Evigen587_c0_g1_i1	99.9	974	1	0	1	974	1142	169	0	1794
XM_018976721.1	Evigen1928748_c0_g1_i1	99.24	662	0	1	1	657	1046	385	0	1190
XM_018976718.1	Evigen2147350_c0_g1_i1	100	649	0	0	24	672	1	649	0	1199
XM_018976717.1	Evigen405148_c0_g1_i1	99.57	468	2	0	49	516	563	1030	0	854
XM_018976716.1	Evigen184998_c0_g1_i1	99.75	398	1	0	1	398	2747	2350	0	730
XM_018976715.1	Evigen1925101_c0_g1_i1	100	861	0	0	1	861	432	1292	0	1591
XM_018976711.1	Evigen2013_c0_g1_i1	100	508	0	0	1	508	176	683	0	939
XM_018976710.1	Evigen2238144_c0_g1_i1	99.29	281	2	0	1	281	901	1181	3e-143	508
XM_018976709.1	Evigen4733_c0_g1_i1	87.75	400	44	3	1	396	376	774	4e-129	462
XM_018976708.1	Evigen251881_c0_g1_i1	98.94	472	5	0	82	553	495	966	0	845
XM_018976705.1	Evigen172740_c0_g1_i1	99.84	637	1	0	18	654	1995	1359	0	1171
XM_018976704.1	Evigen1686326_c0_g1_i1	99.3	2838	19	1	1	2838	3196	360	0	5129
XM_018976702.1	Evigen1949394_c0_g1_i1	99.89	891	1	0	1	891	922	1812	0	1640
XM_018976701.1	Evigen920041_c0_g1_i1	99.97	3620	1	0	1	3620	283	3902	0	6680
XM_018976698.1	Evigen1691915_c0_g1_i1	100	2503	0	0	400	2902	1	2503	0	4623
XM_018976697.1	Evigen913129_c0_g1_i1	100	1016	0	0	23	1038	1	1016	0	1877
XM_018976696.1	Evigen245241_c0_g1_i1	94.46	271	15	0	1	271	1919	1649	5e-116	418
XM_018976695.1	Evigen1949824_c0_g1_i1	100	332	0	0	1	332	621	290	7e-175	614
XM_018976694.1	Evigen147079_c0_g1_i1	100	261	0	0	145	405	534	274	3e-135	483
XM_018976693.1	Evigen1678732_c0_g1_i1	99.65	572	2	0	1	572	1296	725	0	1046
XM_018976690.1	Evigen1976640_c0_g1_i1	90.91	539	43	6	103	638	1394	859	0	719
XM_018976689.1	Evigen43385_c0_g1_i1	99.6	495	2	0	1	495	825	331	0	904
XM_018976688.1	Evigen1706440_c0_g1_i1	99.94	1565	1	0	1	1565	1631	67	0	2885
XM_018976687.1	Evigen116970_c0_g1_i1	100	1050	0	0	69	1118	1222	173	0	1940
XM_018976686.1	Evigen62019_c0_g1_i1	98.26	1379	0	2	1	1371	107	1469	0	2392
XM_018976685.1	Evigen11496_c0_g1_i1	95.93	910	36	1	107	1016	1	909	0	1474
XM_018976683.1	Evigen1691779_c0_g1_i1	99.87	1541	2	0	128	1668	1852	312	0	2835
XM_018976682.1	Evigen3065_c0_g1_i1	99.69	324	1	0	1	324	396	719	1e-168	593
XM_018976681.1	Evigen2162072_c0_g1_i1	100	505	0	0	1	505	13	517	0	933
XM_018976680.1	Evigen1584101_c0_g1_i1	99.9	1023	1	0	479	1501	1120	98	0	1884
XM_018976678.1	Evigen2247214_c0_g1_i1	99.32	1025	7	0	15	1039	1	1025	0	1855
XM_018976677.1	Evigen117642_c0_g1_i1	77.49	853	171	11	87	936	6	840	1e-137	492
XM_018976676.1	Evigen363231_c0_g1_i1	74.72	265	55	11	1236	1494	3977	3719	9e-22	108
XM_018976675.1	Evigen1293721_c0_g1_i1	100	687	0	0	97	783	223	909	0	1269
XM_018976674.1	Evigen334319_c0_g1_i1	100	1013	0	0	1	1013	1096	84	0	1871
XM_018976673.1	Evigen1916746_c0_g1_i1	99.53	430	1	1	375	803	3	432	0	782
XM_018976671.1	Evigen1676296_c0_g1_i1	86.61	366	47	2	257	621	1066	702	3e-111	403
XM_018976670.1	Evigen1581891_c0_g1_i1	97.81	1140	0	1	30	1144	316	1455	0	1943
XM_018976668.1	Evigen1907708_c0_g1_i1	99.78	445	1	0	72	516	682	238	0	817
XM_018976667.1	Evigen217763_c0_g1_i1	99.78	908	2	0	1	908	250	1157	0	1666
XM_018976666.1	Evigen49200_c0_g1_i1	99.1	553	5	0	4	556	2962	2410	0	994
XM_018976664.1	Evigen1985825_c0_g1_i1	99.85	651	1	0	43	693	707	57	0	1197
XM_018976663.1	Evigen1670230_c0_g1_i1	100	1383	0	0	86	1468	1	1383	0	2555
XM_018976662.1	Evigen2184042_c0_g1_i1	99.26	1484	2	1	1	1484	1770	296	0	2671
XM_018976656.1	Evigen1716631_c0_g1_i1	98.53	748	11	0	1	748	748	1	0	1321
XM_018976655.1	Evigen1887043_c0_g1_i1	99.75	401	1	0	5	405	308	708	0	736
XM_018976652.1	Evigen2181776_c0_g1_i1	99.4	503	3	0	1	503	4049	3547	0	913
XM_018976651.1	Evigen1463615_c0_g1_i1	99.29	564	4	0	23	586	8	571	0	1020
XM_018976650.1	Evigen909543_c0_g1_i1	99.48	573	3	0	1	573	626	54	0	1042
XM_018976648.1	Evigen58605_c0_g1_i1	99.21	758	5	1	31	788	757	1	0	1365
XM_018976646.1	Evigen259637_c0_g1_i1	99.89	925	1	0	26	950	271	1195	0	1703
XM_018976645.1	Evigen273826_c0_g1_i1	96.23	424	16	0	2	425	2574	2151	0	695
XM_018976642.1	Evigen1701298_c0_g1_i1	98.38	1358	19	2	1	1355	1364	7	0	2383
XM_018976641.1	Evigen380930_c0_g1_i1	85.14	646	88	8	659	1300	1303	1944	0	654
XM_018976640.1	Evigen1882797_c0_g1_i1	100	617	0	0	1	617	617	1	0	1140
XM_018976638.1	Evigen185072_c0_g1_i1	99.97	3183	1	0	17	3199	3187	5	0	5873
XM_018976637.1	Evigen2882_c0_g1_i1	87.48	2005	226	17	82	2078	198	2185	0	2289
XM_018976636.1	Evigen1867749_c0_g1_i1	98.37	675	11	0	1	675	1205	531	0	1186
XM_018976634.1	Evigen86768_c0_g1_i1	87.11	970	108	12	188	1151	101	1059	0	1083
XM_018976630.1	Evigen2095848_c0_g1_i1	92.71	1207	77	5	65	1266	1203	3	0	1731
XM_018976629.1	Evigen114954_c0_g1_i1	100	335	0	0	22	356	1	335	2e-176	619
XM_018976625.1	Evigen180970_c0_g1_i1	99.56	919	4	0	322	1240	922	4	0	1676
XM_018976622.1	Evigen80406_c0_g1_i1	97.54	894	19	1	1	894	976	86	0	1526
XM_018976621.1	Evigen525590_c0_g1_i1	97.52	484	1	1	1	484	7	479	0	817
XM_018976618.1	Evigen1694172_c0_g1_i1	100	480	0	0	1	480	769	1248	0	887
XM_018976617.1	Evigen2087689_c0_g1_i1	98.85	435	5	0	40	474	28	462	0	776
XM_018976616.1	Evigen1692919_c0_g1_i1	99.92	2422	2	0	2	2423	1	2422	0	4462
XM_018976614.1	Evigen82492_c0_g1_i1	99.91	2326	2	0	1	2326	71	2396	0	4285
XM_018976613.1	Evigen1677868_c0_g1_i1	99.62	533	2	0	19	551	51	583	0	974
XM_018976612.1	Evigen254890_c0_g1_i1	98.74	397	5	0	28	424	725	329	0	706
XM_018976611.1	Evigen2016772_c0_g1_i1	99.73	1458	4	0	10	1467	1568	111	0	2671
XM_018976610.1	Evigen1867423_c0_g1_i1	99.76	411	1	0	1	411	623	213	0	754
XM_018976609.1	Evigen1968808_c0_g1_i1	99.4	332	2	0	1	332	858	527	2e-171	603
XM_018976608.1	Evigen229214_c0_g1_i1	98.52	610	7	2	23	632	1735	1128	0	1075
XM_018976607.1	Evigen914981_c0_g1_i1	99.92	1201	1	0	467	1667	5	1205	0	2213
XM_018976605.1	Evigen2010772_c0_g1_i1	100	772	0	0	1	772	470	1241	0	1426
XM_018976604.1	Evigen1703930_c0_g1_i1	99.7	1653	5	0	1	1653	14	1666	0	3025
XM_018976602.1	Evigen1664280_c0_g1_i1	76.6	611	127	7	494	1100	303	901	2e-86	322
XM_018976601.1	Evigen1898196_c0_g1_i1	99.46	740	4	0	24	763	1547	2286	0	1345
XM_018976599.1	Evigen1671745_c0_g1_i1	99.93	1535	0	1	200	1733	1	1535	0	2828
XM_018976598.1	Evigen1303465_c0_g1_i1	100	1954	0	0	33	1986	6	1959	0	3609
XM_018976597.1	Evigen2001138_c0_g1_i1	100	238	0	0	245	482	969	732	2e-122	440
XM_018976596.1	Evigen1725379_c0_g1_i1	100	936	0	0	92	1027	936	1	0	1729
XM_018976593.1	Evigen1911143_c0_g1_i1	100	422	0	0	68	489	972	1393	0	780
XM_018976592.1	Evigen1709189_c0_g1_i1	98.75	1121	8	4	1	1120	1237	122	0	1988
XM_018976591.1	Evigen65294_c0_g1_i1	99.74	1150	3	0	1	1150	1293	144	0	2108
XM_018976589.1	Evigen1974778_c0_g1_i1	100	1035	0	0	33	1067	1	1035	0	1912
XM_018976588.1	Evigen1873023_c0_g1_i1	98.94	944	2	1	1	936	181	1124	0	1681
XM_018976586.1	Evigen1689616_c0_g1_i1	100	1746	0	0	67	1812	1801	56	0	3225
XM_018976584.1	Evigen139262_c0_g1_i1	100	1830	0	0	1	1830	1836	7	0	3380
XM_018976583.1	Evigen2205931_c0_g1_i1	100	1687	0	0	20	1706	1	1687	0	3116
XM_018976582.1	Evigen184798_c0_g1_i1	100	686	0	0	1	686	3927	3242	0	1267
XM_018976579.1	Evigen559001_c0_g1_i1	95.5	822	37	0	87	908	2230	1409	0	1314
XM_018976576.1	Evigen1462_c0_g1_i1	79.05	2138	408	27	2	2116	2308	188	0	1430
XM_018976575.1	Evigen533937_c0_g1_i1	100	1335	0	0	23	1357	1368	34	0	2466
XM_018976574.1	Evigen1943204_c0_g1_i1	83.8	963	146	7	18	975	260	1217	0	905
XM_018976572.1	Evigen2206886_c0_g1_i1	100	599	0	0	1	599	1817	2415	0	1107
XM_018976571.1	Evigen2215250_c0_g1_i1	100	678	0	0	1	678	201	878	0	1253
XM_018976570.1	Evigen1568027_c0_g1_i1	100	671	0	0	936	1606	671	1	0	1240
XM_018976566.1	Evigen8200_c0_g1_i1	100	810	0	0	37	846	691	1500	0	1496
XM_018976565.1	Evigen2012742_c0_g1_i1	88.51	1540	147	23	1213	2740	1701	180	0	1836
XM_018976564.1	Evigen119775_c0_g1_i1	99.75	398	1	0	1018	1415	398	1	0	730
XM_018976561.1	Evigen1939262_c0_g1_i1	99.7	336	1	0	4	339	1	336	2e-175	616
XM_018976560.1	Evigen1692781_c0_g1_i1	97.91	239	2	3	1	238	1391	1627	8e-114	411
XM_018976558.1	Evigen1993782_c0_g1_i1	99.93	1350	1	0	265	1614	1480	131	0	2488
XM_018976557.1	Evigen1677826_c0_g1_i1	99.8	1479	3	0	270	1748	1609	131	0	2715
XM_018976555.1	Evigen2179566_c0_g1_i1	93.32	1257	78	5	161	1412	1463	208	0	1851
XM_018976553.1	Evigen1668384_c0_g1_i1	87.38	1165	105	22	43	1198	1321	190	0	1299
XM_018976552.1	Evigen907812_c0_g1_i1	100	728	0	0	188	915	1	728	0	1345
XM_018976550.1	Evigen2270_c0_g1_i1	99.86	1408	2	0	5	1412	2762	1355	0	2590
XM_018976548.1	Evigen89063_c0_g1_i1	99.03	931	9	0	1	931	16	946	0	1670
XM_018976546.1	Evigen2178825_c0_g1_i1	99.85	2034	3	0	1	2034	2068	35	0	3740
XM_018976543.1	Evigen1706212_c0_g1_i1	98.43	763	8	3	12	773	760	1	0	1339
XM_018976540.1	Evigen1689066_c0_g1_i1	99.71	2086	5	1	101	2185	2121	36	0	3818
XM_018976537.1	Evigen1276692_c0_g1_i1	100	470	0	0	1	470	470	1	0	869
XM_018976536.1	Evigen254469_c0_g1_i1	99.51	2863	11	1	1	2863	19	2878	0	5206
XM_018976535.1	Evigen2827_c0_g1_i1	99.92	1228	1	0	2	1229	363	1590	0	2263
XM_018976534.1	Evigen1668508_c0_g1_i1	100	1347	0	0	10	1356	1387	41	0	2488
XM_018976533.1	Evigen294614_c0_g1_i1	100	753	0	0	1	753	437	1189	0	1391
XM_018976532.1	Evigen1584293_c0_g1_i1	82.49	1416	197	25	21	1397	432	1835	0	1194
XM_018976529.1	Evigen2034552_c0_g1_i1	100	264	0	0	1	264	71	334	4e-137	488
XM_018976527.1	Evigen169441_c0_g1_i1	84.14	435	51	11	87	521	12	428	9e-112	405
XM_018976526.1	Evigen1927790_c0_g1_i1	99.88	828	1	0	1	828	11	838	0	1524
XM_018976525.1	Evigen1668659_c0_g1_i1	99.62	1306	4	1	1	1305	30	1335	0	2383
XM_018976524.1	Evigen1304588_c0_g1_i1	99.61	1520	6	0	1	1520	2179	660	0	2774
XM_018976523.1	Evigen1291928_c0_g1_i1	100	624	0	0	3	626	624	1	0	1153
XM_018976521.1	Evigen234595_c0_g1_i1	99.91	1104	1	0	1	1104	1265	162	0	2034
XM_018976520.1	Evigen1952417_c0_g1_i1	100	477	0	0	184	660	1884	1408	0	881
XM_018976519.1	Evigen1672779_c0_g1_i1	100	2187	0	0	62	2248	2187	1	0	4039
XM_018976518.1	Evigen1679640_c0_g1_i1	100	636	0	0	86	721	683	48	0	1175
XM_018976517.1	Evigen1838449_c0_g1_i1	99.75	785	2	0	351	1135	1933	2717	0	1439
XM_018976516.1	Evigen1891515_c0_g1_i1	91.02	869	64	10	86	948	356	1216	0	1160
XM_018976515.1	Evigen1677541_c0_g1_i1	98.81	922	10	1	75	996	952	32	0	1640
XM_018976513.1	Evigen173366_c0_g1_i1	98.91	1100	11	1	1	1099	959	2058	0	1964
XM_018976512.1	Evigen1677607_c0_g1_i1	98.48	1582	6	1	19	1582	464	2045	0	2772
XM_018976511.1	Evigen1715068_c0_g1_i1	99.73	1130	3	0	11	1140	116	1245	0	2071
XM_018976508.1	Evigen2239777_c0_g1_i1	97.94	1021	1	4	3	1022	1472	471	0	1751
XM_018976504.1	Evigen8042_c0_g1_i1	98.61	2223	31	0	1	2223	3213	991	0	3934
XM_018976503.1	Evigen2038679_c0_g1_i1	85.62	1085	146	10	1	1083	4052	2976	0	1131
XM_018976502.1	Evigen1896837_c0_g1_i1	99.93	2737	1	1	187	2922	1	2737	0	5042
XM_018976501.1	Evigen1305318_c0_g1_i1	99.79	3399	3	1	365	3763	1	3395	0	6235
XM_018976499.1	Evigen1658037_c0_g1_i1	99.58	706	2	1	228	932	710	5	0	1286
XM_018976496.1	Evigen1836880_c0_g1_i1	99.75	813	2	0	6	818	7	819	0	1491
XM_018976495.1	Evigen534093_c0_g1_i1	99.73	2185	6	0	5	2189	3213	1029	0	4002
XM_018976494.1	Evigen1682259_c0_g1_i1	99.82	555	1	0	92	646	3712	4266	0	1020
XM_018976491.1	Evigen1840407_c0_g1_i1	97.11	519	15	0	1	519	1728	1210	0	876
XM_018976490.1	Evigen1993806_c0_g1_i1	93.83	1313	71	3	231	1542	201	1504	0	1967
XM_018976486.1	Evigen184934_c0_g1_i1	99.74	1151	3	0	1	1151	1371	221	0	2109
XM_018976484.1	Evigen1720925_c0_g1_i1	99.9	998	0	1	1	997	16	1013	0	1836
XM_018976483.1	Evigen2116143_c0_g1_i1	84.89	331	32	5	116	431	635	308	1e-85	318
XM_018976482.1	Evigen114419_c0_g1_i1	100	1027	0	0	48	1074	1027	1	0	1897
XM_018976481.1	Evigen1989447_c0_g1_i1	99.32	2052	12	1	1	2052	2092	43	0	3711
XM_018976478.1	Evigen1703694_c0_g1_i1	99.37	479	3	0	1	479	1457	979	0	869
XM_018976477.1	Evigen113527_c0_g1_i1	91.61	143	11	1	199	341	494	635	1e-48	196
XM_018976475.1	Evigen104030_c0_g1_i1	100	643	0	0	1	643	643	1	0	1188
XM_018976472.1	Evigen1684080_c0_g1_i1	99.78	1378	3	0	1	1378	202	1579	0	2529
XM_018976471.1	Evigen120928_c0_g1_i1	99.53	2567	4	1	1	2559	2805	239	0	4667
XM_018976470.1	Evigen1305182_c0_g1_i1	99.56	1374	0	2	1	1374	1802	435	0	2499
XM_018976469.1	Evigen270340_c0_g1_i1	99.91	1053	1	0	379	1431	1054	2	0	1940
XM_018976468.1	Evigen2158954_c0_g1_i1	100	846	0	0	43	888	936	91	0	1563
XM_018976466.1	Evigen175358_c0_g1_i1	96.96	526	16	0	1	526	48	573	0	883
XM_018976465.1	Evigen259093_c0_g1_i1	99.57	465	2	0	34	498	1262	798	0	848
XM_018976464.1	Evigen1700900_c0_g1_i1	99.89	1791	2	0	16	1806	1859	69	0	3297
XM_018976463.1	Evigen315236_c0_g1_i1	99.59	1224	5	0	3	1226	1	1224	0	2233
XM_018976462.1	Evigen1699930_c0_g1_i1	99.09	1104	4	2	155	1258	1955	858	0	1978
XM_018976461.1	Evigen168372_c0_g1_i1	100	447	0	0	175	621	1097	651	0	826
XM_018976458.1	Evigen1293128_c0_g1_i1	100	476	0	0	48	523	1	476	0	880
XM_018976455.1	Evigen150089_c0_g1_i1	100	3791	0	0	1	3791	3922	132	0	7001
XM_018976453.1	Evigen1676631_c0_g1_i1	100	1923	0	0	85	2007	1971	49	0	3552
XM_018976452.1	Evigen527377_c0_g1_i1	99.76	842	2	0	1	842	1714	873	0	1544
XM_018976451.1	Evigen1838093_c0_g1_i1	99.24	787	5	1	1	786	1616	830	0	1419
XM_018976450.1	Evigen14438_c0_g1_i1	100	343	0	0	259	601	1	343	1e-180	634
XM_018976448.1	Evigen88839_c0_g1_i1	97.13	1221	31	3	1341	2559	970	2188	0	2058
XM_018976446.1	Evigen209789_c0_g1_i1	99.48	964	5	0	4	967	1426	463	0	1753
XM_018976445.1	Evigen87946_c0_g1_i1	99.75	2006	5	0	18	2023	2347	342	0	3677
XM_018976444.1	Evigen1721614_c0_g1_i1	99.71	1028	3	0	8	1035	1	1028	0	1882
XM_018976443.1	Evigen1700461_c0_g1_i1	99.6	1735	4	1	1	1732	112	1846	0	3162
XM_018976442.1	Evigen31884_c0_g1_i1	99.93	1520	1	0	1	1520	25	1544	0	2802
XM_018976440.1	Evigen1298332_c0_g1_i1	99.91	1116	1	0	9	1124	1	1116	0	2056
XM_018976439.1	Evigen231996_c0_g1_i1	92.2	833	49	13	1	826	11	834	0	1164
XM_018976438.1	Evigen99514_c0_g1_i1	86.77	1126	121	15	1	1115	77	1185	0	1229
XM_018976437.1	Evigen2144254_c0_g1_i1	99.79	468	1	0	1	468	385	852	0	859
XM_018976436.1	Evigen917308_c0_g1_i1	99.87	790	1	0	54	843	790	1	0	1454
XM_018976433.1	Evigen49557_c0_g1_i1	99.74	779	0	1	1	779	1473	697	0	1426
XM_018976432.1	Evigen1715666_c0_g1_i1	100	1257	0	0	700	1956	1257	1	0	2322
XM_018976431.1	Evigen127454_c0_g1_i1	100	1638	0	0	701	2338	1	1638	0	3025
XM_018976430.1	Evigen39987_c0_g1_i1	98.68	2198	29	0	177	2374	4	2201	0	3899
XM_018976429.1	Evigen1714841_c0_g1_i1	99.3	1282	6	1	41	1319	1288	7	0	2314
XM_018976428.1	Evigen136508_c0_g1_i1	97.79	271	4	2	557	826	215	484	7e-130	466
XM_018976427.1	Evigen1882595_c0_g1_i1	96.92	422	4	2	1	422	503	91	0	699
XM_018976426.1	Evigen926_c0_g1_i1	99.01	3248	4	1	125	3372	1	3220	0	5795
XM_018976421.1	Evigen2269893_c0_g1_i1	95.36	883	40	1	1	882	973	91	0	1402
XM_018976419.1	Evigen1298373_c0_g1_i1	99.45	728	4	0	319	1046	1	728	0	1323
XM_018976418.1	Evigen1119305_c0_g1_i1	100	1117	0	0	143	1259	1117	1	0	2063
XM_018976417.1	Evigen81451_c0_g1_i1	98.12	1011	16	1	13	1023	1	1008	0	1759
XM_018976416.1	Evigen45682_c0_g1_i1	100	43	0	0	775	817	7	49	1e-13	80.5
XM_018976412.1	Evigen1879262_c0_g1_i1	88.63	519	58	1	1	518	543	25	1e-179	630
XM_018976410.1	Evigen1678833_c0_g1_i1	96.05	506	16	1	422	923	1171	666	0	821
XM_018976409.1	Evigen1709351_c0_g1_i1	99.1	779	6	1	1	778	646	1424	0	1399
XM_018976408.1	Evigen1704520_c0_g1_i1	81.76	910	135	18	6	910	1108	225	0	732
XM_018976407.1	Evigen1837663_c0_g1_i1	99.35	2147	1	2	11	2154	4	2140	0	3875
XM_018976404.1	Evigen547382_c0_g1_i1	96.85	3561	107	5	11	3568	3681	123	0	5951
XM_018976402.1	Evigen12395_c0_g1_i1	99.2	995	5	1	1	992	10	1004	0	1790
XM_018976401.1	Evigen79589_c0_g1_i1	99.84	645	1	0	82	726	754	110	0	1186
XM_018976399.1	Evigen179223_c0_g1_i1	93.27	550	34	2	89	638	1	547	0	808
XM_018976398.1	Evigen1846939_c0_g1_i1	98.8	332	4	0	159	490	473	142	5e-168	592
XM_018976396.1	Evigen243930_c0_g1_i1	90.38	499	48	0	146	644	554	56	0	656
XM_018976394.1	Evigen2251534_c0_g1_i1	99.83	597	1	0	1	597	506	1102	0	1098
XM_018976393.1	Evigen2236440_c0_g1_i1	99.9	1002	1	0	196	1197	1033	32	0	1845
XM_018976392.1	Evigen2004738_c0_g1_i1	99.92	3708	3	0	27	3734	3947	240	0	6831
XM_018976391.1	Evigen1677917_c0_g1_i1	99.71	1363	4	0	1	1363	6	1368	0	2495
XM_018976389.1	Evigen1932017_c0_g1_i1	100	422	0	0	1	422	446	25	0	780
XM_018976387.1	Evigen1116225_c0_g1_i1	99.23	910	7	0	40	949	1	910	0	1642
XM_018976385.1	Evigen2190648_c0_g1_i1	100	871	0	0	363	1233	656	1526	0	1609
XM_018976382.1	Evigen1727751_c0_g1_i1	96.21	818	25	2	31	845	54	868	0	1334
XM_018976381.1	Evigen2235333_c0_g1_i1	96.5	2254	70	3	1	2248	2351	101	0	3716
XM_018976380.1	Evigen2011016_c0_g1_i1	99.63	1349	5	0	1	1349	1456	108	0	2464
XM_018976379.1	Evigen1683883_c0_g1_i1	99.67	2119	7	0	21	2139	2941	823	0	3875
XM_018976378.1	Evigen5959_c0_g1_i1	95.55	1101	46	3	132	1231	2861	1763	0	1759
XM_018976375.1	Evigen1584903_c0_g1_i1	100	898	0	0	54	951	898	1	0	1659
XM_018976373.1	Evigen1571054_c0_g1_i1	99.74	777	1	1	145	920	1	777	0	1423
XM_018976364.1	Evigen1719567_c0_g1_i1	99.62	1057	4	0	1	1057	1067	11	0	1930
XM_018976363.1	Evigen108416_c0_g1_i1	100	626	0	0	1	626	1339	1964	0	1157
XM_018976361.1	Evigen2255203_c0_g1_i1	97.18	816	1	1	1	816	3177	2384	0	1360
XM_018976360.1	Evigen532906_c0_g1_i1	96.81	1349	26	4	1	1335	93	1438	0	2237
XM_018976359.1	Evigen1457692_c0_g1_i1	100	1376	0	0	42	1417	9	1384	0	2542
XM_018976358.1	Evigen919618_c0_g1_i1	89.58	777	78	2	26	799	1047	271	0	983
XM_018976356.1	Evigen344598_c0_g1_i1	99.03	1026	7	1	92	1114	1100	75	0	1836
XM_018976353.1	Evigen1695543_c0_g1_i1	100	1837	0	0	9	1845	317	2153	0	3393
XM_018976352.1	Evigen185445_c0_g1_i1	99.86	2117	3	0	177	2293	2140	24	0	3893
XM_018976350.1	Evigen1875949_c0_g1_i1	99.52	2272	10	1	356	2627	2292	22	0	4133
XM_018976346.1	Evigen354010_c0_g1_i1	99.91	1155	1	0	1	1155	1814	660	0	2128
XM_018976345.1	Evigen1837440_c0_g1_i1	99.1	1219	11	0	1	1219	1046	2264	0	2191
XM_018976344.1	Evigen1942540_c0_g1_i1	99.72	1060	3	0	1010	2069	1	1060	0	1941
XM_018976342.1	Evigen2256361_c0_g1_i1	99.37	1598	9	1	1	1598	1597	1	0	2894
XM_018976341.1	Evigen1865315_c0_g1_i1	99.75	809	2	0	53	861	1	809	0	1483
XM_018976340.1	Evigen2094187_c0_g1_i1	99.37	1439	9	0	60	1498	2039	601	0	2608
XM_018976337.1	Evigen1303815_c0_g1_i1	99.81	2068	1	1	179	2243	2068	1	0	3794
XM_018976335.1	Evigen1458557_c0_g1_i1	99.93	1468	1	0	21	1488	1468	1	0	2706
XM_018976334.1	Evigen24208_c0_g1_i1	99.95	2090	1	0	1	2090	680	2769	0	3855
XM_018976333.1	Evigen919500_c0_g1_i1	99.54	1966	6	1	331	2293	1	1966	0	3578
XM_018976332.1	Evigen2257948_c0_g1_i1	99.53	849	4	0	268	1116	1484	636	0	1546
XM_018976331.1	Evigen2257970_c0_g1_i1	99.62	1046	4	0	473	1518	1254	209	0	1910
XM_018976330.1	Evigen1693405_c0_g1_i1	99.7	1349	4	0	255	1603	824	2172	0	2470
XM_018976328.1	Evigen148736_c0_g1_i1	99.56	459	2	0	1	459	182	640	0	837
XM_018976327.1	Evigen1716764_c0_g1_i1	100	652	0	0	203	854	738	87	0	1205
XM_018976326.1	Evigen1686299_c0_g1_i1	99.82	2801	5	0	406	3206	2807	7	0	5145
XM_018976322.1	Evigen2249718_c0_g1_i1	96.22	741	16	1	1	729	2328	1588	0	1203
XM_018976320.1	Evigen2249329_c0_g1_i1	100	1080	0	0	1	1080	18	1097	0	1995
XM_018976319.1	Evigen107517_c0_g1_i1	87.07	673	79	6	199	870	1042	377	0	754
XM_018976318.1	Evigen41160_c0_g1_i1	87.66	316	22	2	62	377	319	21	1e-95	351
XM_018976315.1	Evigen1683714_c0_g1_i1	100	2444	0	0	172	2615	3314	871	0	4514
XM_018976314.1	Evigen1830963_c0_g1_i1	99.8	984	2	0	31	1014	1352	369	0	1807
XM_018976313.1	Evigen916288_c0_g1_i1	99.86	1389	2	0	18	1406	1	1389	0	2555
XM_018976312.1	Evigen59711_c0_g1_i1	99.84	634	1	0	3	636	1	634	0	1166
XM_018976311.1	Evigen2168386_c0_g1_i1	100	898	0	0	1	898	68	965	0	1659
XM_018976310.1	Evigen1292736_c0_g1_i1	100	832	0	0	11	842	1	832	0	1537
XM_018976309.1	Evigen1973292_c0_g1_i1	100	642	0	0	343	984	785	144	0	1186
XM_018976308.1	Evigen1301626_c0_g1_i1	99.86	712	0	1	129	840	601	1311	0	1308
XM_018976300.1	Evigen286215_c0_g1_i1	99.86	2111	3	0	1	2111	94	2204	0	3882
XM_018976299.1	Evigen1697637_c0_g1_i1	99.95	1837	1	0	1	1837	169	2005	0	3387
XM_018976298.1	Evigen251325_c0_g1_i1	100	784	0	0	1	784	1126	343	0	1448
XM_018976296.1	Evigen36053_c0_g1_i1	99.82	1695	3	0	1	1695	206	1900	0	3114
XM_018976295.1	Evigen185121_c0_g1_i1	92.35	2822	182	12	1	2793	11	2827	0	3984
XM_018976293.1	Evigen2229361_c0_g1_i1	95.2	667	20	7	6	672	1	655	0	1044
XM_018976292.1	Evigen9799_c0_g1_i1	99.92	1307	1	0	17	1323	1	1307	0	2409
XM_018976290.1	Evigen2013613_c0_g1_i1	100	653	0	0	18	670	2067	1415	0	1206
XM_018976287.1	Evigen1722737_c0_g1_i1	100	1010	0	0	698	1707	1016	7	0	1866
XM_018976283.1	Evigen88803_c0_g1_i1	90.71	1863	131	15	28	1881	42	1871	0	2444
XM_018976282.1	Evigen131050_c0_g1_i1	99.58	474	2	0	12	485	1115	1588	0	865
XM_018976281.1	Evigen379803_c0_g1_i1	94.85	2658	99	18	31	2664	2644	1	0	4115
XM_018976273.1	Evigen11878_c0_g1_i1	89.77	1828	168	12	469	2282	960	2782	0	2322
XM_018976272.1	Evigen67138_c0_g1_i1	99.42	515	3	0	24	538	1506	992	0	935
XM_018976271.1	Evigen1677924_c0_g1_i1	94.02	987	56	3	42	1025	564	1550	0	1493
XM_018976269.1	Evigen369462_c0_g1_i1	97.53	3719	82	2	3	3720	4032	323	0	6349
XM_018976268.1	Evigen1684944_c0_g1_i1	100	3413	0	0	1	3413	3418	6	0	6303
XM_018976266.1	Evigen253789_c0_g1_i1	94.52	657	30	2	684	1337	3742	3089	0	1009
XM_018976264.1	Evigen1675767_c0_g1_i1	100	481	0	0	1	481	969	1449	0	889
XM_018976263.1	Evigen1870648_c0_g1_i1	88.75	311	34	1	865	1175	252	561	1e-103	379
XM_018976262.1	Evigen1888642_c0_g1_i1	82.29	463	72	5	56	516	1393	939	1e-107	392
XM_018976261.1	Evigen68473_c0_g1_i1	79.53	684	115	14	796	1475	371	1033	6e-129	464
XM_018976260.1	Evigen2190018_c0_g1_i1	99.9	995	1	0	6	1000	1000	6	0	1832
XM_018976257.1	Evigen6904_c0_g1_i1	98.69	457	2	2	1	454	32	487	0	808
XM_018976255.1	Evigen1887076_c0_g1_i1	100	1249	0	0	68	1316	1249	1	0	2307
XM_018976254.1	Evigen2220903_c0_g1_i1	99.81	2628	5	0	1	2628	18	2645	0	4826
XM_018976253.1	Evigen1839618_c0_g1_i1	99.85	2717	2	1	1	2715	18	2734	0	4994
XM_018976251.1	Evigen81612_c0_g1_i1	99.95	2216	1	0	690	2905	1	2216	0	4087
XM_018976250.1	Evigen80301_c0_g1_i1	100	1116	0	0	111	1226	1229	114	0	2061
XM_018976246.1	Evigen1904548_c0_g1_i1	100	627	0	0	227	853	1	627	0	1158
XM_018976244.1	Evigen175425_c0_g1_i1	99.18	978	8	0	68	1045	3623	4600	0	1762
XM_018976243.1	Evigen56232_c0_g1_i1	99.94	3421	2	0	1	3421	93	3513	0	6307
XM_018976242.1	Evigen1676675_c0_g1_i1	99.21	2392	7	2	82	2462	2759	369	0	4301
XM_018976241.1	Evigen1672940_c0_g1_i1	99.96	2250	1	0	206	2455	2250	1	0	4150
XM_018976240.1	Evigen1718290_c0_g1_i1	99.77	427	1	0	1	427	1149	723	0	784
XM_018976239.1	Evigen1121338_c0_g1_i1	89.24	288	28	2	1	288	1209	925	4e-97	357
XM_018976237.1	Evigen1942544_c0_g1_i1	99.11	563	3	1	26	586	1	563	0	1011
XM_018976235.1	Evigen630_c0_g1_i1	99.83	1767	2	1	88	1854	1825	60	0	3245
XM_018976234.1	Evigen70398_c0_g1_i1	99.57	703	1	2	57	759	350	1050	0	1280
XM_018976231.1	Evigen2092991_c0_g1_i1	95.1	2081	97	3	298	2374	1	2080	0	3273
XM_018976230.1	Evigen1304777_c0_g1_i1	92.99	2239	125	10	248	2471	2303	82	0	3236
XM_018976229.1	Evigen2193222_c0_g1_i1	98.47	1769	4	1	7	1752	1	1769	0	3096
XM_018976225.1	Evigen1572445_c0_g1_i1	100	833	0	0	24	856	1	833	0	1539
XM_018976224.1	Evigen1717064_c0_g1_i1	99.73	1094	2	1	1	1094	1162	70	0	2002
XM_018976223.1	Evigen1684427_c0_g1_i1	90	870	87	0	263	1132	3090	2221	0	1125
XM_018976221.1	Evigen356836_c0_g1_i1	98.37	1044	8	4	1	1043	1405	370	0	1825
XM_018976220.1	Evigen349052_c0_g1_i1	93.09	883	48	7	650	1519	833	1715	0	1280
XM_018976219.1	Evigen1849200_c0_g1_i1	100	1772	0	0	8	1779	1772	1	0	3273
XM_018976218.1	Evigen2096017_c0_g1_i1	90.6	649	30	16	833	1459	1029	390	0	832
XM_018976216.1	Evigen917614_c0_g1_i1	100	1655	0	0	44	1698	1	1655	0	3057
XM_018976215.1	Evigen335945_c0_g1_i1	99.8	1527	3	0	13	1539	1	1527	0	2804
XM_018976213.1	Evigen2255895_c0_g1_i1	93.84	747	36	4	3	742	1757	1014	0	1116
XM_018976212.1	Evigen1891105_c0_g1_i1	89.07	485	53	0	1	485	158	642	3e-171	603
XM_018976211.1	Evigen10976_c0_g1_i1	91.34	404	35	0	226	629	404	1	6e-156	553
XM_018976209.1	Evigen1768741_c0_g1_i1	79.75	326	65	1	19	344	8	332	1e-60	235
XM_018976207.1	Evigen232358_c0_g1_i1	96.72	1097	33	1	1	1094	191	1287	0	1823
XM_018976206.1	Evigen493803_c0_g1_i1	94.39	321	14	3	997	1313	1	321	6e-137	490
XM_018976205.1	Evigen153885_c0_g1_i1	97.26	401	11	0	221	621	497	97	0	680
XM_018976202.1	Evigen1681603_c0_g1_i1	97.55	1304	31	1	1	1304	5511	4209	0	2230
XM_018976201.1	Evigen223340_c0_g1_i1	100	3324	0	0	1	3324	3401	78	0	6139
XM_018976200.1	Evigen2117164_c0_g1_i1	99.77	1302	2	1	94	1395	530	1830	0	2386
XM_018976199.1	Evigen3598_c0_g1_i1	98.52	2161	8	1	58	2194	2193	33	0	3792
XM_018976197.1	Evigen2216400_c0_g1_i1	100	1014	0	0	120	1133	1017	4	0	1873
XM_018976196.1	Evigen205218_c0_g1_i1	100	2285	0	0	1	2285	2291	7	0	4220
XM_018976195.1	Evigen275395_c0_g1_i1	100	1796	0	0	175	1970	1	1796	0	3317
XM_018976187.1	Evigen918064_c0_g1_i1	100	1787	0	0	213	1999	1787	1	0	3301
XM_018976183.1	Evigen2181894_c0_g1_i1	93.31	718	48	0	36	753	377	1094	0	1061
XM_018976182.1	Evigen1458976_c0_g1_i1	90.45	1089	86	10	246	1331	370	1443	0	1419
XM_018976177.1	Evigen1714059_c0_g1_i1	97.28	1325	21	4	15	1339	1318	9	0	2233
XM_018976169.1	Evigen1684805_c0_g1_i1	99.9	2930	2	1	232	3160	2930	1	0	5393
XM_018976168.1	Evigen1118449_c0_g1_i1	100	1046	0	0	44	1089	1046	1	0	1932
XM_018976167.1	Evigen1458179_c0_g1_i1	100	1439	0	0	19	1457	1439	1	0	2658
XM_018976166.1	Evigen12299_c0_g1_i1	100	1063	0	0	1	1063	2108	1046	0	1964
XM_018976164.1	Evigen95212_c0_g1_i1	99.01	909	4	1	1	904	7	915	0	1624
XM_018976163.1	Evigen911415_c0_g1_i1	100	905	0	0	18	922	1	905	0	1672
XM_018976162.1	Evigen1844980_c0_g1_i1	83.95	1470	220	12	83	1547	1729	271	0	1393
XM_018976161.1	Evigen75559_c0_g1_i1	99.93	1412	1	0	1	1412	22	1433	0	2603
XM_018976157.1	Evigen1711390_c0_g1_i1	100	920	0	0	1	920	959	40	0	1700
XM_018976154.1	Evigen1662846_c0_g1_i1	100	930	0	0	45	974	1	930	0	1718
XM_018976153.1	Evigen307783_c0_g1_i1	100	150	0	0	506	655	306	455	3e-73	278
XM_018976150.1	Evigen913784_c0_g1_i1	100	1078	0	0	95	1172	1	1078	0	1991
XM_018976149.1	Evigen1949839_c0_g1_i1	100	28	0	0	669	696	2093	2120	6e-05	52.8
XM_018976148.1	Evigen1973997_c0_g1_i1	100	822	0	0	64	885	900	79	0	1519
XM_018976146.1	Evigen2180336_c0_g1_i1	98	499	0	2	258	752	599	107	0	857
XM_018976145.1	Evigen1686675_c0_g1_i1	99.96	2533	1	0	1	2533	24	2556	0	4673
XM_018976143.1	Evigen1906405_c0_g1_i1	99.43	1234	5	1	1	1234	1280	49	0	2239
XM_018976142.1	Evigen1693819_c0_g1_i1	100	2216	0	0	1	2216	7	2222	0	4093
XM_018976141.1	Evigen1699587_c0_g1_i1	99.93	1363	1	0	108	1470	382	1744	0	2512
XM_018976139.1	Evigen2179144_c0_g1_i1	99.75	406	1	0	19	424	115	520	0	745
XM_018976137.1	Evigen1701316_c0_g1_i1	100	1807	0	0	55	1861	1808	2	0	3338
XM_018976136.1	Evigen87610_c0_g1_i1	99.45	3615	2	1	42	3656	1	3597	0	6549
XM_018976133.1	Evigen1702071_c0_g1_i1	99.94	1694	1	0	15	1708	1783	90	0	3123
XM_018976132.1	Evigen1668678_c0_g1_i1	100	1407	0	0	573	1979	1	1407	0	2599
XM_018976129.1	Evigen2245947_c0_g1_i1	99.49	1759	9	0	10	1768	1	1759	0	3199
XM_018976128.1	Evigen1980497_c0_g1_i1	99.94	1653	1	0	1	1653	97	1749	0	3048
XM_018976127.1	Evigen1668492_c0_g1_i1	100	1386	0	0	26	1411	1386	1	0	2560
XM_018976126.1	Evigen186046_c0_g1_i1	100	2165	0	0	1	2165	28	2192	0	3999
XM_018976122.1	Evigen915620_c0_g1_i1	100	1289	0	0	31	1319	1	1289	0	2381
XM_018976121.1	Evigen24475_c0_g1_i1	100	2349	0	0	138	2486	2428	80	0	4338
XM_018976120.1	Evigen375887_c0_g1_i1	97.87	2630	52	4	1	2628	2707	80	0	4543
XM_018976119.1	Evigen2228510_c0_g1_i1	100	836	0	0	1	836	817	1652	0	1544
XM_018976118.1	Evigen1700605_c0_g1_i1	100	1552	0	0	221	1772	331	1882	0	2867
XM_018976115.1	Evigen48354_c0_g1_i1	99.95	2116	0	1	4	2118	2316	201	0	3901
XM_018976114.1	Evigen1303822_c0_g1_i1	100	1951	0	0	33	1983	1	1951	0	3603
XM_018976111.1	Evigen10844_c0_g1_i1	99.19	2236	0	1	1	2218	140	2375	0	4013
XM_018976109.1	Evigen1868199_c0_g1_i1	99.41	3031	0	1	167	3197	3072	60	0	5481
XM_018976101.1	Evigen918484_c0_g1_i1	100	1933	0	0	58	1990	1933	1	0	3570
XM_018976099.1	Evigen1460356_c0_g1_i1	99.94	1720	1	0	354	2073	1720	1	0	3171
XM_018976097.1	Evigen232677_c0_g1_i1	100	3564	0	0	1	3564	3869	306	0	6582
XM_018976096.1	Evigen1672588_c0_g1_i1	99.62	1859	0	1	1	1859	1852	1	0	3387
XM_018976094.1	Evigen2232296_c0_g1_i1	100	2219	0	0	112	2330	2242	24	0	4098
XM_018976090.1	Evigen2213305_c0_g1_i1	99.8	502	1	0	1	502	580	79	0	922
XM_018976088.1	Evigen177166_c0_g1_i1	98.53	1493	11	4	1	1482	2496	1004	0	2625
XM_018976086.1	Evigen1677942_c0_g1_i1	98.64	1614	17	2	1	1612	111	1721	0	2854
XM_018976079.1	Evigen1968709_c0_g1_i1	99.93	2779	2	0	1	2779	1	2779	0	5121
XM_018976078.1	Evigen2201131_c0_g1_i1	98.83	2049	0	2	1	2025	2550	502	0	3629
XM_018976076.1	Evigen916181_c0_g1_i1	99.9	1010	0	1	1	1009	283	1292	0	1858
XM_018976075.1	Evigen1579900_c0_g1_i1	100	946	0	0	365	1310	947	2	0	1748
XM_018976073.1	Evigen69323_c0_g1_i1	100	2155	0	0	1	2155	2164	10	0	3980
XM_018976072.1	Evigen3_c0_g1_i1	99.79	2857	1	1	1	2852	534	3390	0	5238
XM_018976070.1	Evigen1835430_c0_g1_i1	100	1850	0	0	151	2000	2659	810	0	3417
XM_018976069.1	Evigen911468_c0_g1_i1	100	868	0	0	33	900	1	868	0	1604
XM_018976068.1	Evigen145705_c0_g1_i1	99.94	3380	2	0	1	3380	9	3388	0	6231
XM_018976065.1	Evigen36186_c0_g1_i1	100	1378	0	0	79	1456	1383	6	0	2545
XM_018976056.1	Evigen66300_c0_g1_i1	98.34	1087	0	1	1	1069	13	1099	0	1892
XM_018976054.1	Evigen187093_c0_g1_i1	100	2946	0	0	183	3128	40	2985	0	5441
XM_018976049.1	Evigen79632_c0_g1_i1	100	1817	0	0	320	2136	1949	133	0	3356
XM_018976047.1	Evigen1684476_c0_g1_i1	100	3482	0	0	1	3482	3609	128	0	6431
XM_018976046.1	Evigen1685918_c0_g1_i1	99.9	3049	0	1	1	3046	3287	239	0	5611
XM_018976043.1	Evigen1692862_c0_g1_i1	100	1951	0	0	1	1951	150	2100	0	3603
XM_018976042.1	Evigen1290779_c0_g1_i1	100	771	0	0	1	771	22	792	0	1424
XM_018976041.1	Evigen142862_c0_g1_i1	100	1148	0	0	92	1239	1222	75	0	2121
XM_018976037.1	Evigen918725_c0_g1_i1	100	2033	0	0	137	2169	2041	9	0	3755
XM_018976036.1	Evigen1690332_c0_g1_i1	99.23	1813	14	0	1	1813	3	1815	0	3271
XM_018976034.1	Evigen50107_c0_g1_i1	100	1412	0	0	1	1412	24	1435	0	2608
XM_018976033.1	Evigen13552_c0_g1_i1	99.94	1700	1	0	1	1700	95	1794	0	3134
XM_018976032.1	Evigen1704968_c0_g1_i1	99.7	1326	1	1	57	1382	23	1345	0	2423
XM_018976031.1	Evigen2145716_c0_g1_i1	100	1703	0	0	1	1703	1906	204	0	3145
XM_018976029.1	Evigen1925608_c0_g1_i1	100	2313	0	0	1	2313	9	2321	0	4272
XM_018976028.1	Evigen1932899_c0_g1_i1	100	1615	0	0	19	1633	2364	750	0	2983
XM_018976027.1	Evigen54691_c0_g1_i1	99.76	2072	0	1	1	2067	2184	113	0	3794
XM_018976026.1	Evigen230628_c0_g1_i1	100	1724	0	0	312	2035	1836	113	0	3184
XM_018976023.1	Evigen10065_c0_g1_i1	99.95	6074	0	1	1	6071	26	6099	0	11197
XM_018976021.1	Evigen313516_c0_g1_i1	99.58	240	1	0	462	701	241	2	1e-121	438
XM_018976019.1	Evigen1677287_c0_g1_i1	99.38	2245	9	2	1	2245	2240	1	0	4063
XM_018976017.1	Evigen6745_c0_g1_i1	99.18	3182	25	1	54	3234	188	3369	0	5731
XM_018976015.1	Evigen1285833_c0_g1_i1	100	634	0	0	1	634	634	1	0	1171
XM_018976014.1	Evigen1659980_c0_g1_i1	100	791	0	0	223	1013	791	1	0	1461
XM_018976011.1	Evigen221737_c0_g1_i1	77.54	414	91	2	646	1058	2537	2125	5e-64	248
XM_018976010.1	Evigen2267725_c0_g1_i1	100	1552	0	0	1	1552	1873	322	0	2867
XM_018976009.1	Evigen81188_c0_g1_i1	100	1262	0	0	725	1986	1284	23	0	2331
XM_018976002.1	Evigen665860_c0_g1_i1	100	352	0	0	1	352	59	410	0	651
XM_018976001.1	Evigen1730679_c0_g1_i1	100	578	0	0	92	669	790	213	0	1068
XM_018976000.1	Evigen1983377_c0_g1_i1	99.82	1644	3	0	1723	3366	1	1644	0	3020
XM_018975999.1	Evigen1958323_c0_g1_i1	94.95	594	24	5	207	794	41	634	0	926
XM_018975998.1	Evigen1301862_c0_g1_i1	99.81	1598	0	1	1	1595	1604	7	0	2931
XM_018975995.1	Evigen67421_c0_g1_i1	99.64	2236	0	1	1	2236	2295	68	0	4078
XM_018975993.1	Evigen2165405_c0_g1_i1	93.71	350	2	4	1	350	2210	1881	1e-142	507
XM_018975992.1	Evigen1453261_c0_g1_i1	81.33	600	71	15	10	580	912	325	4e-125	449
XM_018975991.1	Evigen1573017_c0_g1_i1	100	841	0	0	34	874	2	842	0	1554
XM_018975987.1	Evigen233653_c0_g1_i1	99.87	1563	2	0	7	1569	2255	693	0	2876
XM_018975985.1	Evigen1995600_c0_g1_i1	100	1773	0	0	1	1773	2224	452	0	3275
XM_018975984.1	Evigen361266_c0_g1_i1	98.4	2314	29	7	3	2313	2735	427	0	4061
XM_018975982.1	Evigen1672472_c0_g1_i1	99.95	2087	0	1	359	2444	2087	1	0	3847
XM_018975979.1	Evigen891302_c0_g1_i1	100	424	0	0	74	497	425	2	0	784
XM_018975978.1	Evigen1114337_c0_g1_i1	100	820	0	0	144	963	820	1	0	1515
XM_018975977.1	Evigen1578007_c0_g1_i1	100	1149	0	0	16	1164	1153	5	0	2122
XM_018975976.1	Evigen161567_c0_g1_i1	100	468	0	0	812	1279	1	468	0	865
XM_018975975.1	Evigen1672847_c0_g1_i1	100	2206	0	0	70	2275	2210	5	0	4074
XM_018975971.1	Evigen56369_c0_g1_i1	100	2389	0	0	29	2417	1	2389	0	4412
XM_018975970.1	Evigen99163_c0_g1_i1	100	1635	0	0	1	1635	1	1635	0	3020
XM_018975967.1	Evigen288010_c0_g1_i1	100	3444	0	0	11	3454	3498	55	0	6360
XM_018975966.1	Evigen1949696_c0_g1_i1	99.63	807	3	0	93	899	67	873	0	1474
XM_018975963.1	Evigen299927_c0_g1_i1	98.38	1049	15	1	1	1047	581	1629	0	1842
XM_018975957.1	Evigen2263114_c0_g1_i1	99.34	1964	5	1	1	1964	1956	1	0	3548
XM_018975954.1	Evigen236876_c0_g1_i1	81.56	716	120	6	58	773	42	745	2e-164	580
XM_018975953.1	Evigen83685_c0_g1_i1	100	591	0	0	27	617	1	591	0	1092
XM_018975952.1	Evigen311685_c0_g1_i1	96.94	817	19	1	1	817	1404	594	0	1365
XM_018975951.1	Evigen2200699_c0_g1_i1	76.09	644	145	6	33	673	1099	462	3e-88	327
XM_018975948.1	Evigen71202_c0_g1_i1	90.71	1163	95	9	1	1154	1243	85	0	1537
XM_018975947.1	Evigen1905292_c0_g1_i1	92.83	1046	55	13	221	1251	1041	1	0	1498
XM_018975945.1	Evigen2145518_c0_g1_i1	99.37	799	1	3	20	818	2	796	0	1445
XM_018975943.1	Evigen1681312_c0_g1_i1	100	5933	0	0	1	5933	57	5989	0	10957
XM_018975942.1	Evigen2254388_c0_g1_i1	98.36	5605	62	14	38	5615	5761	160	0	9814
XM_018975940.1	Evigen3492_c0_g1_i1	99.59	1935	8	0	1	1935	4114	2180	0	3530
XM_018975938.1	Evigen2229798_c0_g1_i1	99.85	2029	3	0	1	2029	12	2040	0	3731
XM_018975937.1	Evigen1302533_c0_g1_i1	99.83	1739	2	1	39	1777	1738	1	0	3193
XM_018975936.1	Evigen2010373_c0_g1_i1	99.94	3625	2	0	1	3625	15	3639	0	6684
XM_018975934.1	Evigen184829_c0_g1_i1	98.39	996	16	0	1	996	87	1082	0	1751
XM_018975931.1	Evigen2091190_c0_g1_i1	98.96	1247	10	1	349	1595	436	1679	0	2228
XM_018975924.1	Evigen8309_c0_g1_i1	99.04	415	4	0	211	625	934	520	0	745
XM_018975914.1	Evigen260824_c0_g1_i1	100	1050	0	0	1	1050	69	1118	0	1940
XM_018975913.1	Evigen2268534_c0_g1_i1	93.83	567	31	2	1	567	1203	641	0	850
XM_018975912.1	Evigen2094405_c0_g1_i1	96.08	510	17	1	1	507	639	130	0	828
XM_018975909.1	Evigen1755954_c0_g1_i1	94.04	369	22	0	459	827	408	40	3e-158	560
XM_018975908.1	Evigen332179_c0_g1_i1	90.75	2399	195	12	4	2381	321	2713	0	3175
XM_018975902.1	Evigen6898_c0_g1_i1	99.08	1523	12	1	136	1656	1	1523	0	2734
XM_018975901.1	Evigen1930207_c0_g1_i1	99.48	773	4	0	13	785	1	773	0	1406
XM_018975899.1	Evigen117185_c0_g1_i1	98.11	1061	11	5	121	1172	1	1061	0	1840
XM_018975898.1	Evigen1940368_c0_g1_i1	93.74	831	49	1	1	828	1186	356	0	1243
XM_018975895.1	Evigen224620_c0_g1_i1	100	1094	0	0	29	1122	1	1094	0	2021
XM_018975894.1	Evigen2136044_c0_g1_i1	100	1055	0	0	324	1378	2	1056	0	1949
XM_018975893.1	Evigen2255882_c0_g1_i1	99.86	728	1	0	1	728	1731	1004	0	1339
XM_018975892.1	Evigen147757_c0_g1_i1	100	2286	0	0	1	2286	2348	63	0	4222
XM_018975891.1	Evigen1679293_c0_g1_i1	99.54	1088	5	0	1	1088	1088	1	0	1982
XM_018975889.1	Evigen2145520_c0_g1_i1	97.25	981	27	0	1	981	4	984	0	1663
XM_018975888.1	Evigen1975284_c0_g1_i1	95.49	776	35	0	1	776	31	806	0	1240
XM_018975886.1	Evigen71593_c0_g1_i1	100	2057	0	0	5	2061	2418	362	0	3799
XM_018975885.1	Evigen1701701_c0_g1_i1	100	1860	0	0	16	1875	1860	1	0	3435
XM_018975884.1	Evigen2094856_c0_g1_i1	100	2008	0	0	445	2452	6	2013	0	3709
XM_018975883.1	Evigen1457849_c0_g1_i1	99.93	1402	1	0	18	1419	1402	1	0	2584
XM_018975882.1	Evigen63066_c0_g1_i1	98.97	1355	0	1	88	1442	1341	1	0	2412
XM_018975880.1	Evigen2174537_c0_g1_i1	100	689	0	0	1	689	3076	2388	0	1273
XM_018975879.1	Evigen251842_c0_g1_i1	99.91	1056	1	0	11	1066	29	1084	0	1945
XM_018975878.1	Evigen913110_c0_g1_i1	100	1022	0	0	51	1072	1022	1	0	1888
XM_018975876.1	Evigen2729_c0_g1_i1	99.81	1030	2	0	1	1030	1092	63	0	1892
XM_018975875.1	Evigen1458967_c0_g1_i1	99.94	1540	1	0	46	1585	1540	1	0	2839
XM_018975874.1	Evigen1694859_c0_g1_i1	99.85	1938	2	1	1	1938	41	1977	0	3561
XM_018975873.1	Evigen195254_c0_g1_i1	99.31	728	4	1	1	728	2	728	0	1315
XM_018975871.1	Evigen1302134_c0_g1_i1	99.75	1623	4	0	1	1623	3	1625	0	2976
XM_018975867.1	Evigen1687999_c0_g1_i1	99.83	2926	5	0	1	2926	22	2947	0	5376
XM_018975866.1	Evigen1689021_c0_g1_i1	97.91	2633	51	2	2	2630	30	2662	0	4554
XM_018975865.1	Evigen2240359_c0_g1_i1	99.83	2873	5	0	1	2873	2879	7	0	5278
XM_018975864.1	Evigen169962_c0_g1_i1	99.96	4600	2	0	141	4740	600	5199	0	8484
XM_018975856.1	Evigen1859081_c0_g1_i1	83.77	1331	193	18	2	1328	2689	1378	0	1240
XM_018975854.1	Evigen8288_c0_g1_i1	95.89	414	17	0	1167	1580	458	45	0	671
XM_018975852.1	Evigen96471_c0_g1_i1	99.78	1362	0	1	37	1395	1362	1	0	2495
XM_018975850.1	Evigen298189_c0_g1_i1	88.31	77	8	1	4	80	254	179	2e-17	91.6
XM_018975845.1	Evigen1919951_c0_g1_i1	97.46	118	3	0	1209	1326	1	118	3e-50	202
XM_018975844.1	Evigen2035136_c0_g1_i1	92.74	1322	90	5	211	1530	341	1658	0	1905
XM_018975842.1	Evigen2019605_c0_g1_i1	96.96	593	17	1	397	989	712	1303	0	994
XM_018975838.1	Evigen2279234_c0_g1_i1	92.22	527	38	3	1	527	561	38	0	743
XM_018975837.1	Evigen1675942_c0_g1_i1	99.21	634	5	0	352	985	2352	2985	0	1144
XM_018975834.1	Evigen169532_c0_g1_i1	99.85	685	1	0	1164	1848	706	22	0	1260
XM_018975833.1	Evigen300264_c0_g1_i1	95.29	743	35	0	731	1473	810	68	0	1179
XM_018975830.1	Evigen2026603_c0_g1_i1	99.81	521	1	0	28	548	1136	1656	0	957
XM_018975829.1	Evigen1704809_c0_g1_i1	99.88	1710	2	0	10	1719	1710	1	0	3147
XM_018975828.1	Evigen62634_c0_g1_i1	99.93	1433	1	0	1	1433	44	1476	0	2641
XM_018975826.1	Evigen2176572_c0_g1_i1	99.87	1547	2	0	20	1566	1584	38	0	2846
XM_018975819.1	Evigen908555_c0_g1_i1	100	757	0	0	104	860	1	757	0	1399
XM_018975818.1	Evigen912780_c0_g1_i1	98.49	996	0	1	150	1130	996	1	0	1742
XM_018975816.1	Evigen217210_c0_g1_i1	99.86	1477	2	0	1	1477	8	1484	0	2717
XM_018975808.1	Evigen2010250_c0_g1_i1	99.92	2635	2	0	129	2763	4675	2041	0	4855
XM_018975807.1	Evigen1932915_c0_g1_i1	100	388	0	0	1	388	178	565	0	717
XM_018975805.1	Evigen918155_c0_g1_i1	100	1798	0	0	123	1920	1822	25	0	3321
XM_018975800.1	Evigen1584195_c0_g1_i1	100	1776	0	0	239	2014	253	2028	0	3280
XM_018975798.1	Evigen918006_c0_g1_i1	100	1493	0	0	122	1614	1770	278	0	2758
XM_018975797.1	Evigen910497_c0_g1_i1	100	388	0	0	293	680	851	464	0	717
XM_018975796.1	Evigen901677_c0_g1_i1	99.81	525	1	0	32	556	9	533	0	965
XM_018975795.1	Evigen2264866_c0_g1_i1	98.73	2363	30	0	1	2363	50	2412	0	4198
XM_018975793.1	Evigen146632_c0_g1_i1	100	739	0	0	130	868	1	739	0	1365
XM_018975789.1	Evigen72596_c0_g1_i1	100	345	0	0	207	551	99	443	0	638
XM_018975788.1	Evigen72597_c0_g1_i1	100	635	0	0	12	646	1	635	0	1173
XM_018975783.1	Evigen1710163_c0_g1_i1	99.75	1183	2	1	1	1182	4	1186	0	2167
XM_018975782.1	Evigen175905_c0_g1_i1	99.8	1509	3	0	7	1515	1703	195	0	2771
XM_018975781.1	Evigen3112_c0_g1_i1	99.75	1601	4	0	56	1656	1602	2	0	2935
XM_018975780.1	Evigen1459120_c0_g1_i1	100	1561	0	0	59	1619	1561	1	0	2883
XM_018975779.1	Evigen918476_c0_g1_i1	100	1932	0	0	23	1954	1932	1	0	3568
XM_018975778.1	Evigen1691702_c0_g1_i1	99.77	2200	1	1	1	2196	42	2241	0	4032
XM_018975774.1	Evigen1973780_c0_g1_i1	99.73	1112	1	1	42	1151	61	1172	0	2036
XM_018975773.1	Evigen5297_c0_g1_i1	99.28	557	4	0	441	997	155	711	0	1007
XM_018975772.1	Evigen166788_c0_g1_i1	100	399	0	0	15	413	121	519	0	737
XM_018975771.1	Evigen2243737_c0_g1_i1	94.47	452	25	0	2	453	312	763	0	697
XM_018975770.1	Evigen2222863_c0_g1_i1	97.62	421	10	0	22	442	1561	1141	0	723
XM_018975767.1	Evigen1706616_c0_g1_i1	99.87	1580	2	0	14	1593	1625	46	0	2907
XM_018975766.1	Evigen11514_c0_g1_i1	100	863	0	0	1	863	2986	2124	0	1594
XM_018975765.1	Evigen6641_c0_g1_i1	99.87	2289	3	0	1	2289	17	2305	0	4211
XM_018975764.1	Evigen1723447_c0_g1_i1	99.7	987	2	1	84	1070	994	9	0	1805
XM_018975763.1	Evigen64586_c0_g1_i1	97.18	2307	49	3	143	2440	2414	115	0	3886
XM_018975758.1	Evigen56259_c0_g1_i1	99.88	2496	3	0	91	2586	316	2811	0	4593
XM_018975755.1	Evigen2097054_c0_g1_i1	94.18	1185	66	3	932	2115	1	1183	0	1803
XM_018975754.1	Evigen127789_c0_g1_i1	99.73	736	2	0	1	736	775	40	0	1349
XM_018975752.1	Evigen58053_c0_g1_i1	98.84	1989	0	1	1	1966	2034	46	0	3524
XM_018975749.1	Evigen917446_c0_g1_i1	100	1623	0	0	1	1623	1623	1	0	2998
XM_018975748.1	Evigen107839_c0_g1_i1	100	1150	0	0	20	1169	7	1156	0	2124
XM_018975746.1	Evigen103845_c0_g1_i1	99.76	1235	0	1	759	1993	1395	164	0	2261
XM_018975745.1	Evigen1126051_c0_g1_i1	98.76	323	4	0	35	357	2135	2457	4e-163	575
XM_018975744.1	Evigen5154_c0_g1_i1	100	594	0	0	5	598	730	1323	0	1098
XM_018975742.1	Evigen177180_c0_g1_i1	99.72	355	1	0	248	602	1614	1260	0	651
XM_018975736.1	Evigen10111_c0_g1_i1	99.45	731	1	1	1	728	739	9	0	1325
XM_018975734.1	Evigen93284_c0_g1_i1	100	2697	0	0	73	2769	1	2697	0	4981
XM_018975733.1	Evigen254578_c0_g1_i1	100	1594	0	0	72	1665	1596	3	0	2944
XM_018975732.1	Evigen1563091_c0_g1_i1	100	544	0	0	46	589	544	1	0	1005
XM_018975731.1	Evigen151441_c0_g1_i1	100	383	0	0	106	488	1	383	0	708
XM_018975730.1	Evigen79404_c0_g1_i1	100	605	0	0	1	605	605	1	0	1118
XM_018975727.1	Evigen1691764_c0_g1_i1	100	961	0	0	28	988	1	961	0	1775
XM_018975726.1	Evigen1305462_c0_g1_i1	99.6	1007	4	0	4	1010	4455	3449	0	1838
XM_018975725.1	Evigen916756_c0_g1_i1	100	1034	0	0	219	1252	1041	8	0	1910
XM_018975724.1	Evigen361459_c0_g1_i1	99.47	1500	4	2	1	1500	3683	2188	0	2723
XM_018975723.1	Evigen365956_c0_g1_i1	99.22	1159	5	2	1	1159	2278	1124	0	2087
XM_018975721.1	Evigen1703698_c0_g1_i1	100	1757	0	0	8	1764	1763	7	0	3245
XM_018975720.1	Evigen115237_c0_g1_i1	100	1571	0	0	1	1571	1590	20	0	2902
XM_018975719.1	Evigen2143626_c0_g1_i1	99.92	1178	1	0	47	1224	1	1178	0	2170
XM_018975717.1	Evigen252982_c0_g1_i1	100	1738	0	0	456	2193	1	1738	0	3210
XM_018975715.1	Evigen113692_c0_g1_i1	75.17	439	103	5	188	623	619	184	1e-50	202
XM_018975713.1	Evigen178454_c0_g1_i1	92.97	526	23	8	20	537	367	886	0	754
XM_018975709.1	Evigen1963106_c0_g1_i1	100	1143	0	0	12	1154	6	1148	0	2111
XM_018975708.1	Evigen1290687_c0_g1_i1	100	778	0	0	16	793	1	778	0	1437
XM_018975696.1	Evigen907088_c0_g1_i1	100	596	0	0	4	599	1	596	0	1101
XM_018975695.1	Evigen1919230_c0_g1_i1	100	694	0	0	172	865	694	1	0	1282
XM_018975693.1	Evigen2151233_c0_g1_i1	100	468	0	0	1	468	1317	850	0	865
XM_018975692.1	Evigen1561233_c0_g1_i1	100	505	0	0	49	553	4	508	0	933
XM_018975689.1	Evigen1980969_c0_g1_i1	100	1248	0	0	442	1689	203	1450	0	2305
XM_018975688.1	Evigen1980955_c0_g1_i1	100	617	0	0	441	1057	1495	2111	0	1140
XM_018975686.1	Evigen62174_c0_g1_i1	100	1324	0	0	210	1533	257	1580	0	2446
XM_018975683.1	Evigen1992057_c0_g1_i1	100	1746	0	0	9	1754	1784	39	0	3225
XM_018975682.1	Evigen1714801_c0_g1_i1	99.92	1195	0	1	36	1229	79	1273	0	2200
XM_018975681.1	Evigen1703183_c0_g1_i1	100	935	0	0	34	968	1711	777	0	1727
XM_018975680.1	Evigen157192_c0_g1_i1	100	672	0	0	390	1061	449	1120	0	1242
XM_018975678.1	Evigen241706_c0_g1_i1	100	1461	0	0	294	1754	1664	204	0	2699
XM_018975677.1	Evigen245418_c0_g1_i1	99.92	1215	1	0	17	1231	1215	1	0	2239
XM_018975676.1	Evigen43038_c0_g1_i1	99.18	1455	12	0	25	1479	1455	1	0	2621
XM_018975675.1	Evigen2260045_c0_g1_i1	99.92	1182	1	0	25	1206	1660	479	0	2178
XM_018975674.1	Evigen1699274_c0_g1_i1	100	1772	0	0	22	1793	1	1772	0	3273
XM_018975671.1	Evigen47519_c0_g1_i1	100	799	0	0	1	799	5	803	0	1476
XM_018975669.1	Evigen1299089_c0_g1_i1	100	1247	0	0	127	1373	1263	17	0	2303
XM_018975668.1	Evigen1693170_c0_g1_i1	100	2085	0	0	1	2085	2174	90	0	3851
XM_018975667.1	Evigen2004772_c0_g1_i1	96.91	1166	23	1	20	1172	1332	167	0	1941
XM_018975666.1	Evigen308200_c0_g1_i1	100	1757	0	0	1	1757	1914	158	0	3245
XM_018975665.1	Evigen1301466_c0_g1_i1	99.94	1540	1	0	79	1618	1546	7	0	2839
XM_018975664.1	Evigen1287470_c0_g1_i1	100	684	0	0	97	780	1	684	0	1264
XM_018975663.1	Evigen2166530_c0_g1_i1	99.95	1949	1	0	376	2324	1952	4	0	3594
XM_018975662.1	Evigen1965819_c0_g1_i1	100	1938	0	0	1	1938	1945	8	0	3579
XM_018975661.1	Evigen1576945_c0_g1_i1	100	1078	0	0	40	1117	1	1078	0	1991
XM_018975660.1	Evigen918177_c0_g1_i1	100	1037	0	0	45	1081	1828	792	0	1916
XM_018975658.1	Evigen68679_c0_g1_i1	100	1359	0	0	155	1513	1360	2	0	2510
XM_018975648.1	Evigen1665855_c0_g1_i1	100	671	0	0	305	975	697	27	0	1240
XM_018975646.1	Evigen78196_c0_g1_i1	100	1149	0	0	1	1149	1149	1	0	2122
XM_018975645.1	Evigen917681_c0_g1_i1	100	1682	0	0	15	1696	1685	4	0	3107
XM_018975644.1	Evigen2147669_c0_g1_i1	100	2760	0	0	259	3018	349	3108	0	5097
XM_018975643.1	Evigen1686297_c0_g1_i1	100	2860	0	0	58	2917	2860	1	0	5282
XM_018975636.1	Evigen1977882_c0_g1_i1	100	1452	0	0	7	1458	1515	64	0	2682
XM_018975635.1	Evigen1687170_c0_g1_i1	100	1967	0	0	1	1967	38	2004	0	3633
XM_018975633.1	Evigen1300473_c0_g1_i1	100	1416	0	0	81	1496	1416	1	0	2615
XM_018975632.1	Evigen1691490_c0_g1_i1	100	2428	0	0	42	2469	1	2428	0	4484
XM_018975631.1	Evigen1302466_c0_g1_i1	100	1714	0	0	32	1745	1721	8	0	3166
XM_018975629.1	Evigen361055_c0_g1_i1	99.95	1998	0	1	1	1998	25	2021	0	3683
XM_018975627.1	Evigen1956136_c0_g1_i1	97.59	830	20	0	1	830	1149	320	0	1423
XM_018975625.1	Evigen1304009_c0_g1_i1	100	1986	0	0	66	2051	2137	152	0	3668
XM_018975624.1	Evigen128107_c0_g1_i1	100	2003	0	0	1	2003	2340	338	0	3699
XM_018975623.1	Evigen3524_c0_g1_i1	100	3106	0	0	1	3106	138	3243	0	5736
XM_018975622.1	Evigen1461655_c0_g1_i1	100	1668	0	0	90	1757	1	1668	0	3081
XM_018975619.1	Evigen1582486_c0_g1_i1	98.09	1568	0	1	147	1684	1	1568	0	2702
XM_018975617.1	Evigen180445_c0_g1_i1	99.76	2509	4	1	1	2509	2569	63	0	4599
XM_018975616.1	Evigen2104883_c0_g1_i1	97.94	1895	15	10	1	1895	187	2057	0	3262
XM_018975614.1	Evigen1718370_c0_g1_i1	100	567	0	0	162	728	335	901	0	1048
XM_018975613.1	Evigen1125772_c0_g1_i1	100	2735	0	0	90	2824	2800	66	0	5051
XM_018975612.1	Evigen913516_c0_g1_i1	100	902	0	0	11	912	1018	117	0	1666
XM_018975610.1	Evigen184865_c0_g1_i1	100	1928	0	0	1	1928	2176	4103	0	3561
XM_018975609.1	Evigen147642_c0_g1_i1	99.72	718	1	1	1084	1801	717	1	0	1314
XM_018975605.1	Evigen83845_c0_g1_i1	100	717	0	0	1	717	2	718	0	1325
XM_018975604.1	Evigen1457771_c0_g1_i1	100	1166	0	0	4	1169	1	1166	0	2154
XM_018975602.1	Evigen1586007_c0_g1_i1	100	3202	0	0	1	3202	296	3497	0	5914
XM_018975601.1	Evigen121227_c0_g1_i1	99.95	3787	1	1	1	3786	58	3844	0	6981
XM_018975600.1	Evigen93071_c0_g1_i1	98.69	1676	2	2	1	1675	29	1685	0	2955
XM_018975599.1	Evigen2272849_c0_g1_i1	98.65	1256	0	10	14	1252	1	1256	0	2209
XM_018975598.1	Evigen1970240_c0_g1_i1	92.95	1518	106	1	1	1517	3213	1696	0	2209
XM_018975596.1	Evigen1688815_c0_g1_i1	99.78	2772	4	1	24	2795	2806	37	0	5084
XM_018975595.1	Evigen1446315_c0_g1_i1	99.59	723	1	1	3	723	1	723	0	1317
XM_018975593.1	Evigen1865723_c0_g1_i1	99.92	2591	2	0	48	2638	1	2591	0	4774
XM_018975591.1	Evigen918337_c0_g1_i1	100	1355	0	0	23	1377	1	1355	0	2503
XM_018975589.1	Evigen1697060_c0_g1_i1	99.95	2059	1	0	60	2118	64	2122	0	3797
XM_018975588.1	Evigen2149816_c0_g1_i1	100	4572	0	0	18	4589	4	4575	0	8444
XM_018975587.1	Evigen7710_c0_g1_i1	93.66	1025	59	3	129	1153	1191	173	0	1528
XM_018975584.1	Evigen100646_c0_g1_i1	100	1338	0	0	1	1338	1344	7	0	2471
XM_018975583.1	Evigen88050_c0_g1_i1	99.7	1342	1	1	14	1355	1339	1	0	2453
XM_018975581.1	Evigen55185_c0_g1_i1	97.52	1010	22	3	146	1152	161	1170	0	1724
XM_018975580.1	Evigen367394_c0_g1_i1	97.11	2079	60	0	271	2349	2199	121	0	3507
XM_018975579.1	Evigen2250985_c0_g1_i1	99.21	1524	12	0	1	1524	3780	2257	0	2748
XM_018975578.1	Evigen1689582_c0_g1_i1	99.77	2625	5	1	14	2638	113	2736	0	4813
XM_018975576.1	Evigen1853188_c0_g1_i1	100	972	0	0	3	974	972	1	0	1796
XM_018975568.1	Evigen68299_c0_g1_i1	100	1264	0	0	131	1394	464	1727	0	2335
XM_018975565.1	Evigen239522_c0_g1_i1	99.91	1084	0	1	1	1083	681	1764	0	1995
XM_018975563.1	Evigen2264975_c0_g1_i1	99.84	1837	2	1	668	2504	663	2498	0	3374
XM_018975559.1	Evigen2027342_c0_g1_i1	99.71	2384	3	1	317	2700	228	2607	0	4361
XM_018975558.1	Evigen2004776_c0_g1_i1	100	829	0	0	267	1095	829	1	0	1531
XM_018975557.1	Evigen2004769_c0_g1_i1	100	755	0	0	1	755	1266	512	0	1395
XM_018975555.1	Evigen2254247_c0_g1_i1	99.96	2367	1	0	135	2501	171	2537	0	4366
XM_018975553.1	Evigen46187_c0_g1_i1	100	1363	0	0	1	1363	93	1455	0	2518
XM_018975551.1	Evigen144252_c0_g1_i1	99.89	900	1	0	464	1363	900	1	0	1657
XM_018975550.1	Evigen112499_c0_g1_i1	100	1077	0	0	1541	2617	1081	5	0	1989
XM_018975549.1	Evigen13912_c0_g1_i1	99.94	4823	0	1	1475	6297	4828	9	0	8887
XM_018975538.1	Evigen239376_c0_g1_i1	99.79	941	2	0	115	1055	160	1100	0	1727
XM_018975537.1	Evigen1663920_c0_g1_i1	99.84	644	1	0	87	730	1004	361	0	1184
XM_018975535.1	Evigen1860624_c0_g1_i1	99.35	1689	11	0	3	1691	1712	24	0	3059
XM_018975534.1	Evigen1676448_c0_g1_i1	98.84	2751	0	2	64	2808	3186	462	0	4874
XM_018975525.1	Evigen127141_c0_g1_i1	100	525	0	0	579	1103	526	2	0	970
XM_018975521.1	Evigen67987_c0_g1_i1	72.61	1340	328	19	196	1505	1686	356	3e-111	405
XM_018975517.1	Evigen49585_c0_g1_i1	97.79	906	9	7	41	939	984	83	0	1552
XM_018975516.1	Evigen1694676_c0_g1_i1	100	1118	0	0	15	1132	1126	2243	0	2065
XM_018975515.1	Evigen2206709_c0_g1_i1	100	289	0	0	832	1120	1415	1127	3e-150	534
XM_018975514.1	Evigen178019_c0_g1_i1	100	255	0	0	238	492	2178	2432	7e-132	472
XM_018975513.1	Evigen1120176_c0_g1_i1	100	945	0	0	1	945	107	1051	0	1746
XM_018975512.1	Evigen1676408_c0_g1_i1	76.27	2314	491	46	86	2379	2964	689	0	1179
XM_018975511.1	Evigen1704982_c0_g1_i1	95.65	161	7	0	606	766	1203	1043	1e-67	259
XM_018975508.1	Evigen2148021_c0_g1_i1	90.31	1238	120	0	1	1238	2308	1071	0	1622
XM_018975506.1	Evigen1119724_c0_g1_i1	99.88	834	1	0	1	834	1077	244	0	1535
XM_018975504.1	Evigen74036_c0_g1_i1	99.92	2363	2	0	932	3294	184	2546	0	4353
XM_018975502.1	Evigen1895741_c0_g1_i1	94.89	235	12	0	136	370	580	346	8e-101	368
XM_018975501.1	Evigen1704801_c0_g1_i1	79.7	1015	183	16	31	1038	298	1296	0	712
XM_018975500.1	Evigen94312_c0_g1_i1	100	2741	0	0	1	2741	2741	1	0	5062
XM_018975499.1	Evigen77492_c0_g1_i1	100	1249	0	0	52	1300	1293	45	0	2307
XM_018975498.1	Evigen94390_c0_g1_i1	100	627	0	0	414	1040	628	2	0	1158
XM_018975497.1	Evigen1721845_c0_g1_i1	100	1002	0	0	1	1002	3	1004	0	1851
XM_018975495.1	Evigen2004765_c0_g1_i1	97.9	428	9	0	565	992	634	207	0	741
XM_018975494.1	Evigen2189453_c0_g1_i1	99.91	1116	0	1	20	1134	1116	1	0	2054
XM_018975493.1	Evigen1109636_c0_g1_i1	100	662	0	0	109	770	662	1	0	1223
XM_018975491.1	Evigen1579913_c0_g1_i1	100	1013	0	0	361	1373	1061	49	0	1871
XM_018975487.1	Evigen245245_c0_g1_i1	98.43	1842	29	0	185	2026	1842	1	0	3241
XM_018975486.1	Evigen2299986_c0_g1_i1	100	685	0	0	1	685	751	67	0	1266
XM_018975485.1	Evigen908895_c0_g1_i1	100	772	0	0	36	807	772	1	0	1426
XM_018975484.1	Evigen906072_c0_g1_i1	100	653	0	0	68	720	1	653	0	1206
XM_018975483.1	Evigen1291188_c0_g1_i1	100	804	0	0	98	901	805	2	0	1485
XM_018975482.1	Evigen154018_c0_g1_i1	100	932	0	0	1	932	47	978	0	1722
XM_018975481.1	Evigen1699283_c0_g1_i1	99.94	1638	1	0	1	1638	290	1927	0	3020
XM_018975479.1	Evigen44349_c0_g1_i1	90.61	1235	72	25	23	1226	1277	56	0	1598
XM_018975478.1	Evigen68833_c0_g1_i1	99.9	3094	3	0	1	3094	17	3110	0	5698
XM_018975477.1	Evigen1688301_c0_g1_i1	93.61	2833	161	10	83	2907	2821	1	0	4211
XM_018975476.1	Evigen1574588_c0_g1_i1	100	936	0	0	17	952	937	2	0	1729
XM_018975475.1	Evigen1882586_c0_g1_i1	100	1652	0	0	1	1652	150	1801	0	3051
XM_018975474.1	Evigen127545_c0_g1_i1	100	1386	0	0	1041	2426	1	1386	0	2560
XM_018975472.1	Evigen2140991_c0_g1_i1	99.64	1099	0	1	4	1098	1202	104	0	2004
XM_018975468.1	Evigen1581720_c0_g1_i1	100	1540	0	0	27	1566	1540	1	0	2844
XM_018975466.1	Evigen173333_c0_g1_i1	95.15	1960	57	5	11	1970	4121	2200	0	3059
XM_018975464.1	Evigen1835536_c0_g1_i1	100	221	0	0	676	896	1	221	2e-112	409
XM_018975457.1	Evigen1941169_c0_g1_i1	95.81	501	19	2	1	500	209	708	0	808
XM_018975455.1	Evigen1689247_c0_g1_i1	97.05	948	28	0	710	1657	2777	1830	0	1596
XM_018975454.1	Evigen1748174_c0_g1_i1	89.63	482	47	1	211	692	479	1	4e-173	610
XM_018975452.1	Evigen1832393_c0_g1_i1	98.25	399	4	1	223	618	93	491	0	695
XM_018975449.1	Evigen1688831_c0_g1_i1	99.96	2663	1	0	1	2663	170	2832	0	4913
XM_018975448.1	Evigen1705795_c0_g1_i1	97.61	1422	30	2	1	1419	122	1542	0	2435
XM_018975447.1	Evigen1655933_c0_g1_i1	100	529	0	0	15	543	34	562	0	977
XM_018975446.1	Evigen2092771_c0_g1_i1	99.42	1894	11	0	1	1894	871	2764	0	3437
XM_018975442.1	Evigen380355_c0_g1_i1	99.84	1223	2	0	1	1223	62	1284	0	2248
XM_018975441.1	Evigen223410_c0_g1_i1	99.85	1362	2	0	1	1362	69	1430	0	2505
XM_018975440.1	Evigen3141_c0_g1_i1	99.47	1332	7	0	3	1334	1	1332	0	2422
XM_018975439.1	Evigen1103087_c0_g1_i1	100	512	0	0	1	512	20	531	0	946
XM_018975438.1	Evigen1451045_c0_g1_i1	100	911	0	0	214	1124	1	911	0	1683
XM_018975437.1	Evigen178721_c0_g1_i1	94.89	1214	47	12	1	1208	1531	327	0	1884
XM_018975436.1	Evigen2042557_c0_g1_i1	100	397	0	0	43	439	397	1	0	734
XM_018975434.1	Evigen1693663_c0_g1_i1	100	2352	0	0	149	2500	1	2352	0	4344
XM_018975430.1	Evigen302900_c0_g1_i1	99.34	1354	9	0	1	1354	76	1429	0	2451
XM_018975429.1	Evigen43351_c0_g1_i1	100	2129	0	0	1	2129	2245	117	0	3932
XM_018975428.1	Evigen226690_c0_g1_i1	100	2013	0	0	140	2152	2	2014	0	3718
XM_018975424.1	Evigen1691507_c0_g1_i1	100	2383	0	0	103	2485	1	2383	0	4401
XM_018975423.1	Evigen918773_c0_g1_i1	99.9	2061	0	1	31	2089	1	2061	0	3794
XM_018975422.1	Evigen1693743_c0_g1_i1	100	1633	0	0	38	1670	1	1633	0	3016
XM_018975421.1	Evigen2229511_c0_g1_i1	100	1713	0	0	45	1757	1	1713	0	3164
XM_018975418.1	Evigen29567_c0_g1_i1	99.82	569	1	0	74	642	1095	527	0	1046
XM_018975417.1	Evigen72404_c0_g1_i1	98.53	1085	0	2	1	1069	1085	1	0	1901
XM_018975416.1	Evigen52931_c0_g1_i1	100	2346	0	0	462	2807	2717	372	0	4333
XM_018975406.1	Evigen1671324_c0_g1_i1	100	1627	0	0	90	1716	173	1799	0	3005
XM_018975403.1	Evigen1584916_c0_g1_i1	100	2030	0	0	1	2030	249	2278	0	3749
XM_018975401.1	Evigen96262_c0_g1_i1	100	2216	0	0	15	2230	1	2216	0	4093
XM_018975400.1	Evigen1125394_c0_g1_i1	100	1809	0	0	546	2354	639	2447	0	3341
XM_018975398.1	Evigen2274500_c0_g1_i1	96.52	1751	45	6	6	1753	10	1747	0	2881
XM_018975397.1	Evigen1123895_c0_g1_i1	100	1734	0	0	131	1864	1773	40	0	3203
XM_018975396.1	Evigen1685908_c0_g1_i1	99.94	3208	0	2	1	3207	3254	48	0	5912
XM_018975395.1	Evigen32103_c0_g1_i1	99.84	3662	0	1	1	3656	28	3689	0	6724
XM_018975392.1	Evigen1669895_c0_g1_i1	100	1524	0	0	123	1646	41	1564	0	2815
XM_018975389.1	Evigen918710_c0_g1_i1	100	1642	0	0	797	2438	390	2031	0	3033
XM_018975387.1	Evigen54979_c0_g1_i1	100	3120	0	0	592	3711	3560	441	0	5762
XM_018975384.1	Evigen2088030_c0_g1_i1	100	620	0	0	1385	2004	693	1312	0	1146
XM_018975383.1	Evigen361696_c0_g1_i1	100	2409	0	0	98	2506	2409	1	0	4449
XM_018975381.1	Evigen1455849_c0_g1_i1	98.2	1225	0	1	50	1274	1208	6	0	2121
XM_018975380.1	Evigen2235388_c0_g1_i1	99.58	945	1	1	1	942	190	1134	0	1720
XM_018975377.1	Evigen548782_c0_g1_i1	88.02	885	103	1	1	882	1799	2683	0	1044
XM_018975375.1	Evigen2259709_c0_g1_i1	90.58	892	70	10	909	1793	2116	3000	0	1170
XM_018975374.1	Evigen1682097_c0_g1_i1	86.92	4083	485	29	104	4158	4804	743	0	4536
XM_018975369.1	Evigen1715594_c0_g1_i1	100	1260	0	0	11	1270	1	1260	0	2327
XM_018975368.1	Evigen155781_c0_g1_i1	100	707	0	0	165	871	725	19	0	1306
XM_018975360.1	Evigen910433_c0_g1_i1	100	793	0	0	140	932	847	55	0	1465
XM_018975357.1	Evigen239210_c0_g1_i1	99.45	1089	0	1	1	1083	477	1565	0	1973
XM_018975354.1	Evigen1574581_c0_g1_i1	100	936	0	0	41	976	936	1	0	1729
XM_018975353.1	Evigen1953029_c0_g1_i1	100	1413	0	0	81	1493	1572	160	0	2610
XM_018975352.1	Evigen1712767_c0_g1_i1	86.91	1077	106	17	127	1176	1274	206	0	1175
XM_018975351.1	Evigen73527_c0_g1_i1	99.85	1352	1	1	32	1382	1	1352	0	2484
XM_018975350.1	Evigen19109_c0_g1_i1	100	449	0	0	1853	2301	449	1	0	830
XM_018975347.1	Evigen919613_c0_g1_i1	99.96	2682	0	1	6	2686	2682	1	0	4946
XM_018975344.1	Evigen185034_c0_g1_i1	99.69	641	1	1	285	925	660	21	0	1171
XM_018975343.1	Evigen1691828_c0_g1_i1	99.83	576	1	0	93	668	813	238	0	1059
XM_018975342.1	Evigen1700599_c0_g1_i1	100	1077	0	0	1	1077	557	1633	0	1989
XM_018975341.1	Evigen2007392_c0_g1_i1	78.54	1263	228	27	278	1500	1263	4	0	791
XM_018975340.1	Evigen1711308_c0_g1_i1	100	402	0	0	1	402	631	1032	0	743
XM_018975337.1	Evigen2094761_c0_g1_i1	91.59	630	52	1	17	645	774	1403	0	869
XM_018975335.1	Evigen257088_c0_g1_i1	100	1433	0	0	185	1617	281	1713	0	2647
XM_018975334.1	Evigen497836_c0_g1_i1	100	348	0	0	1124	1471	348	1	0	643
XM_018975333.1	Evigen124010_c0_g1_i1	100	1418	0	0	1351	2768	1	1418	0	2619
XM_018975330.1	Evigen909426_c0_g1_i1	100	798	0	0	21	818	1	798	0	1474
XM_018975329.1	Evigen179594_c0_g1_i1	99.93	1481	0	1	638	2117	1481	1	0	2728
XM_018975327.1	Evigen1755858_c0_g1_i1	99.73	375	1	0	1737	2111	375	1	0	688
XM_018975325.1	Evigen1700929_c0_g1_i1	100	1900	0	0	202	2101	1	1900	0	3509
XM_018975324.1	Evigen260607_c0_g1_i1	100	695	0	0	1	695	50	744	0	1284
XM_018975322.1	Evigen1713777_c0_g1_i1	100	1328	0	0	122	1449	1	1328	0	2453
XM_018975320.1	Evigen1301009_c0_g1_i1	100	1483	0	0	12	1494	1483	1	0	2739
XM_018975319.1	Evigen908117_c0_g1_i1	100	740	0	0	100	839	740	1	0	1367
XM_018975318.1	Evigen526219_c0_g1_i1	100	1660	0	0	1	1660	114	1773	0	3066
XM_018975317.1	Evigen248104_c0_g1_i1	100	2028	0	0	752	2779	1	2028	0	3746
XM_018975311.1	Evigen1452192_c0_g1_i1	100	971	0	0	7	977	971	1	0	1794
XM_018975310.1	Evigen1458958_c0_g1_i1	99.74	1538	4	0	46	1583	1538	1	0	2819
XM_018975309.1	Evigen1875280_c0_g1_i1	100	3301	0	0	77	3377	3301	1	0	6096
XM_018975308.1	Evigen916458_c0_g1_i1	99.93	1422	1	0	38	1459	1	1422	0	2621
XM_018975307.1	Evigen912304_c0_g1_i1	100	954	0	0	17	970	1	954	0	1762
XM_018975306.1	Evigen2087391_c0_g1_i1	98.4	1629	26	0	30	1658	491	2119	0	2865
XM_018975305.1	Evigen2031811_c0_g1_i1	100	779	0	0	29	807	1	779	0	1439
XM_018975304.1	Evigen44429_c0_g1_i1	100	1153	0	0	25	1177	2	1154	0	2130
XM_018975303.1	Evigen244478_c0_g1_i1	99.89	2644	0	1	98	2741	2797	157	0	4863
XM_018975294.1	Evigen919218_c0_g1_i1	100	2296	0	0	169	2464	1	2296	0	4241
XM_018975293.1	Evigen1576157_c0_g1_i1	100	707	0	0	149	855	707	1	0	1306
XM_018975285.1	Evigen1964364_c0_g1_i1	100	2862	0	0	14	2875	2862	1	0	5286
XM_018975283.1	Evigen277954_c0_g1_i1	100	1352	0	0	1	1352	1488	137	0	2497
XM_018975282.1	Evigen1697239_c0_g1_i1	99.42	1724	2	1	1	1724	6	1721	0	3121
XM_018975276.1	Evigen2137442_c0_g1_i1	100	2253	0	0	8	2260	6	2258	0	4161
XM_018975275.1	Evigen340463_c0_g1_i1	98.93	932	6	4	78	1008	953	25	0	1663
XM_018975274.1	Evigen1301853_c0_g1_i1	100	1611	0	0	45	1655	1611	1	0	2976
XM_018975273.1	Evigen177924_c0_g1_i1	99.3	1003	1	1	1	997	1046	44	0	1808
XM_018975271.1	Evigen1938852_c0_g1_i1	99.91	1085	1	0	107	1191	203	1287	0	1999
XM_018975270.1	Evigen2102931_c0_g1_i1	100	979	0	0	586	1564	111	1089	0	1808
XM_018975267.1	Evigen219508_c0_g1_i1	100	1460	0	0	2	1461	1487	28	0	2697
XM_018975266.1	Evigen2173878_c0_g1_i1	99.93	1487	1	0	1	1487	42	1528	0	2741
XM_018975264.1	Evigen230677_c0_g1_i1	100	2263	0	0	12	2274	2270	8	0	4180
XM_018975261.1	Evigen73682_c0_g1_i1	100	1266	0	0	97	1362	2040	775	0	2338
XM_018975259.1	Evigen1893300_c0_g1_i1	99.88	1710	2	0	24	1733	3384	1675	0	3147
XM_018975258.1	Evigen1693653_c0_g1_i1	100	1758	0	0	27	1784	1776	19	0	3247
XM_018975252.1	Evigen1693324_c0_g1_i1	100	2347	0	0	28	2374	1	2347	0	4335
XM_018975251.1	Evigen250240_c0_g1_i1	100	1841	0	0	9	1849	1	1841	0	3400
XM_018975250.1	Evigen17779_c0_g1_i1	99.54	2186	2	1	1	2186	2252	75	0	3975
XM_018975245.1	Evigen2120509_c0_g1_i1	85.2	304	18	6	5	308	335	59	2e-76	287
XM_018975244.1	Evigen1864353_c0_g1_i1	100	281	0	0	549	829	1	281	7e-146	520
XM_018975241.1	Evigen251938_c0_g1_i1	95.67	1824	67	7	4	1827	102	1913	0	2920
XM_018975229.1	Evigen62890_c0_g1_i1	100	2812	0	0	1894	4705	212	3023	0	5193
XM_018975228.1	Evigen1289816_c0_g1_i1	99.87	759	1	0	26	784	1	759	0	1397
XM_018975227.1	Evigen1585305_c0_g1_i1	100	2483	0	0	78	2560	1	2483	0	4586
XM_018975226.1	Evigen1716763_c0_g1_i1	98.26	1150	1	2	1	1131	21	1170	0	1995
XM_018975223.1	Evigen274211_c0_g1_i1	100	401	0	0	307	707	423	23	0	741
XM_018975222.1	Evigen1584985_c0_g1_i1	99.77	2159	1	1	1	2155	2159	1	0	3956
XM_018975220.1	Evigen1717424_c0_g1_i1	96.78	1213	21	2	68	1280	1195	1	0	2008
XM_018975217.1	Evigen2181321_c0_g1_i1	88.57	1374	145	9	77	1446	233	1598	0	1657
XM_018975216.1	Evigen1733541_c0_g1_i1	99.86	723	1	0	150	872	723	1	0	1330
XM_018975215.1	Evigen143537_c0_g1_i1	98.75	1039	0	1	1	1039	1134	109	0	1834
XM_018975210.1	Evigen2270170_c0_g1_i1	100	1818	0	0	325	2142	135	1952	0	3358
XM_018975208.1	Evigen66341_c0_g1_i1	100	2797	0	0	23	2819	1	2797	0	5166
XM_018975207.1	Evigen92279_c0_g1_i1	100	1256	0	0	169	1424	1300	45	0	2320
XM_018975206.1	Evigen359314_c0_g1_i1	97.09	1647	22	9	1	1647	1665	45	0	2752
XM_018975200.1	Evigen1686477_c0_g1_i1	100	3104	0	0	876	3979	3187	84	0	5733
XM_018975199.1	Evigen1699879_c0_g1_i1	98.78	1478	18	0	62	1539	69	1546	0	2630
XM_018975198.1	Evigen1886389_c0_g1_i1	92.39	1735	95	23	41	1761	1795	84	0	2438
XM_018975196.1	Evigen1703084_c0_g1_i1	100	1785	0	0	147	1931	1785	1	0	3297
XM_018975191.1	Evigen1702579_c0_g1_i1	100	1679	0	0	95	1773	1	1679	0	3101
XM_018975190.1	Evigen116671_c0_g1_i1	99.74	755	2	0	1050	1804	1	755	0	1384
XM_018975189.1	Evigen212991_c0_g1_i1	98.92	2227	0	1	1306	3532	294	2496	0	3958
XM_018975181.1	Evigen54914_c0_g1_i1	98.31	2362	18	15	1	2354	2445	98	0	4120
XM_018975180.1	Evigen288421_c0_g1_i1	99.8	987	2	0	90	1076	111	1097	0	1812
XM_018975179.1	Evigen2154672_c0_g1_i1	99.05	2524	0	1	99	2598	1	2524	0	4506
XM_018975178.1	Evigen1678115_c0_g1_i1	100	1429	0	0	449	1877	262	1690	0	2639
XM_018975174.1	Evigen1553277_c0_g1_i1	100	385	0	0	1	385	13	397	0	712
XM_018975172.1	Evigen59518_c0_g1_i1	99.92	1186	0	1	275	1459	1317	132	0	2183
XM_018975171.1	Evigen918497_c0_g1_i1	100	1507	0	0	70	1576	1940	434	0	2784
XM_018975170.1	Evigen1118471_c0_g1_i1	100	934	0	0	274	1207	35	968	0	1725
XM_018975167.1	Evigen1451135_c0_g1_i1	99.5	807	0	1	1	803	111	917	0	1465
XM_018975163.1	Evigen1718909_c0_g1_i1	100	789	0	0	78	866	4	792	0	1458
XM_018975162.1	Evigen1907473_c0_g1_i1	100	1677	0	0	1	1677	151	1827	0	3097
XM_018975161.1	Evigen909759_c0_g1_i1	100	730	0	0	1	730	19	748	0	1349
XM_018975159.1	Evigen46966_c0_g1_i1	99.96	2312	1	0	1	2312	2312	1	0	4265
XM_018975157.1	Evigen2242065_c0_g1_i1	99.98	4287	0	1	26	4311	4306	20	0	7910
XM_018975156.1	Evigen1585708_c0_g1_i1	100	2744	0	0	94	2837	2744	1	0	5068
XM_018975148.1	Evigen1745847_c0_g1_i1	99.4	502	0	1	3	501	507	6	0	907
XM_018975146.1	Evigen2120636_c0_g1_i1	99.92	1219	1	0	6	1224	2134	916	0	2246
XM_018975141.1	Evigen2602_c0_g1_i1	98.02	1367	12	1	814	2180	1352	1	0	2361
XM_018975140.1	Evigen2108097_c0_g1_i1	97.38	1565	23	2	814	2378	451	1997	0	2647
XM_018975138.1	Evigen1691079_c0_g1_i1	98.8	2588	0	2	635	3191	2588	1	0	4578
XM_018975132.1	Evigen1867968_c0_g1_i1	100	1638	0	0	31	1668	1	1638	0	3025
XM_018975130.1	Evigen293080_c0_g1_i1	100	1268	0	0	1321	2588	1278	11	0	2342
XM_018975129.1	Evigen1939814_c0_g1_i1	98.87	2298	0	1	1	2298	440	2711	0	4076
XM_018975127.1	Evigen76470_c0_g1_i1	100	1392	0	0	1	1392	68	1459	0	2571
XM_018975125.1	Evigen1708413_c0_g1_i1	99.92	1225	1	0	36	1260	1536	312	0	2257
XM_018975124.1	Evigen916243_c0_g1_i1	100	1384	0	0	97	1480	1	1384	0	2556
XM_018975123.1	Evigen1668206_c0_g1_i1	100	1327	0	0	1	1327	28	1354	0	2451
XM_018975122.1	Evigen1693046_c0_g1_i1	100	1732	0	0	1	1732	2344	613	0	3199
XM_018975120.1	Evigen1661498_c0_g1_i1	100	845	0	0	62	906	863	19	0	1561
XM_018975119.1	Evigen2094132_c0_g1_i1	98.7	1456	18	1	89	1544	2600	1146	0	2582
XM_018975117.1	Evigen2143234_c0_g1_i1	100	705	0	0	1	705	12	716	0	1303
XM_018975112.1	Evigen2035012_c0_g1_i1	99.89	896	1	0	1	896	896	1	0	1650
XM_018975106.1	Evigen1765265_c0_g1_i1	97.89	284	6	0	300	583	284	1	2e-137	492
XM_018975104.1	Evigen1845845_c0_g1_i1	100	763	0	0	5	767	1	763	0	1410
XM_018975103.1	Evigen2023094_c0_g1_i1	99.38	482	3	0	1	482	2	483	0	874
XM_018975102.1	Evigen1793322_c0_g1_i1	99.63	268	1	0	980	1247	268	1	6e-137	490
XM_018975101.1	Evigen102027_c0_g1_i1	81.31	1022	139	24	16	998	56	1064	0	782
XM_018975100.1	Evigen1722177_c0_g1_i1	99.9	976	1	0	1	976	976	1	0	1797
XM_018975098.1	Evigen103515_c0_g1_i1	89.28	569	58	3	43	611	566	1	0	710
XM_018975096.1	Evigen1738775_c0_g1_i1	100	324	0	0	1	324	91	414	2e-170	599
XM_018975095.1	Evigen1122500_c0_g1_i1	94.82	193	7	1	1	190	985	793	2e-79	298
XM_018975093.1	Evigen1857280_c0_g1_i1	83.64	379	60	2	68	444	1	379	7e-97	355
XM_018975092.1	Evigen291996_c0_g1_i1	84.62	91	12	2	329	418	887	798	2e-16	89.8
XM_018975090.1	Evigen114875_c0_g1_i1	99.2	374	3	0	1	374	374	1	0	675
XM_018975088.1	Evigen1711250_c0_g1_i1	87.54	618	62	5	1	612	176	784	0	701
XM_018975084.1	Evigen231348_c0_g1_i1	100	693	0	0	1	693	970	278	0	1280
XM_018975080.1	Evigen918071_c0_g1_i1	86.12	706	87	8	400	1098	808	1509	0	750
XM_018975074.1	Evigen136491_c0_g1_i1	100	661	0	0	163	823	661	1	0	1221
XM_018975072.1	Evigen105736_c0_g1_i1	99.66	1789	5	1	1	1788	1949	161	0	3269
XM_018975071.1	Evigen2101861_c0_g1_i1	99.35	1394	9	0	3	1396	56	1449	0	2525
XM_018975069.1	Evigen86066_c0_g1_i1	100	1803	0	0	88	1890	2147	345	0	3330
XM_018975068.1	Evigen1930273_c0_g1_i1	100	2220	0	0	43	2262	2220	1	0	4100
XM_018975067.1	Evigen79666_c0_g1_i1	98.37	307	5	0	1	307	1406	1100	2e-152	540
XM_018975066.1	Evigen915129_c0_g1_i1	100	1222	0	0	48	1269	1222	1	0	2257
XM_018975065.1	Evigen2139887_c0_g1_i1	100	1255	0	0	2983	4237	1	1255	0	2318
XM_018975064.1	Evigen151225_c0_g1_i1	100	857	0	0	922	1778	1	857	0	1583
XM_018975063.1	Evigen125689_c0_g1_i1	100	968	0	0	122	1089	1	968	0	1788
XM_018975061.1	Evigen98990_c0_g1_i1	99.81	1584	3	0	687	2270	475	2058	0	2909
XM_018975060.1	Evigen1850629_c0_g1_i1	99.94	1573	1	0	816	2388	827	2399	0	2900
XM_018975055.1	Evigen159691_c0_g1_i1	99.88	823	1	0	1	823	90	912	0	1515
XM_018975054.1	Evigen2182233_c0_g1_i1	96.01	902	34	2	1	902	215	1114	0	1465
XM_018975052.1	Evigen899831_c0_g1_i1	100	441	0	0	1	441	93	533	0	815
XM_018975051.1	Evigen1701871_c0_g1_i1	99.95	1848	1	0	104	1951	1851	4	0	3408
XM_018975050.1	Evigen181740_c0_g1_i1	99.21	1259	0	1	1	1249	29	1287	0	2261
XM_018975049.1	Evigen1713016_c0_g1_i1	99.82	560	0	1	343	901	521	1080	0	1027
XM_018975047.1	Evigen898377_c0_g1_i1	100	504	0	0	127	630	511	8	0	931
XM_018975046.1	Evigen1454757_c0_g1_i1	100	951	0	0	147	1097	951	1	0	1757
XM_018975043.1	Evigen1702432_c0_g1_i1	100	1642	0	0	1	1642	1747	106	0	3033
XM_018975042.1	Evigen357600_c0_g1_i1	95.04	524	15	5	10	528	752	235	0	813
XM_018975040.1	Evigen2182231_c0_g1_i1	100	815	0	0	1	815	1311	2125	0	1506
XM_018975039.1	Evigen1719898_c0_g1_i1	100	962	0	0	1	962	37	998	0	1777
XM_018975038.1	Evigen1977467_c0_g1_i1	100	771	0	0	17	787	1	771	0	1424
XM_018975036.1	Evigen1977480_c0_g1_i1	99.7	676	2	0	99	774	1	676	0	1238
XM_018975035.1	Evigen1298899_c0_g1_i1	100	1193	0	0	1	1193	1203	11	0	2204
XM_018975034.1	Evigen353418_c0_g1_i1	98.14	1078	3	7	1	1061	193	1270	0	1864
XM_018975033.1	Evigen1577692_c0_g1_i1	100	1092	0	0	1	1092	11	1102	0	2017
XM_018975032.1	Evigen4662_c0_g1_i1	100	881	0	0	86	966	1	881	0	1628
XM_018975027.1	Evigen22827_c0_g1_i1	99.78	916	0	1	1	914	1704	789	0	1679
XM_018975026.1	Evigen910936_c0_g1_i1	100	845	0	0	101	945	874	30	0	1561
XM_018975025.1	Evigen237377_c0_g1_i1	100	3122	0	0	371	3492	3719	598	0	5766
XM_018975022.1	Evigen1834698_c0_g1_i1	98.96	4905	19	3	1	4875	5852	950	0	8746
XM_018975018.1	Evigen2213892_c0_g1_i1	94.83	909	41	1	76	978	950	42	0	1413
XM_018975017.1	Evigen912921_c0_g1_i1	100	708	0	0	13	720	301	1008	0	1308
XM_018975016.1	Evigen521555_c0_g1_i1	94.24	538	25	4	1	535	1060	526	0	817
XM_018975014.1	Evigen353124_c0_g1_i1	99.73	1103	2	1	41	1143	147	1248	0	2019
XM_018975012.1	Evigen1663358_c0_g1_i1	100	961	0	0	119	1079	967	7	0	1775
XM_018975009.1	Evigen2182226_c0_g1_i1	88.74	364	35	2	188	551	685	328	2e-122	440
XM_018975006.1	Evigen294814_c0_g1_i1	99.56	687	3	0	1	687	687	1	0	1253
XM_018975005.1	Evigen1865343_c0_g1_i1	97.9	811	12	5	34	840	811	2	0	1399
XM_018975002.1	Evigen240075_c0_g1_i1	87.7	862	106	0	616	1477	1517	656	0	1005
XM_018975001.1	Evigen1687335_c0_g1_i1	78.73	912	182	12	576	1481	1059	154	1e-169	599
XM_018975000.1	Evigen22157_c0_g1_i1	97.97	295	6	0	290	584	1	295	1e-143	512
XM_018974999.1	Evigen30553_c0_g1_i1	99.22	384	3	0	1964	2347	384	1	0	693
XM_018974997.1	Evigen1778003_c0_g1_i1	98.68	302	4	0	1491	1792	1	302	1e-150	536
XM_018974993.1	Evigen1718108_c0_g1_i1	100	902	0	0	118	1019	1	902	0	1666
XM_018974991.1	Evigen1717289_c0_g1_i1	99.01	507	5	0	199	705	1202	696	0	909
XM_018974988.1	Evigen1837271_c0_g1_i1	91.73	689	57	0	32	720	827	139	0	957
XM_018974987.1	Evigen175220_c0_g1_i1	92.71	425	28	1	2	423	707	283	1e-173	610
XM_018974985.1	Evigen1710506_c0_g1_i1	100	1457	0	0	25	1481	1	1457	0	2691
XM_018974983.1	Evigen247407_c0_g1_i1	99.62	781	0	1	12	789	781	1	0	1423
XM_018974980.1	Evigen1965405_c0_g1_i1	100	756	0	0	12	767	756	1	0	1397
XM_018974979.1	Evigen1661291_c0_g1_i1	100	852	0	0	61	912	852	1	0	1574
XM_018974976.1	Evigen2089433_c0_g1_i1	100	1505	0	0	1	1505	1555	51	0	2780
XM_018974971.1	Evigen241327_c0_g1_i1	100	842	0	0	534	1375	692	1533	0	1555
XM_018974968.1	Evigen1860317_c0_g1_i1	99.09	549	5	0	616	1164	612	64	0	987
XM_018974966.1	Evigen250583_c0_g1_i1	99.94	1766	1	0	1	1766	2446	681	0	3256
XM_018974965.1	Evigen1721540_c0_g1_i1	100	1053	0	0	59	1111	1057	5	0	1945
XM_018974964.1	Evigen56781_c0_g1_i1	99.16	2148	6	2	3	2141	2160	16	0	3856
XM_018974963.1	Evigen21518_c0_g1_i1	99.88	2446	3	0	6	2451	2476	31	0	4501
XM_018974962.1	Evigen1584356_c0_g1_i1	100	2077	0	0	101	2177	2077	1	0	3836
XM_018974960.1	Evigen2123435_c0_g1_i1	99.8	1005	1	1	460	1463	1822	818	0	1844
XM_018974959.1	Evigen1683070_c0_g1_i1	99.41	3047	17	1	1082	4127	3052	6	0	5526
XM_018974955.1	Evigen91466_c0_g1_i1	99.88	847	1	0	57	903	875	29	0	1559
XM_018974954.1	Evigen1957400_c0_g1_i1	100	621	0	0	1	621	594	1214	0	1147
XM_018974953.1	Evigen914199_c0_g1_i1	98.41	1130	0	1	23	1152	1	1112	0	1971
XM_018974950.1	Evigen1124597_c0_g1_i1	99.85	2003	3	0	34	2036	2003	1	0	3683
XM_018974948.1	Evigen1836896_c0_g1_i1	99.81	529	1	0	1	529	652	124	0	972
XM_018974947.1	Evigen2015784_c0_g1_i1	99.84	622	1	0	1	622	745	124	0	1144
XM_018974944.1	Evigen912168_c0_g1_i1	100	586	0	0	1	586	876	291	0	1083
XM_018974937.1	Evigen130091_c0_g1_i1	100	484	0	0	1	484	599	1082	0	894
XM_018974935.1	Evigen1704477_c0_g1_i1	89.69	980	82	10	799	1775	1	964	0	1232
XM_018974931.1	Evigen2029397_c0_g1_i1	96.53	606	21	0	49	654	1856	2461	0	1003
XM_018974930.1	Evigen132293_c0_g1_i1	93.81	485	29	1	202	685	491	7	0	728
XM_018974925.1	Evigen2266695_c0_g1_i1	96.36	522	19	0	1	522	1940	2461	0	859
XM_018974924.1	Evigen281775_c0_g1_i1	95.28	445	16	5	31	474	683	243	0	701
XM_018974921.1	Evigen98683_c0_g1_i1	85.63	1225	147	15	66	1274	1266	55	0	1260
XM_018974920.1	Evigen85208_c0_g1_i1	97.28	810	21	1	380	1189	1	809	0	1373
XM_018974918.1	Evigen1281564_c0_g1_i1	99.82	554	1	0	50	603	554	1	0	1018
XM_018974917.1	Evigen1704288_c0_g1_i1	99.88	1648	2	0	7	1654	1	1648	0	3033
XM_018974916.1	Evigen9093_c0_g1_i1	92.31	1353	88	1	125	1477	314	1650	0	1908
XM_018974912.1	Evigen2180000_c0_g1_i1	99.65	2024	7	0	241	2264	1	2024	0	3699
XM_018974911.1	Evigen1855634_c0_g1_i1	99.84	619	1	0	85	703	619	1	0	1138
XM_018974908.1	Evigen266103_c0_g1_i1	100	1262	0	0	75	1336	1	1262	0	2331
XM_018974907.1	Evigen916759_c0_g1_i1	100	1473	0	0	77	1549	1473	1	0	2721
XM_018974906.1	Evigen903404_c0_g1_i1	99.74	387	1	0	90	476	602	216	0	710
XM_018974903.1	Evigen243110_c0_g1_i1	99.56	3403	15	0	10	3412	3453	51	0	6202
XM_018974902.1	Evigen185039_c0_g1_i1	99.54	1721	4	1	1	1721	1879	163	0	3131
XM_018974901.1	Evigen9813_c0_g1_i1	99.65	1139	4	0	24	1162	1	1139	0	2082
XM_018974900.1	Evigen73590_c0_g1_i1	99.78	2700	1	1	404	3098	2700	1	0	4948
XM_018974894.1	Evigen374101_c0_g1_i1	98.07	466	9	0	1	466	228	693	0	811
XM_018974893.1	Evigen1296104_c0_g1_i1	100	1042	0	0	51	1092	1	1042	0	1925
XM_018974892.1	Evigen1684621_c0_g1_i1	100	1169	0	0	282	1450	2304	3472	0	2159
XM_018974891.1	Evigen1456034_c0_g1_i1	100	1222	0	0	23	1244	1222	1	0	2257
XM_018974890.1	Evigen1756_c0_g1_i1	99.97	2862	1	0	1	2862	50	2911	0	5280
XM_018974889.1	Evigen918694_c0_g1_i1	99.91	1074	1	0	812	1885	1157	84	0	1978
XM_018974885.1	Evigen309421_c0_g1_i1	98.13	1925	36	0	1	1925	242	2166	0	3356
XM_018974883.1	Evigen2258325_c0_g1_i1	83.15	1074	160	13	1	1059	592	1659	0	961
XM_018974882.1	Evigen182986_c0_g1_i1	95.39	1974	69	7	1	1954	1381	3352	0	3121
XM_018974881.1	Evigen2281816_c0_g1_i1	100	2035	0	0	277	2311	1	2035	0	3759
XM_018974880.1	Evigen1676932_c0_g1_i1	100	2272	0	0	477	2748	195	2466	0	4196
XM_018974879.1	Evigen2096907_c0_g1_i1	100	2216	0	0	275	2490	1	2216	0	4093
XM_018974874.1	Evigen23212_c0_g1_i1	99.93	2921	2	0	1	2921	3258	338	0	5384
XM_018974870.1	Evigen1678973_c0_g1_i1	99.62	520	1	1	1	519	656	1175	0	948
XM_018974868.1	Evigen1891001_c0_g1_i1	100	649	0	0	68	716	1	649	0	1199
XM_018974867.1	Evigen910805_c0_g1_i1	100	812	0	0	1	812	57	868	0	1500
XM_018974866.1	Evigen1729841_c0_g1_i1	99.75	805	2	0	1	805	805	1	0	1476
XM_018974864.1	Evigen2089800_c0_g1_i1	98.4	936	11	2	1	932	936	1	0	1642
XM_018974857.1	Evigen57699_c0_g1_i1	99.84	1243	1	1	68	1310	4	1245	0	2283
XM_018974856.1	Evigen915992_c0_g1_i1	99.93	1338	1	0	1	1338	11	1348	0	2466
XM_018974853.1	Evigen192427_c0_g1_i1	99.67	302	0	1	266	567	301	1	1e-155	551
XM_018974852.1	Evigen1375_c0_g1_i1	98.97	97	1	0	344	440	2797	2893	5e-42	174
XM_018974844.1	Evigen1734311_c0_g1_i1	100	498	0	0	1	498	534	37	0	920
XM_018974843.1	Evigen1999950_c0_g1_i1	98.12	639	12	0	1	639	4958	4320	0	1114
XM_018974840.1	Evigen300292_c0_g1_i1	99	498	5	0	294	791	1	498	0	893
XM_018974839.1	Evigen2266761_c0_g1_i1	90.89	516	44	2	59	574	270	782	0	689
XM_018974837.1	Evigen526685_c0_g1_i1	95.76	2974	104	10	1732	4687	1926	4895	0	4774
XM_018974835.1	Evigen185172_c0_g1_i1	85.9	539	68	4	1	538	1697	1166	2e-160	568
XM_018974834.1	Evigen1990481_c0_g1_i1	97.62	589	14	0	36	624	701	113	0	1011
XM_018974832.1	Evigen1861168_c0_g1_i1	93.87	2562	150	2	187	2741	351	2912	0	3855
XM_018974830.1	Evigen2825_c0_g1_i1	99.77	2192	5	0	1	2192	2539	348	0	4021
XM_018974828.1	Evigen1946163_c0_g1_i1	99.62	1064	4	0	1	1064	74	1137	0	1943
XM_018974827.1	Evigen177480_c0_g1_i1	100	1307	0	0	66	1372	1	1307	0	2414
XM_018974826.1	Evigen2246541_c0_g1_i1	96.96	953	26	1	171	1120	1025	73	0	1596
XM_018974825.1	Evigen2246543_c0_g1_i1	95.99	1096	35	2	13	1099	1168	73	0	1772
XM_018974824.1	Evigen1689649_c0_g1_i1	98.91	1466	16	0	37	1502	2417	952	0	2619
XM_018974820.1	Evigen75788_c0_g1_i1	99.93	2739	2	0	1	2739	2863	125	0	5048
XM_018974819.1	Evigen555803_c0_g1_i1	91.84	2438	182	9	455	2891	3609	1188	0	3384
XM_018974814.1	Evigen910611_c0_g1_i1	100	857	0	0	22	878	1	857	0	1583
XM_018974813.1	Evigen72116_c0_g1_i1	100	2455	0	0	1	2455	2514	60	0	4534
XM_018974812.1	Evigen72117_c0_g1_i1	100	2632	0	0	1	2632	2691	60	0	4861
XM_018974811.1	Evigen1983641_c0_g1_i1	100	1477	0	0	1	1477	16	1492	0	2728
XM_018974809.1	Evigen1455274_c0_g1_i1	100	1084	0	0	36	1119	3	1086	0	2002
XM_018974806.1	Evigen213763_c0_g1_i1	100	1019	0	0	1	1019	59	1077	0	1882
XM_018974805.1	Evigen521658_c0_g1_i1	99.43	1585	7	2	1	1584	1625	42	0	2876
XM_018974804.1	Evigen239783_c0_g1_i1	100	1006	0	0	1	1006	2	1007	0	1858
XM_018974801.1	Evigen1300435_c0_g1_i1	100	1412	0	0	2	1413	1412	1	0	2608
XM_018974800.1	Evigen1295890_c0_g1_i1	97.67	1029	0	1	296	1300	1	1029	0	1746
XM_018974795.1	Evigen84622_c0_g1_i1	87.29	1023	116	7	64	1084	1601	591	0	1157
XM_018974792.1	Evigen344878_c0_g1_i1	99.61	2063	8	0	1	2063	2477	415	0	3766
XM_018974791.1	Evigen1695470_c0_g1_i1	99.95	2108	1	0	1	2108	57	2164	0	3888
XM_018974789.1	Evigen1685455_c0_g1_i1	99.97	3267	0	1	1	3266	3349	83	0	6026
XM_018974788.1	Evigen54619_c0_g1_i1	99.97	3225	1	0	131	3355	3549	325	0	5951
XM_018974787.1	Evigen361008_c0_g1_i1	100	713	0	0	771	1483	951	1663	0	1317
XM_018974785.1	Evigen258935_c0_g1_i1	100	1015	0	0	98	1112	1	1015	0	1875
XM_018974783.1	Evigen1665518_c0_g1_i1	100	1114	0	0	259	1372	2	1115	0	2058
XM_018974781.1	Evigen2215010_c0_g1_i1	99.91	1134	1	0	157	1290	1322	189	0	2089
XM_018974779.1	Evigen2271186_c0_g1_i1	98.45	517	8	0	1	517	517	1	0	911
XM_018974778.1	Evigen249518_c0_g1_i1	97.64	1018	24	0	1	1018	46	1063	0	1748
XM_018974777.1	Evigen2115303_c0_g1_i1	99.88	1621	2	0	3	1623	1699	79	0	2983
XM_018974776.1	Evigen13160_c0_g1_i1	98.53	1628	3	1	3	1609	1794	167	0	2854
XM_018974771.1	Evigen135609_c0_g1_i1	100	1385	0	0	1	1385	22	1406	0	2558
XM_018974770.1	Evigen135610_c0_g1_i1	100	1501	0	0	1	1501	23	1523	0	2772
XM_018974769.1	Evigen1297480_c0_g1_i1	99.89	904	1	0	376	1279	951	48	0	1664
XM_018974765.1	Evigen322789_c0_g1_i1	99.95	2176	1	0	6	2181	2422	247	0	4013
XM_018974763.1	Evigen1891338_c0_g1_i1	100	449	0	0	36	484	2005	2453	0	830
XM_018974762.1	Evigen911048_c0_g1_i1	99.89	881	1	0	8	888	1	881	0	1622
XM_018974761.1	Evigen1575272_c0_g1_i1	99.38	973	0	1	9	975	1	973	0	1759
XM_018974759.1	Evigen1710379_c0_g1_i1	100	1435	0	0	139	1573	3	1437	0	2651
XM_018974758.1	Evigen1847476_c0_g1_i1	99.84	1872	3	0	242	2113	405	2276	0	3441
XM_018974757.1	Evigen2095451_c0_g1_i1	100	3305	0	0	19	3323	3472	168	0	6104
XM_018974754.1	Evigen1914225_c0_g1_i1	100	569	0	0	123	691	1	569	0	1051
XM_018974752.1	Evigen380932_c0_g1_i1	84.45	1164	168	9	39	1197	804	1959	0	1134
XM_018974750.1	Evigen370724_c0_g1_i1	97.65	468	8	3	120	585	792	1258	0	800
XM_018974743.1	Evigen1891923_c0_g1_i1	100	84	0	0	1	84	1959	2042	2e-36	156
XM_018974740.1	Evigen2147465_c0_g1_i1	95.56	586	24	2	1	585	585	1	0	937
XM_018974739.1	Evigen279351_c0_g1_i1	97.9	525	11	0	2	526	679	155	0	909
XM_018974737.1	Evigen1857922_c0_g1_i1	98.81	673	7	1	31	702	1068	396	0	1197
XM_018974734.1	Evigen2154284_c0_g1_i1	99.52	625	3	0	192	816	2	626	0	1138
XM_018974732.1	Evigen73070_c0_g1_i1	87.41	1406	148	15	234	1624	29	1420	0	1589
XM_018974731.1	Evigen1996362_c0_g1_i1	94.05	840	50	0	1504	2343	884	45	0	1275
XM_018974728.1	Evigen117413_c0_g1_i1	96.48	227	8	0	7	233	180	406	2e-102	375
XM_018974727.1	Evigen93106_c0_g1_i1	100	689	0	0	151	839	689	1	0	1273
XM_018974724.1	Evigen215887_c0_g1_i1	83.03	1049	136	22	478	1493	2365	1326	0	913
XM_018974723.1	Evigen1936986_c0_g1_i1	98.25	513	9	0	228	740	513	1	0	898
XM_018974720.1	Evigen250238_c0_g1_i1	100	818	0	0	1	818	12	829	0	1511
XM_018974718.1	Evigen915550_c0_g1_i1	100	1162	0	0	96	1257	1279	118	0	2146
XM_018974717.1	Evigen115742_c0_g1_i1	98.49	930	14	0	895	1824	814	1743	0	1640
XM_018974715.1	Evigen25266_c0_g1_i1	88.34	1896	193	13	728	2603	2116	229	0	2252
XM_018974713.1	Evigen1715731_c0_g1_i1	100	1104	0	0	1	1104	35	1138	0	2039
XM_018974712.1	Evigen1924943_c0_g1_i1	100	1221	0	0	150	1370	124	1344	0	2255
XM_018974711.1	Evigen244688_c0_g1_i1	100	1380	0	0	1	1380	85	1464	0	2549
XM_018974710.1	Evigen917653_c0_g1_i1	100	1188	0	0	507	1694	1211	24	0	2194
XM_018974708.1	Evigen691_c0_g1_i1	87.78	1858	180	12	154	1992	1870	41	0	2130
XM_018974707.1	Evigen1874548_c0_g1_i1	100	1118	0	0	6	1123	7	1124	0	2065
XM_018974706.1	Evigen1114318_c0_g1_i1	99.68	315	1	0	54	368	1	315	2e-163	577
XM_018974704.1	Evigen1449495_c0_g1_i1	99.88	817	1	0	3	819	1	817	0	1504
XM_018974703.1	Evigen1722868_c0_g1_i1	99.48	772	4	0	99	870	786	15	0	1404
XM_018974701.1	Evigen1840788_c0_g1_i1	95.64	1354	59	0	975	2328	1	1354	0	2174
XM_018974698.1	Evigen1695436_c0_g1_i1	87.38	2148	162	49	3	2064	2125	1	0	2364
XM_018974697.1	Evigen1698363_c0_g1_i1	91.4	2024	135	23	1	2000	2009	1	0	2737
XM_018974696.1	Evigen1677498_c0_g1_i1	99.49	1576	8	0	1	1576	174	1749	0	2867
XM_018974694.1	Evigen1688719_c0_g1_i1	100	2285	0	0	189	2473	169	2453	0	4220
XM_018974692.1	Evigen111788_c0_g1_i1	100	705	0	0	45	749	1	705	0	1303
XM_018974691.1	Evigen65003_c0_g1_i1	98.56	2646	38	0	14	2659	1	2646	0	4676
XM_018974690.1	Evigen1877330_c0_g1_i1	96.52	2642	71	14	14	2643	2794	162	0	4349
XM_018974688.1	Evigen240821_c0_g1_i1	100	2096	0	0	711	2806	1	2096	0	3871
XM_018974687.1	Evigen257406_c0_g1_i1	100	2247	0	0	1	2247	2253	7	0	4150
XM_018974686.1	Evigen221497_c0_g1_i1	99.91	2114	2	0	1	2114	2145	32	0	3893
XM_018974685.1	Evigen1684549_c0_g1_i1	100	2732	0	0	34	2765	3617	886	0	5046
XM_018974683.1	Evigen1301178_c0_g1_i1	99.73	1506	4	0	52	1557	1	1506	0	2760
XM_018974682.1	Evigen1676863_c0_g1_i1	91.27	1031	82	7	1	1030	2591	1568	0	1399
XM_018974680.1	Evigen175052_c0_g1_i1	98.22	1123	16	2	1218	2340	1428	310	0	1960
XM_018974679.1	Evigen1964813_c0_g1_i1	99.91	2308	1	1	169	2475	2449	142	0	4250
XM_018974675.1	Evigen1685490_c0_g1_i1	100	2801	0	0	456	3256	395	3195	0	5173
XM_018974673.1	Evigen2214811_c0_g1_i1	99.82	1634	3	0	12	1645	2223	590	0	3001
XM_018974672.1	Evigen91499_c0_g1_i1	97.76	1293	29	0	1	1293	2816	1524	0	2228
XM_018974671.1	Evigen2275017_c0_g1_i1	100	1678	0	0	45	1722	1	1678	0	3099
XM_018974669.1	Evigen155290_c0_g1_i1	99.94	1567	1	0	466	2032	1572	6	0	2889
XM_018974667.1	Evigen80554_c0_g1_i1	99.95	1899	1	0	1	1899	1902	4	0	3502
XM_018974665.1	Evigen95561_c0_g1_i1	100	1229	0	0	1289	2517	21	1249	0	2270
XM_018974662.1	Evigen2025874_c0_g1_i1	100	4601	0	0	451	5051	601	5201	0	8497
XM_018974660.1	Evigen13741_c0_g1_i1	99.88	5156	4	2	103	5257	1	5155	0	9487
XM_018974659.1	Evigen1681239_c0_g1_i1	99.81	6333	5	2	21	6346	6512	180	0	11622
XM_018974657.1	Evigen2094194_c0_g1_i1	99.36	2953	16	1	1	2950	3939	987	0	5345
XM_018974653.1	Evigen202288_c0_g1_i1	98.78	3858	32	2	94	3950	3994	151	0	6850
XM_018974652.1	Evigen678942_c0_g1_i1	100	125	0	0	1	125	88	212	2e-59	231
XM_018974650.1	Evigen1714869_c0_g1_i1	94.85	970	32	7	14	971	324	1287	0	1498
XM_018974648.1	Evigen520558_c0_g1_i1	87.34	2473	281	20	1	2448	1474	3939	0	2804
XM_018974644.1	Evigen1663054_c0_g1_i1	100	596	0	0	1	596	911	316	0	1101
XM_018974642.1	Evigen2259623_c0_g1_i1	96.53	432	15	0	1	432	598	167	0	715
XM_018974638.1	Evigen106061_c0_g1_i1	84.08	201	32	0	11	211	6568	6768	4e-48	195
XM_018974637.1	Evigen1292809_c0_g1_i1	100	815	0	0	38	852	1	815	0	1506
XM_018974636.1	Evigen74828_c0_g1_i1	100	1324	0	0	74	1397	1324	1	0	2446
XM_018974633.1	Evigen77926_c0_g1_i1	100	1859	0	0	145	2003	1862	4	0	3434
XM_018974632.1	Evigen1701199_c0_g1_i1	99.87	1526	2	0	234	1759	349	1874	0	2808
XM_018974630.1	Evigen4979_c0_g1_i1	99.08	652	5	1	1	651	202	853	0	1170
XM_018974628.1	Evigen1843629_c0_g1_i1	100	1260	0	0	20	1279	1263	4	0	2327
XM_018974627.1	Evigen259923_c0_g1_i1	100	1156	0	0	5	1160	1	1156	0	2135
XM_018974626.1	Evigen88270_c0_g1_i1	100	1266	0	0	5	1270	1297	32	0	2338
XM_018974625.1	Evigen88272_c0_g1_i1	98.27	1101	0	1	5	1105	1385	304	0	1910
XM_018974624.1	Evigen88271_c0_g1_i1	100	1317	0	0	5	1321	1348	32	0	2433
XM_018974622.1	Evigen570844_c0_g1_i1	100	667	0	0	5	671	1	667	0	1232
XM_018974619.1	Evigen1696639_c0_g1_i1	99.91	2126	1	1	1	2126	26	2150	0	3914
XM_018974618.1	Evigen1452511_c0_g1_i1	99.47	939	0	1	132	1065	1	939	0	1701
XM_018974616.1	Evigen918199_c0_g1_i1	100	1517	0	0	31	1547	1837	321	0	2802
XM_018974611.1	Evigen1669479_c0_g1_i1	99.9	999	0	1	150	1148	479	1476	0	1838
XM_018974610.1	Evigen179087_c0_g1_i1	99.43	1396	6	1	1	1394	1505	110	0	2532
XM_018974608.1	Evigen229527_c0_g1_i1	99.97	3113	1	0	1	3113	40	3152	0	5744
XM_018974605.1	Evigen530508_c0_g1_i1	100	1389	0	0	1	1389	1814	426	0	2566
XM_018974603.1	Evigen240015_c0_g1_i1	99.54	2594	0	1	1	2582	2632	39	0	4713
XM_018974601.1	Evigen52329_c0_g1_i1	99.47	1330	1	1	54	1377	1674	345	0	2412
XM_018974598.1	Evigen223172_c0_g1_i1	99.44	1801	0	2	50	1844	3668	5464	0	3262
XM_018974597.1	Evigen8424_c0_g1_i1	99.89	3629	2	2	8	3634	3666	38	0	6678
XM_018974596.1	Evigen2267433_c0_g1_i1	100	4033	0	0	368	4400	6202	2170	0	7448
XM_018974577.1	Evigen106016_c0_g1_i1	99.78	913	1	1	83	994	5	917	0	1674
XM_018974576.1	Evigen98748_c0_g1_i1	100	820	0	0	1	820	821	2	0	1515
XM_018974572.1	Evigen910016_c0_g1_i1	90.48	504	47	1	73	576	89	591	0	664
XM_018974566.1	Evigen197733_c0_g1_i1	86.92	130	15	2	1	129	129	1	2e-33	145
XM_018974564.1	Evigen375427_c0_g1_i1	91.62	1205	92	4	48	1246	131	1332	0	1657
XM_018974563.1	Evigen375428_c0_g1_i1	91.96	1293	85	7	48	1333	131	1411	0	1794
XM_018974561.1	Evigen4358_c0_g1_i1	96.46	848	16	3	4	850	1024	190	0	1387
XM_018974560.1	Evigen2061_c0_g1_i1	98.43	3241	32	8	51	3290	65	3287	0	5685
XM_018974558.1	Evigen96273_c0_g1_i1	99.95	1892	1	0	342	2233	1892	1	0	3489
XM_018974557.1	Evigen196036_c0_g1_i1	100	1274	0	0	1	1274	22	1295	0	2353
XM_018974554.1	Evigen1707256_c0_g1_i1	99.46	1468	2	1	1	1468	1542	81	0	2662
XM_018974553.1	Evigen16812_c0_g1_i1	100	1354	0	0	1	1354	19	1372	0	2501
XM_018974552.1	Evigen2096823_c0_g1_i1	99.87	3148	4	0	7	3154	3684	537	0	5792
XM_018974551.1	Evigen1567094_c0_g1_i1	100	615	0	0	5	619	637	23	0	1136
XM_018974550.1	Evigen1698993_c0_g1_i1	99.8	1966	1	1	1	1963	10	1975	0	3605
XM_018974547.1	Evigen237443_c0_g1_i1	86.24	1279	168	6	43	1320	229	1500	0	1380
XM_018974546.1	Evigen305142_c0_g1_i1	100	351	0	0	60	410	1	351	0	649
XM_018974545.1	Evigen1691294_c0_g1_i1	80.69	1880	327	27	310	2177	322	2177	0	1428
XM_018974544.1	Evigen225155_c0_g1_i1	99.96	2469	0	1	1	2468	204	2672	0	4553
XM_018974541.1	Evigen1581113_c0_g1_i1	84.62	1463	160	32	1	1430	1435	5	0	1395
XM_018974540.1	Evigen2120661_c0_g1_i1	95.26	570	26	1	252	820	8	577	0	902
XM_018974539.1	Evigen57640_c0_g1_i1	87.23	799	92	7	59	857	273	1061	0	902
XM_018974537.1	Evigen1930769_c0_g1_i1	96.18	681	23	1	1	678	12	692	0	1110
XM_018974535.1	Evigen141634_c0_g1_i1	99.85	647	1	0	1383	2029	647	1	0	1190
XM_018974534.1	Evigen1976422_c0_g1_i1	100	927	0	0	452	1378	87	1013	0	1712
XM_018974533.1	Evigen2156096_c0_g1_i1	100	466	0	0	308	773	1	466	0	861
XM_018974532.1	Evigen2094763_c0_g1_i1	93.99	1381	60	12	141	1509	459	1828	0	2069
XM_018974531.1	Evigen1685345_c0_g1_i1	95.8	3142	103	9	1	3131	44	3167	0	5044
XM_018974530.1	Evigen149118_c0_g1_i1	100	1033	0	0	1	1033	18	1050	0	1908
XM_018974529.1	Evigen343129_c0_g1_i1	99.71	1377	4	0	1	1377	1413	37	0	2521
XM_018974527.1	Evigen1118180_c0_g1_i1	99.12	1028	0	1	330	1348	1028	1	0	1840
XM_018974521.1	Evigen1709445_c0_g1_i1	100	1472	0	0	11	1482	28	1499	0	2719
XM_018974520.1	Evigen1124473_c0_g1_i1	100	1896	0	0	92	1987	1	1896	0	3502
XM_018974519.1	Evigen1684751_c0_g1_i1	99.88	3271	4	0	1	3271	3384	114	0	6019
XM_018974514.1	Evigen1857226_c0_g1_i1	99.73	2932	0	1	1	2924	629	3560	0	5363
XM_018974512.1	Evigen174048_c0_g1_i1	99.55	3300	0	1	1	3300	28	3312	0	5997
XM_018974505.1	Evigen35289_c0_g1_i1	99.91	2191	2	0	217	2407	2217	27	0	4036
XM_018974504.1	Evigen1686027_c0_g1_i1	99.89	2637	3	0	1	2637	608	3244	0	4854
XM_018974503.1	Evigen1661699_c0_g1_i1	100	873	0	0	5	877	1	873	0	1613
XM_018974501.1	Evigen214902_c0_g1_i1	94.74	2205	76	9	1	2175	15	2209	0	3393
XM_018974499.1	Evigen1930087_c0_g1_i1	99.73	1124	3	0	1	1124	63	1186	0	2060
XM_018974498.1	Evigen1457138_c0_g1_i1	99.55	1326	3	1	26	1351	1323	1	0	2412
XM_018974497.1	Evigen561888_c0_g1_i1	88.57	70	8	0	2824	2893	2804	2735	8e-15	86.1
XM_018974495.1	Evigen1682359_c0_g1_i1	100	3899	0	0	28	3926	4568	670	0	7201
XM_018974491.1	Evigen1461306_c0_g1_i1	100	1998	0	0	27	2024	1	1998	0	3690
XM_018974490.1	Evigen2229480_c0_g1_i1	99.76	1255	3	0	1	1255	1271	17	0	2302
XM_018974489.1	Evigen219922_c0_g1_i1	96.41	1449	52	0	1	1449	114	1562	0	2388
XM_018974488.1	Evigen219919_c0_g1_i1	99.78	918	2	0	1	918	63	980	0	1685
XM_018974487.1	Evigen1865558_c0_g1_i1	99.77	1300	3	0	1	1300	1380	81	0	2385
XM_018974486.1	Evigen1865555_c0_g1_i1	99.7	1345	4	0	1	1345	1594	250	0	2462
XM_018974485.1	Evigen89015_c0_g1_i1	99.89	910	1	0	1	910	1195	286	0	1676
XM_018974482.1	Evigen1583779_c0_g1_i1	99.84	1918	3	0	6	1923	1	1918	0	3526
XM_018974480.1	Evigen1703514_c0_g1_i1	99.1	1779	0	1	1	1779	1766	4	0	3182
XM_018974475.1	Evigen2104101_c0_g1_i1	99.87	741	1	0	1	741	1119	379	0	1363
XM_018974473.1	Evigen2100670_c0_g1_i1	100	1394	0	0	1	1394	1394	1	0	2575
XM_018974471.1	Evigen559002_c0_g1_i1	93.29	581	39	0	290	870	659	79	0	857
XM_018974470.1	Evigen1686061_c0_g1_i1	96.63	415	7	3	1	413	224	633	0	682
XM_018974462.1	Evigen160086_c0_g1_i1	95.33	150	7	0	6	155	198	347	2e-61	239
XM_018974460.1	Evigen229011_c0_g1_i1	99.34	1212	8	0	1	1212	17	1228	0	2194
XM_018974459.1	Evigen141941_c0_g1_i1	87.76	531	63	2	453	982	542	13	7e-176	619
XM_018974457.1	Evigen268197_c0_g1_i1	83.19	2409	367	27	5	2390	2483	90	0	2170
XM_018974456.1	Evigen1946443_c0_g1_i1	99.92	1190	1	0	28	1217	1	1190	0	2194
XM_018974455.1	Evigen79711_c0_g1_i1	100	1631	0	0	8	1638	2785	1155	0	3013
XM_018974448.1	Evigen1682177_c0_g1_i1	94.74	685	28	4	93	772	4027	4708	0	1059
XM_018974446.1	Evigen531384_c0_g1_i1	92.69	2285	127	10	1	2247	1068	3350	0	3258
XM_018974444.1	Evigen1870685_c0_g1_i1	95.98	722	19	4	99	820	1	712	0	1164
XM_018974443.1	Evigen1119987_c0_g1_i1	99.91	1171	1	0	29	1199	5	1175	0	2158
XM_018974442.1	Evigen911628_c0_g1_i1	99.65	865	1	2	47	909	1	865	0	1580
XM_018974440.1	Evigen2231226_c0_g1_i1	96.63	326	11	0	1	326	326	1	5e-153	542
XM_018974438.1	Evigen2278658_c0_g1_i1	93.71	2129	120	8	314	2438	3933	1815	0	3177
XM_018974437.1	Evigen125477_c0_g1_i1	100	832	0	0	1	832	50	881	0	1537
XM_018974435.1	Evigen77608_c0_g1_i1	99.97	3206	1	0	1	3206	50	3255	0	5915
XM_018974434.1	Evigen2037561_c0_g1_i1	99.84	617	1	0	39	655	156	772	0	1134
XM_018974433.1	Evigen1685075_c0_g1_i1	88.79	1409	125	14	982	2359	942	2348	0	1696
XM_018974432.1	Evigen2093108_c0_g1_i1	99.28	833	5	1	933	1764	833	1	0	1504
XM_018974431.1	Evigen1878382_c0_g1_i1	100	2834	0	0	20	2853	664	3497	0	5234
XM_018974430.1	Evigen379191_c0_g1_i1	98.67	3372	3	3	1	3372	3485	156	0	5939
XM_018974426.1	Evigen176583_c0_g1_i1	99.29	3239	2	2	62	3297	1	3221	0	5834
XM_018974423.1	Evigen1686543_c0_g1_i1	80.23	1290	238	13	557	1837	1472	191	0	953
XM_018974422.1	Evigen68128_c0_g1_i1	99.8	2556	2	1	181	2736	2586	34	0	4689
XM_018974413.1	Evigen160689_c0_g1_i1	99.81	518	1	0	136	653	1	518	0	952
XM_018974412.1	Evigen88854_c0_g1_i1	85.96	748	87	9	390	1119	3515	2768	0	784
XM_018974410.1	Evigen248422_c0_g1_i1	88.36	756	84	2	1	756	1930	1179	0	905
XM_018974409.1	Evigen575243_c0_g1_i1	92.88	309	22	0	306	614	1411	1719	4e-125	449
XM_018974408.1	Evigen56807_c0_g1_i1	100	894	0	0	8	901	274	1167	0	1652
XM_018974407.1	Evigen52646_c0_g1_i1	97.86	934	3	3	23	939	77	1010	0	1598
XM_018974403.1	Evigen1747242_c0_g1_i1	100	490	0	0	289	778	490	1	0	905
XM_018974402.1	Evigen83151_c0_g1_i1	89.17	471	32	8	625	1094	14	466	7e-161	569
XM_018974401.1	Evigen90066_c0_g1_i1	100	536	0	0	1	536	622	87	0	990
XM_018974400.1	Evigen99971_c0_g1_i1	100	1703	0	0	665	2367	11	1713	0	3145
XM_018974398.1	Evigen1292108_c0_g1_i1	99.26	815	4	1	175	987	1	815	0	1471
XM_018974394.1	Evigen2002610_c0_g1_i1	99.77	1738	4	0	143	1880	1	1738	0	3188
XM_018974388.1	Evigen1699323_c0_g1_i1	96.64	1608	27	12	1	1606	1631	49	0	2645
XM_018974386.1	Evigen328996_c0_g1_i1	97.11	691	0	1	1	671	1309	619	0	1147
XM_018974380.1	Evigen2266348_c0_g1_i1	100	893	0	0	6	898	1	893	0	1650
XM_018974379.1	Evigen2243719_c0_g1_i1	99.52	419	0	2	279	695	787	369	0	761
XM_018974378.1	Evigen230195_c0_g1_i1	100	318	0	0	498	815	102	419	1e-166	588
XM_018974371.1	Evigen1846634_c0_g1_i1	99.73	1862	1	1	163	2020	2337	476	0	3408
XM_018974367.1	Evigen1685377_c0_g1_i1	100	1521	0	0	1	1521	1892	3412	0	2809
XM_018974365.1	Evigen2263769_c0_g1_i1	100	912	0	0	1	912	7	918	0	1685
XM_018974364.1	Evigen1986872_c0_g1_i1	98.99	1188	12	0	154	1341	414	1601	0	2128
XM_018974361.1	Evigen3569_c0_g1_i1	99.79	2376	5	0	14	2389	1	2376	0	4361
XM_018974360.1	Evigen2224299_c0_g1_i1	100	4867	0	0	748	5614	776	5642	0	8988
XM_018974356.1	Evigen5880_c0_g1_i1	94.98	1015	41	4	429	1436	1064	53	0	1583
XM_018974355.1	Evigen2116749_c0_g1_i1	95.08	610	18	1	821	1430	357	954	0	950
XM_018974354.1	Evigen1986096_c0_g1_i1	95.97	818	30	3	23	838	978	162	0	1325
XM_018974352.1	Evigen2227381_c0_g1_i1	95.27	507	24	0	190	696	921	1427	0	804
XM_018974349.1	Evigen1916949_c0_g1_i1	100	393	0	0	2031	2423	169	561	0	726
XM_018974347.1	Evigen1998486_c0_g1_i1	99.9	995	1	0	430	1424	1130	2124	0	1832
XM_018974346.1	Evigen1966348_c0_g1_i1	99.89	1824	2	0	17	1840	1836	13	0	3358
XM_018974344.1	Evigen1678281_c0_g1_i1	97.8	726	16	0	52	777	816	91	0	1253
XM_018974343.1	Evigen254372_c0_g1_i1	99.76	1691	4	0	14	1704	2766	1076	0	3101
XM_018974342.1	Evigen2227373_c0_g1_i1	99.12	793	7	0	1	793	134	926	0	1426
XM_018974341.1	Evigen918234_c0_g1_i1	93.54	1301	77	4	418	1718	1443	150	0	1930
XM_018974338.1	Evigen117781_c0_g1_i1	99.74	1916	4	1	1625	3539	1	1916	0	3509
XM_018974337.1	Evigen1883461_c0_g1_i1	99.15	1527	13	0	399	1925	255	1781	0	2748
XM_018974334.1	Evigen1865396_c0_g1_i1	97.85	1443	7	1	177	1619	1421	3	0	2471
XM_018974332.1	Evigen1712000_c0_g1_i1	99.91	1110	1	0	121	1230	228	1337	0	2045
XM_018974331.1	Evigen2189801_c0_g1_i1	98.34	1205	5	4	1	1205	26	1215	0	2100
XM_018974328.1	Evigen1836877_c0_g1_i1	99.85	1316	1	1	1	1316	1620	306	0	2418
XM_018974326.1	Evigen1979478_c0_g1_i1	90.63	320	19	6	180	491	656	340	1e-114	414
XM_018974325.1	Evigen2197274_c0_g1_i1	96.39	415	15	0	63	477	415	1	0	684
XM_018974324.1	Evigen235737_c0_g1_i1	100	1885	0	0	262	2146	1	1885	0	3482
XM_018974323.1	Evigen4766_c0_g1_i1	99.79	1869	3	1	15	1883	59	1926	0	3428
XM_018974321.1	Evigen915444_c0_g1_i1	98.57	1255	0	1	58	1294	1264	10	0	2202
XM_018974319.1	Evigen14969_c0_g1_i1	99.94	1775	1	0	1	1775	1806	32	0	3273
XM_018974316.1	Evigen2249037_c0_g1_i1	95.02	1346	41	12	1	1334	858	2189	0	2091
XM_018974315.1	Evigen86400_c0_g1_i1	99.92	1202	1	0	717	1918	1430	229	0	2215
XM_018974312.1	Evigen90951_c0_g1_i1	99.73	2248	4	1	55	2300	2359	112	0	4117
XM_018974308.1	Evigen2208034_c0_g1_i1	100	2708	0	0	1	2708	2764	57	0	5001
XM_018974306.1	Evigen2005587_c0_g1_i1	98.72	857	11	0	1	857	3138	3994	0	1522
XM_018974305.1	Evigen2089649_c0_g1_i1	98.33	60	1	0	903	962	3176	3235	2e-21	106
XM_018974304.1	Evigen2208434_c0_g1_i1	75	712	147	27	1	696	413	1109	5e-80	300
XM_018974298.1	Evigen2088675_c0_g1_i1	95.74	657	28	0	1	657	714	58	0	1059
XM_018974296.1	Evigen1119257_c0_g1_i1	98.76	968	12	0	25	992	970	3	0	1722
XM_018974295.1	Evigen1859181_c0_g1_i1	95.87	363	13	2	83	444	1618	1257	2e-166	586
XM_018974294.1	Evigen79332_c0_g1_i1	84.84	1986	287	12	16	1991	490	2471	0	1988
XM_018974293.1	Evigen2268377_c0_g1_i1	99.92	1220	1	0	308	1527	171	1390	0	2248
XM_018974292.1	Evigen226236_c0_g1_i1	99.73	373	1	0	45	417	912	540	0	684
XM_018974291.1	Evigen140973_c0_g1_i1	100	609	0	0	1057	1665	636	28	0	1125
XM_018974289.1	Evigen2238909_c0_g1_i1	84	300	48	0	2	301	299	598	9e-77	289
XM_018974286.1	Evigen11485_c0_g1_i1	98.82	2037	24	0	1262	3298	2556	520	0	3629
XM_018974284.1	Evigen121499_c0_g1_i1	84.75	341	45	3	79	412	735	395	1e-90	335
XM_018974282.1	Evigen88074_c0_g1_i1	99.52	209	1	0	779	987	1	209	3e-104	381
XM_018974281.1	Evigen1719885_c0_g1_i1	100	500	0	0	3	502	848	349	0	924
XM_018974280.1	Evigen1839100_c0_g1_i1	94.44	773	43	0	56	828	1330	558	0	1190
XM_018974278.1	Evigen1835613_c0_g1_i1	95.69	441	19	0	1	441	1282	842	0	710
XM_018974274.1	Evigen1304179_c0_g1_i1	91.52	2005	164	4	141	2143	41	2041	0	2756
XM_018974273.1	Evigen1700339_c0_g1_i1	89.39	1518	153	6	77	1590	83	1596	0	1905
XM_018974271.1	Evigen2038828_c0_g1_i1	93.44	854	52	1	30	879	605	1458	0	1264
XM_018974270.1	Evigen138863_c0_g1_i1	99.55	449	2	0	63	511	457	9	0	819
XM_018974269.1	Evigen171785_c0_g1_i1	84.69	431	57	2	839	1260	758	1188	3e-116	422
XM_018974268.1	Evigen171784_c0_g1_i1	82.63	714	113	4	1	704	271	983	2e-176	621
XM_018974265.1	Evigen5224_c0_g1_i1	97.78	2167	40	5	1	2163	2311	149	0	3749
XM_018974264.1	Evigen288445_c0_g1_i1	100	1237	0	0	469	1705	1257	21	0	2285
XM_018974262.1	Evigen1954166_c0_g1_i1	99.83	1183	1	1	588	1770	1226	45	0	2172
XM_018974261.1	Evigen1954171_c0_g1_i1	99.95	1889	1	0	1	1889	1933	45	0	3483
XM_018974259.1	Evigen19087_c0_g1_i1	100	2850	0	0	39	2888	111	2960	0	5264
XM_018974258.1	Evigen1569711_c0_g1_i1	100	727	0	0	7	733	1	727	0	1343
XM_018974257.1	Evigen376459_c0_g1_i1	99.54	1093	0	1	11	1098	1	1093	0	1986
XM_018974253.1	Evigen40317_c0_g1_i1	100	4154	0	0	776	4929	375	4528	0	7672
XM_018974248.1	Evigen1973723_c0_g1_i1	100	963	0	0	94	1056	1	963	0	1779
XM_018974247.1	Evigen1676011_c0_g1_i1	99.92	2396	2	0	1	2396	4327	1932	0	4414
XM_018974245.1	Evigen1702182_c0_g1_i1	99.5	1411	1	6	1	1407	28	1436	0	2564
XM_018974244.1	Evigen1690048_c0_g1_i1	99.84	1929	0	2	1	1926	645	2573	0	3542
XM_018974243.1	Evigen255974_c0_g1_i1	91.1	281	24	1	1	281	388	109	3e-103	379
XM_018974237.1	Evigen230812_c0_g1_i1	99.22	771	6	0	189	959	945	175	0	1391
XM_018974236.1	Evigen1693365_c0_g1_i1	94.8	711	30	2	1	711	1082	379	0	1101
XM_018974234.1	Evigen2544_c0_g1_i1	79.43	457	86	8	705	1157	620	168	9e-85	316
XM_018974231.1	Evigen114866_c0_g1_i1	83.36	619	94	6	21	636	1750	1138	2e-159	564
XM_018974230.1	Evigen15168_c0_g1_i1	100	382	0	0	609	990	382	1	0	706
XM_018974229.1	Evigen1585327_c0_g1_i1	83.05	1770	249	33	8	1762	127	1860	0	1559
XM_018974227.1	Evigen154202_c0_g1_i1	100	380	0	0	889	1268	1	380	0	702
XM_018974226.1	Evigen343847_c0_g1_i1	98.83	855	10	0	10	864	1	855	0	1524
XM_018974225.1	Evigen57028_c0_g1_i1	99.34	602	4	0	1	602	317	918	0	1090
XM_018974223.1	Evigen2089924_c0_g1_i1	99.12	1247	4	4	71	1311	1455	210	0	2235
XM_018974221.1	Evigen1698545_c0_g1_i1	100	2033	0	0	88	2120	2034	2	0	3755
XM_018974220.1	Evigen2120153_c0_g1_i1	100	974	0	0	1	974	1735	762	0	1799
XM_018974219.1	Evigen256286_c0_g1_i1	99.21	2281	0	1	310	2572	1	2281	0	4096
XM_018974217.1	Evigen905953_c0_g1_i1	98.89	631	0	1	1	624	647	17	0	1120
XM_018974214.1	Evigen1712735_c0_g1_i1	100	1156	0	0	11	1166	1340	185	0	2135
XM_018974213.1	Evigen1121936_c0_g1_i1	100	1301	0	0	1	1301	45	1345	0	2403
XM_018974212.1	Evigen61663_c0_g1_i1	99.4	1995	11	1	38	2031	2024	30	0	3616
XM_018974211.1	Evigen1680683_c0_g1_i1	100	424	0	0	1	424	6	429	0	784
XM_018974209.1	Evigen1746466_c0_g1_i1	94.23	485	14	9	547	1017	1	485	0	728
XM_018974208.1	Evigen254401_c0_g1_i1	100	988	0	0	1	988	25	1012	0	1825
XM_018974207.1	Evigen1684420_c0_g1_i1	100	2058	0	0	14	2071	3653	1596	0	3801
XM_018974202.1	Evigen1984134_c0_g1_i1	99.9	955	1	0	666	1620	302	1256	0	1759
XM_018974199.1	Evigen916047_c0_g1_i1	100	1297	0	0	197	1493	1332	36	0	2396
XM_018974193.1	Evigen165805_c0_g1_i1	100	1353	0	0	1	1353	1361	9	0	2499
XM_018974191.1	Evigen13693_c0_g1_i1	100	1474	0	0	203	1676	1542	69	0	2723
XM_018974189.1	Evigen2249873_c0_g1_i1	99.69	3540	2	1	538	4068	23	3562	0	6468
XM_018974187.1	Evigen266229_c0_g1_i1	90.97	554	41	4	4	557	337	881	0	737
XM_018974180.1	Evigen1889085_c0_g1_i1	83.91	87	12	2	1426	1512	764	680	5e-14	82.4
XM_018974178.1	Evigen1892867_c0_g1_i1	98.1	630	12	0	555	1184	630	1	0	1098
XM_018974177.1	Evigen2150537_c0_g1_i1	83.79	290	26	6	59	327	72	361	1e-66	255
XM_018974175.1	Evigen2003652_c0_g1_i1	100	654	0	0	1	654	2121	1468	0	1208
XM_018974168.1	Evigen37535_c0_g1_i1	84.88	377	44	5	503	878	372	8	4e-100	368
XM_018974167.1	Evigen1687778_c0_g1_i1	89.36	423	44	1	1	422	1379	1801	3e-149	531
XM_018974165.1	Evigen310518_c0_g1_i1	93.52	463	6	2	177	639	784	346	0	667
XM_018974164.1	Evigen1952395_c0_g1_i1	99.45	728	4	0	67	794	1067	1794	0	1323
XM_018974163.1	Evigen4488_c0_g1_i1	88.98	236	24	2	310	544	905	671	2e-77	291
XM_018974162.1	Evigen900895_c0_g1_i1	99.75	402	1	0	1	402	402	1	0	737
XM_018974160.1	Evigen1664534_c0_g1_i1	100	1031	0	0	81	1111	1044	14	0	1905
XM_018974159.1	Evigen1698504_c0_g1_i1	100	1901	0	0	100	2000	1972	72	0	3511
XM_018974158.1	Evigen1115527_c0_g1_i1	100	871	0	0	25	895	872	2	0	1609
XM_018974157.1	Evigen333487_c0_g1_i1	100	1100	0	0	1	1100	1183	84	0	2032
XM_018974154.1	Evigen2245498_c0_g1_i1	99.51	1026	3	2	18	1042	2426	1402	0	1866
XM_018974153.1	Evigen1698143_c0_g1_i1	100	2038	0	0	647	2684	1	2038	0	3764
XM_018974152.1	Evigen50308_c0_g1_i1	100	2582	0	0	1	2582	9	2590	0	4769
XM_018974151.1	Evigen165652_c0_g1_i1	100	1705	0	0	1	1705	21	1725	0	3149
XM_018974149.1	Evigen1300229_c0_g1_i1	100	1314	0	0	1	1314	1346	33	0	2427
XM_018974148.1	Evigen1670244_c0_g1_i1	100	1604	0	0	1	1604	5	1608	0	2963
XM_018974147.1	Evigen73927_c0_g1_i1	100	1899	0	0	213	2111	1913	15	0	3507
XM_018974144.1	Evigen916551_c0_g1_i1	100	1152	0	0	13	1164	5	1156	0	2128
XM_018974143.1	Evigen1698547_c0_g1_i1	99.95	2031	1	0	8	2038	1	2031	0	3746
XM_018974142.1	Evigen1732582_c0_g1_i1	96.72	732	21	2	1	729	732	1	0	1216
XM_018974140.1	Evigen2170966_c0_g1_i1	97.02	537	13	2	1	537	534	1	0	900
XM_018974139.1	Evigen1960956_c0_g1_i1	97.32	708	16	2	1	708	705	1	0	1199
XM_018974138.1	Evigen1877245_c0_g1_i1	100	937	0	0	1	937	55	991	0	1731
XM_018974137.1	Evigen1669583_c0_g1_i1	100	1086	0	0	289	1374	433	1518	0	2006
XM_018974133.1	Evigen62810_c0_g1_i1	100	4087	0	0	205	4291	4107	21	0	7548
XM_018974132.1	Evigen591842_c0_g1_i1	97.76	1384	31	0	221	1604	1384	1	0	2385
XM_018974118.1	Evigen99275_c0_g1_i1	100	1100	0	0	7	1106	1	1100	0	2032
XM_018974117.1	Evigen134013_c0_g1_i1	100	767	0	0	1029	1795	1	767	0	1417
XM_018974116.1	Evigen113178_c0_g1_i1	97.58	1035	25	0	9	1043	1035	1	0	1773
XM_018974114.1	Evigen1974161_c0_g1_i1	91.62	549	46	0	2083	2631	653	105	0	760
XM_018974109.1	Evigen1682881_c0_g1_i1	100	3178	0	0	1	3178	4228	1051	0	5869
XM_018974105.1	Evigen911876_c0_g1_i1	100	933	0	0	26	958	1	933	0	1724
XM_018974104.1	Evigen95315_c0_g1_i1	100	849	0	0	19	867	851	3	0	1568
XM_018974101.1	Evigen142122_c0_g1_i1	100	676	0	0	1316	1991	8	683	0	1249
XM_018974100.1	Evigen550460_c0_g1_i1	100	1687	0	0	24	1710	1698	12	0	3116
XM_018974099.1	Evigen1715792_c0_g1_i1	98.42	1206	1	1	47	1234	1	1206	0	2106
XM_018974096.1	Evigen1120747_c0_g1_i1	99.34	1059	1	1	1	1059	1170	118	0	1912
XM_018974094.1	Evigen66029_c0_g1_i1	100	1906	0	0	1	1906	2058	153	0	3520
XM_018974093.1	Evigen1936904_c0_g1_i1	100	1893	0	0	1	1893	38	1930	0	3496
XM_018974092.1	Evigen2262234_c0_g1_i1	98.88	4106	31	7	478	4568	4108	3	0	7313
XM_018974089.1	Evigen917183_c0_g1_i1	99.86	1481	2	0	93	1573	1	1481	0	2724
XM_018974088.1	Evigen1929948_c0_g1_i1	99.82	1106	2	0	35	1140	1199	94	0	2032
XM_018974087.1	Evigen194695_c0_g1_i1	100	2436	0	0	1	2436	10	2445	0	4499
XM_018974086.1	Evigen339550_c0_g1_i1	100	2545	0	0	1	2545	21	2565	0	4700
XM_018974085.1	Evigen915755_c0_g1_i1	100	1242	0	0	1	1242	69	1310	0	2294
XM_018974084.1	Evigen1856445_c0_g1_i1	99.96	2617	1	0	115	2731	2637	21	0	4828
XM_018974083.1	Evigen72896_c0_g1_i1	99.72	1419	4	0	1	1419	1628	210	0	2599
XM_018974082.1	Evigen221411_c0_g1_i1	99.89	1857	0	1	274	2128	1861	5	0	3417
XM_018974080.1	Evigen919679_c0_g1_i1	100	2763	0	0	16	2778	2763	1	0	5103
XM_018974079.1	Evigen143327_c0_g1_i1	100	1391	0	0	118	1508	1415	25	0	2569
XM_018974078.1	Evigen534567_c0_g1_i1	98.76	1849	0	1	1	1849	1846	21	0	3265
XM_018974076.1	Evigen242252_c0_g1_i1	100	721	0	0	9	729	2817	2097	0	1332
XM_018974075.1	Evigen1862998_c0_g1_i1	99.79	1435	2	1	1	1435	4	1437	0	2632
XM_018974074.1	Evigen69578_c0_g1_i1	100	1356	0	0	177	1532	516	1871	0	2505
XM_018974073.1	Evigen1885675_c0_g1_i1	100	959	0	0	427	1385	255	1213	0	1772
XM_018974070.1	Evigen1844213_c0_g1_i1	99.44	1784	0	1	1	1784	152	1925	0	3230
XM_018974065.1	Evigen1683570_c0_g1_i1	99.77	3519	8	0	11	3529	1	3519	0	6455
XM_018974064.1	Evigen2100609_c0_g1_i1	100	2574	0	0	386	2959	97	2670	0	4754
XM_018974063.1	Evigen1301785_c0_g1_i1	97.1	1618	1	3	13	1605	1599	3	0	2686
XM_018974060.1	Evigen1753166_c0_g1_i1	100	430	0	0	110	539	430	1	0	795
XM_018974056.1	Evigen1671421_c0_g1_i1	99.94	1546	0	1	384	1929	211	1755	0	2848
XM_018974053.1	Evigen1458774_c0_g1_i1	99.87	1513	2	0	50	1562	1513	1	0	2784
XM_018974052.1	Evigen1113047_c0_g1_i1	100	683	0	0	19	701	1	683	0	1262
XM_018974051.1	Evigen156029_c0_g1_i1	100	328	0	0	371	698	329	2	5e-172	606
XM_018974049.1	Evigen1884978_c0_g1_i1	100	1177	0	0	413	1589	1228	52	0	2174
XM_018974048.1	Evigen242162_c0_g1_i1	100	1674	0	0	254	1927	1674	1	0	3092
XM_018974045.1	Evigen285075_c0_g1_i1	100	1038	0	0	17	1054	1061	24	0	1917
XM_018974044.1	Evigen38906_c0_g1_i1	98.71	1165	10	1	3	1167	1183	24	0	2063
XM_018974039.1	Evigen258283_c0_g1_i1	100	1668	0	0	1	1668	1805	138	0	3081
XM_018974038.1	Evigen66833_c0_g1_i1	100	2263	0	0	22	2284	1	2263	0	4180
XM_018974037.1	Evigen161237_c0_g1_i1	99.79	476	1	0	899	1374	1	476	0	874
XM_018974036.1	Evigen1696587_c0_g1_i1	100	2031	0	0	1	2031	2051	21	0	3751
XM_018974035.1	Evigen2015802_c0_g1_i1	99.93	1463	1	0	149	1611	1	1463	0	2697
XM_018974034.1	Evigen1836907_c0_g1_i1	96.79	1338	40	2	269	1603	565	1902	0	2230
XM_018974033.1	Evigen2015817_c0_g1_i1	99.82	1672	3	0	44	1715	1	1672	0	3072
XM_018974032.1	Evigen75000_c0_g1_i1	79.31	1735	319	27	154	1873	2041	332	0	1179
XM_018974031.1	Evigen124939_c0_g1_i1	99.99	10235	1	0	1948	12182	2004	12238	0	18896
XM_018974028.1	Evigen257413_c0_g1_i1	84.83	923	136	3	904	1824	2558	1638	0	926
XM_018974027.1	Evigen372244_c0_g1_i1	99.77	1316	3	0	485	1800	1814	3129	0	2414
XM_018974026.1	Evigen1682326_c0_g1_i1	99.29	707	5	0	6	712	1873	1167	0	1279
XM_018974025.1	Evigen1702453_c0_g1_i1	95.34	644	28	2	1	643	1345	703	0	1022
XM_018974024.1	Evigen2103446_c0_g1_i1	93.57	373	24	0	96	468	3	375	2e-157	556
XM_018974022.1	Evigen911906_c0_g1_i1	88.41	164	15	2	14	177	1	160	4e-48	195
XM_018974021.1	Evigen2247887_c0_g1_i1	100	613	0	0	658	1270	722	1334	0	1133
XM_018974017.1	Evigen1685611_c0_g1_i1	95.08	671	33	0	1	671	2095	1425	0	1057
XM_018974016.1	Evigen2193414_c0_g1_i1	92.06	441	28	5	94	530	110	547	2e-174	614
XM_018974015.1	Evigen107864_c0_g1_i1	100	717	0	0	361	1077	717	1	0	1325
XM_018974014.1	Evigen1703616_c0_g1_i1	85.23	1679	175	41	50	1711	1672	50	0	1659
XM_018974013.1	Evigen1686241_c0_g1_i1	99.78	3144	7	0	269	3412	1	3144	0	5768
XM_018974012.1	Evigen2142571_c0_g1_i1	99.82	1117	1	1	141	1257	99	1214	0	2050
XM_018974007.1	Evigen2141891_c0_g1_i1	100	635	0	0	454	1088	144	778	0	1173
XM_018974006.1	Evigen56406_c0_g1_i1	100	1118	0	0	1	1118	76	1193	0	2065
XM_018974005.1	Evigen1918001_c0_g1_i1	99.77	1310	1	1	1	1308	1310	1	0	2401
XM_018974004.1	Evigen1711120_c0_g1_i1	99.88	834	1	0	712	1545	379	1212	0	1535
XM_018974000.1	Evigen1567807_c0_g1_i1	82.76	406	59	6	145	540	140	544	1e-95	351
XM_018973999.1	Evigen2149243_c0_g1_i1	100	1029	0	0	345	1373	1	1029	0	1901
XM_018973998.1	Evigen262868_c0_g1_i1	99.95	1848	0	1	101	1947	1879	32	0	3406
XM_018973997.1	Evigen1860901_c0_g1_i1	99.75	1589	4	0	31	1619	1	1589	0	2913
XM_018973996.1	Evigen1962580_c0_g1_i1	99.48	954	2	1	260	1210	1012	59	0	1731
XM_018973995.1	Evigen1710069_c0_g1_i1	99.46	1470	6	1	10	1479	1474	7	0	2669
XM_018973994.1	Evigen88369_c0_g1_i1	100	501	0	0	1	501	27	527	0	926
XM_018973993.1	Evigen1987472_c0_g1_i1	93.38	1707	100	7	1	1706	1695	1	0	2514
XM_018973992.1	Evigen306081_c0_g1_i1	100	1491	0	0	551	2041	1	1491	0	2754
XM_018973990.1	Evigen1660816_c0_g1_i1	100	799	0	0	358	1156	1	799	0	1476
XM_018973989.1	Evigen10288_c0_g1_i1	100	547	0	0	1	547	16	562	0	1011
XM_018973985.1	Evigen917804_c0_g1_i1	99.36	1572	0	1	1	1572	1562	1	0	2839
XM_018973981.1	Evigen2231916_c0_g1_i1	99.95	2146	1	0	1	2146	14	2159	0	3958
XM_018973980.1	Evigen2017826_c0_g1_i1	98.51	2413	36	0	1	2413	3290	878	0	4257
XM_018973978.1	Evigen1855806_c0_g1_i1	99.94	4832	3	0	1	4832	7	4838	0	8907
XM_018973976.1	Evigen1680432_c0_g1_i1	96.43	168	6	0	2	169	327	494	3e-73	278
XM_018973975.1	Evigen1298416_c0_g1_i1	89.6	519	42	6	48	554	519	1	0	649
XM_018973974.1	Evigen1960603_c0_g1_i1	97.74	221	5	0	407	627	5	225	2e-104	381
XM_018973973.1	Evigen536745_c0_g1_i1	90.73	1391	108	11	234	1617	1140	2516	0	1834
XM_018973972.1	Evigen2096238_c0_g1_i1	94.12	1921	108	3	513	2432	1924	8	0	2916
XM_018973970.1	Evigen1704699_c0_g1_i1	99.82	1714	3	0	1	1714	1714	1	0	3149
XM_018973968.1	Evigen298205_c0_g1_i1	99.35	1228	5	1	1	1225	171	1398	0	2220
XM_018973967.1	Evigen1909307_c0_g1_i1	100	2053	0	0	24	2076	1	2053	0	3792
XM_018973966.1	Evigen5110_c0_g1_i1	100	2176	0	0	24	2199	2180	5	0	4019
XM_018973965.1	Evigen2220382_c0_g1_i1	99.13	1147	9	1	2	1148	1366	2511	0	2061
XM_018973963.1	Evigen1707094_c0_g1_i1	98.2	1500	21	2	3	1499	1	1497	0	2615
XM_018973958.1	Evigen168675_c0_g1_i1	89.33	375	40	0	375	749	433	59	2e-131	472
XM_018973957.1	Evigen1932060_c0_g1_i1	96.76	524	17	0	538	1061	53	576	0	874
XM_018973953.1	Evigen1936689_c0_g1_i1	93.01	429	30	0	1	429	152	580	1e-178	627
XM_018973951.1	Evigen1720863_c0_g1_i1	98.89	1080	12	0	2982	4061	1	1080	0	1929
XM_018973950.1	Evigen153112_c0_g1_i1	97.82	229	5	0	2218	2446	362	134	3e-108	396
XM_018973948.1	Evigen183494_c0_g1_i1	91.14	1321	108	2	126	1437	1090	2410	0	1783
XM_018973944.1	Evigen315059_c0_g1_i1	95.4	1021	40	2	53	1073	1348	2361	0	1618
XM_018973943.1	Evigen183491_c0_g1_i1	94.63	1416	73	1	4	1416	845	2260	0	2191
XM_018973942.1	Evigen1960600_c0_g1_i1	99.27	409	0	1	333	741	330	735	0	736
XM_018973940.1	Evigen104282_c0_g1_i1	95.37	561	26	0	1	561	541	1101	0	893
XM_018973939.1	Evigen41684_c0_g1_i1	99.88	823	1	0	13	835	1	823	0	1515
XM_018973938.1	Evigen1576915_c0_g1_i1	100	1070	0	0	30	1099	3	1072	0	1977
XM_018973936.1	Evigen914447_c0_g1_i1	100	1147	0	0	2	1148	1147	1	0	2119
XM_018973935.1	Evigen1694343_c0_g1_i1	100	2249	0	0	324	2572	1	2249	0	4154
XM_018973934.1	Evigen360826_c0_g1_i1	98.12	1385	26	0	1	1385	2750	1366	0	2414
XM_018973933.1	Evigen156394_c0_g1_i1	100	924	0	0	1	924	1780	857	0	1707
XM_018973930.1	Evigen1460358_c0_g1_i1	100	1259	0	0	425	1683	1259	1	0	2326
XM_018973928.1	Evigen1844664_c0_g1_i1	100	1615	0	0	1	1615	72	1686	0	2983
XM_018973926.1	Evigen918620_c0_g1_i1	100	504	0	0	35	538	1	504	0	931
XM_018973924.1	Evigen1730606_c0_g1_i1	99.24	793	0	1	3	789	1	793	0	1426
XM_018973920.1	Evigen1926980_c0_g1_i1	100	1151	0	0	96	1246	1	1151	0	2126
XM_018973919.1	Evigen1873800_c0_g1_i1	100	1063	0	0	217	1279	78	1140	0	1964
XM_018973915.1	Evigen237480_c0_g1_i1	100	1481	0	0	39	1519	1484	4	0	2736
XM_018973911.1	Evigen234427_c0_g1_i1	100	1819	0	0	9	1827	61	1879	0	3360
XM_018973910.1	Evigen216681_c0_g1_i1	100	2423	0	0	1	2423	2430	8	0	4475
XM_018973909.1	Evigen1927376_c0_g1_i1	99.65	1448	0	1	323	1765	1	1448	0	2641
XM_018973906.1	Evigen174330_c0_g1_i1	86.71	4116	478	38	121	4215	4068	1	0	4506
XM_018973905.1	Evigen1668977_c0_g1_i1	100	1385	0	0	48	1432	1	1385	0	2558
XM_018973904.1	Evigen1752728_c0_g1_i1	100	434	0	0	469	902	434	1	0	802
XM_018973903.1	Evigen38847_c0_g1_i1	100	3377	0	0	580	3956	561	3937	0	6237
XM_018973900.1	Evigen2018611_c0_g1_i1	99.02	1227	12	0	254	1480	25	1251	0	2200
XM_018973899.1	Evigen1577776_c0_g1_i1	99.56	1137	4	1	36	1172	1136	1	0	2071
XM_018973896.1	Evigen1298596_c0_g1_i1	100	1174	0	0	157	1330	1	1174	0	2169
XM_018973895.1	Evigen249358_c0_g1_i1	99.95	2030	0	1	5	2034	1	2029	0	3742
XM_018973894.1	Evigen1459706_c0_g1_i1	99.94	1648	1	0	6	1653	1648	1	0	3038
XM_018973893.1	Evigen385441_c0_g1_i1	99.88	2410	0	1	8	2417	2644	238	0	4431
XM_018973892.1	Evigen58989_c0_g1_i1	100	2617	0	0	8	2624	2854	238	0	4833
XM_018973890.1	Evigen1966790_c0_g1_i1	100	1526	0	0	407	1932	1646	121	0	2819
XM_018973889.1	Evigen1687244_c0_g1_i1	100	1528	0	0	1336	2863	1648	121	0	2822
XM_018973887.1	Evigen1685024_c0_g1_i1	99.59	2421	0	1	1	2411	2422	2	0	4407
XM_018973885.1	Evigen1582209_c0_g1_i1	100	1149	0	0	300	1448	1149	1	0	2122
XM_018973883.1	Evigen285611_c0_g1_i1	96.28	2045	37	12	1	2045	2038	33	0	3319
XM_018973870.1	Evigen180264_c0_g1_i1	100	1090	0	0	1	1090	1192	103	0	2013
XM_018973869.1	Evigen2209927_c0_g1_i1	99.54	1723	0	1	338	2052	1739	17	0	3131
XM_018973867.1	Evigen1697479_c0_g1_i1	100	1986	0	0	84	2069	1	1986	0	3668
XM_018973865.1	Evigen2251604_c0_g1_i1	100	1140	0	0	140	1279	1573	434	0	2106
XM_018973861.1	Evigen1671526_c0_g1_i1	99.82	1699	0	1	1	1699	1833	138	0	3118
XM_018973857.1	Evigen2159956_c0_g1_i1	97.86	843	13	2	69	911	838	1	0	1452
XM_018973856.1	Evigen65949_c0_g1_i1	97.36	834	22	0	12	845	1	834	0	1419
XM_018973855.1	Evigen1953762_c0_g1_i1	97.24	1414	21	9	1	1399	1484	74	0	2379
XM_018973854.1	Evigen2255939_c0_g1_i1	99.89	1752	1	1	85	1836	183	1933	0	3223
XM_018973853.1	Evigen1302669_c0_g1_i1	100	1768	0	0	54	1821	1768	1	0	3265
XM_018973849.1	Evigen180055_c0_g1_i1	98.63	1390	16	1	235	1621	1390	1	0	2459
XM_018973847.1	Evigen40592_c0_g1_i1	85.83	240	25	3	261	497	428	195	7e-64	246
XM_018973846.1	Evigen122923_c0_g1_i1	88.19	381	43	2	13	392	385	6	5e-126	453
XM_018973844.1	Evigen1894233_c0_g1_i1	99.52	828	4	0	20	847	1	828	0	1507
XM_018973843.1	Evigen2135489_c0_g1_i1	90.74	443	38	1	7	449	996	557	6e-167	588
XM_018973829.1	Evigen1994222_c0_g1_i1	91.18	170	2	1	331	487	2458	2627	1e-55	219
XM_018973827.1	Evigen128488_c0_g1_i1	100	741	0	0	896	1636	59	799	0	1369
XM_018973825.1	Evigen270027_c0_g1_i1	82.9	1602	212	36	532	2090	13	1595	0	1384
XM_018973823.1	Evigen909686_c0_g1_i1	99.87	762	0	1	1	762	36	796	0	1400
XM_018973822.1	Evigen1723058_c0_g1_i1	100	1000	0	0	12	1011	1005	6	0	1847
XM_018973821.1	Evigen1866086_c0_g1_i1	100	961	0	0	94	1054	961	1	0	1775
XM_018973820.1	Evigen1708050_c0_g1_i1	98.08	1406	0	1	1	1379	119	1524	0	2422
XM_018973817.1	Evigen1951189_c0_g1_i1	99.96	2251	0	1	55	2304	7	2257	0	4150
XM_018973816.1	Evigen1698328_c0_g1_i1	100	1882	0	0	1	1882	1989	108	0	3476
XM_018973815.1	Evigen1713128_c0_g1_i1	100	1177	0	0	1	1177	125	1301	0	2174
XM_018973814.1	Evigen912776_c0_g1_i1	100	957	0	0	1	957	17	973	0	1768
XM_018973813.1	Evigen1699750_c0_g1_i1	99.89	1890	1	1	15	1903	1965	76	0	3478
XM_018973812.1	Evigen1855600_c0_g1_i1	97.79	1174	0	1	1	1148	135	1308	0	2001
XM_018973810.1	Evigen124300_c0_g1_i1	99.84	639	1	0	1	639	16	654	0	1175
XM_018973809.1	Evigen249241_c0_g1_i1	99.85	1320	2	0	1	1320	1497	178	0	2427
XM_018973807.1	Evigen2244120_c0_g1_i1	99.51	1028	5	0	798	1825	114	1141	0	1871
XM_018973804.1	Evigen2023138_c0_g1_i1	100	636	0	0	25	660	1	636	0	1175
XM_018973803.1	Evigen1709150_c0_g1_i1	99.81	1056	2	0	17	1072	1480	425	0	1940
XM_018973802.1	Evigen1295528_c0_g1_i1	99.9	1009	1	0	48	1056	1009	1	0	1858
XM_018973801.1	Evigen1459649_c0_g1_i1	100	1504	0	0	77	1580	1505	2	0	2778
XM_018973799.1	Evigen1450599_c0_g1_i1	99.89	891	1	0	41	931	891	1	0	1640
XM_018973795.1	Evigen1688165_c0_g1_i1	100	2840	0	0	74	2913	2	2841	0	5245
XM_018973793.1	Evigen912366_c0_g1_i1	99.79	966	2	0	223	1188	1	966	0	1773
XM_018973791.1	Evigen1720544_c0_g1_i1	100	434	0	0	1	434	79	512	0	802
XM_018973789.1	Evigen1702748_c0_g1_i1	99.89	1810	2	0	128	1937	1	1810	0	3332
XM_018973787.1	Evigen1581729_c0_g1_i1	100	1296	0	0	108	1403	2	1297	0	2394
XM_018973786.1	Evigen9327_c0_g1_i1	99.1	1117	10	0	91	1207	1237	121	0	2008
XM_018973783.1	Evigen1873459_c0_g1_i1	100	349	0	0	1	349	1062	714	0	645
XM_018973782.1	Evigen916014_c0_g1_i1	100	1187	0	0	17	1203	1	1187	0	2193
[truncated: 25,304 more rows]
