# Supplementary material for: Combining independent de novo assemblies to optimize leaf transcriptome of Persian walnut
Source: PLoS One. 2020 Apr 28;15(4):e0232005. doi: 10.1371/journal.pone.0232005 (PMC7188282; doi:10.1371/journal.pone.0232005)
Supplement: S2 Table — (XLSX) [file pone.0232005.s002.xlsx]

## Sheet: Sheet1
HE621441.1	Evigen1706894_c0_g1_i1	77.11	546	107	14	121	657	181	717	5e-80	300
HE621390.1	Evigen2210420_c0_g1_i1	83.45	290	48	0	137	426	151	440	2e-71	270
HE621386.1	Evigen1270526_c0_g1_i1	87.04	216	28	0	148	363	370	155	2e-63	244
HE620882.1	Evigen1967479_c0_g1_i1	91.27	378	33	0	1	378	1008	631	2e-145	516
HE620874.1	Evigen1976865_c0_g1_i1	80.49	610	115	4	28	635	548	1155	2e-129	464
HE620867.1	Evigen1985823_c0_g1_i1	84.68	222	34	0	228	449	282	503	7e-57	222
HE620829.1	Evigen2021476_c0_g1_i1	78.31	189	41	0	330	518	1118	930	1e-26	122
HE620752.1	Evigen1291219_c0_g1_i1	83.53	425	66	4	49	471	180	602	2e-108	394
HE620735.1	Evigen1971581_c0_g1_i1	84.38	397	60	2	190	585	313	708	9e-107	388
HE620733.1	Evigen1726019_c0_g1_i1	82.38	227	40	0	391	617	404	630	2e-49	198
HE620706.1	Evigen916135_c0_g1_i1	80.4	500	98	0	126	625	1122	623	2e-104	381
HE620704.1	Evigen246881_c0_g1_i1	79.79	386	72	6	221	603	467	85	8e-73	276
HE620606.1	Evigen1701188_c0_g1_i1	75.61	619	143	8	24	638	1311	697	5e-80	300
HE620589.1	Evigen2278_c0_g1_i1	79.94	344	63	5	179	519	1749	1409	1e-64	248
HE620585.1	Evigen1662163_c0_g1_i1	82.37	278	49	0	369	646	681	404	8e-63	243
HE621134.1	Evigen2116883_c0_g1_i1	87.69	65	8	0	355	419	588	524	8e-13	76.8
HE621050.1	Evigen2207194_c0_g1_i1	78.43	343	66	5	309	647	693	355	5e-55	217
HE620978.1	Evigen1702587_c0_g1_i1	81.42	506	94	0	115	620	1516	1011	2e-114	414
HE620972.1	Evigen2035926_c0_g1_i1	79.91	423	83	2	221	642	435	856	8e-83	309
HE620969.1	Evigen281775_c0_g1_i1	82.91	316	52	2	46	360	310	624	3e-75	283
HE620968.1	Evigen352023_c0_g1_i1	81.47	448	81	2	164	610	150	596	4e-100	366
HE620135.1	Evigen1699065_c0_g1_i1	81.31	107	20	0	24	130	923	817	4e-16	87.9
HE620055.1	Evigen2028180_c0_g1_i1	81.16	345	65	0	303	647	220	564	2e-73	278
HE619974.1	Evigen1985825_c0_g1_i1	82.24	428	70	3	108	532	621	197	2e-99	364
HE619962.1	Evigen2154971_c0_g1_i1	79.32	503	104	0	144	646	97	599	4e-96	353
HE619960.1	Evigen908579_c0_g1_i1	78.05	369	77	3	227	593	598	232	6e-59	230
HE619891.1	Evigen1269028_c0_g1_i1	92.94	85	6	0	115	199	89	173	2e-27	124
HE619883.1	Evigen1973786_c0_g1_i1	83.23	322	46	4	318	635	434	117	1e-76	289
HE619769.1	Evigen1295358_c0_g1_i1	84.21	380	60	0	299	678	803	424	4e-101	370
HE619763.1	Evigen2021599_c0_g1_i1	80.05	366	67	5	251	613	631	269	5e-70	267
HE618926.1	Evigen1571722_c0_g1_i1	81.82	341	62	0	295	635	339	679	4e-76	287
HE618890.1	Evigen1676354_c0_g1_i1	79.59	338	69	0	81	418	1800	1463	9e-63	243
HE618871.1	Evigen1707899_c0_g1_i1	86.35	249	33	1	366	613	282	530	4e-71	270
HE618773.1	Evigen1581927_c0_g1_i1	77.65	586	118	11	31	611	692	115	2e-93	344
HE618651.1	Evigen915681_c0_g1_i1	81.78	225	39	2	397	620	454	677	4e-46	187
HE619738.1	Evigen99571_c0_g1_i1	100	28	0	0	351	378	282	309	2e-05	52.8
HE619706.1	Evigen1706935_c0_g1_i1	83.24	561	90	4	42	600	1063	505	5e-144	512
HE619690.1	Evigen105781_c0_g1_i1	77.03	296	62	5	356	648	175	467	2e-39	165
HE619634.1	Evigen2163128_c0_g1_i1	78.45	232	46	4	306	535	698	927	2e-34	148
HE619556.1	Evigen1649975_c0_g1_i1	97.22	36	1	0	306	341	195	230	2e-08	62.1
HE619548.1	Evigen1659640_c0_g1_i1	83.76	425	69	0	177	601	556	132	3e-111	403
HE619474.1	Evigen1866793_c0_g1_i1	83.47	248	41	0	223	470	676	429	1e-59	231
HE619043.1	Evigen2225282_c0_g1_i1	82.73	330	57	0	28	357	157	486	1e-78	294
HE619021.1	Evigen2106411_c0_g1_i1	81.56	282	50	2	313	593	762	482	2e-59	231
HE621265.1	Evigen2217131_c0_g1_i1	87.27	55	7	0	159	213	796	742	5e-09	63.9
HE621217.1	Evigen331571_c0_g1_i1	81.87	342	60	2	248	588	787	1127	3e-76	287
HE621188.1	Evigen2104067_c0_g1_i1	77.14	315	66	4	351	662	1412	1101	2e-43	178
HE620526.1	Evigen1455508_c0_g1_i1	76.04	601	134	7	198	793	958	363	5e-81	303
HE620517.1	Evigen105025_c0_g1_i1	78.18	660	140	4	72	729	549	1206	1e-115	418
HE620510.1	Evigen45241_c0_g1_i1	85.71	91	11	2	458	547	158	247	2e-18	95.3
HE620507.1	Evigen244213_c0_g1_i1	95.56	45	2	0	273	317	3253	3297	1e-11	73.1
HE620465.1	Evigen233886_c0_g1_i1	77.37	411	87	6	123	530	196	603	1e-61	239
HE620450.1	Evigen78038_c0_g1_i1	77.27	132	30	0	337	468	551	682	2e-13	78.7
HE620382.1	Evigen1450638_c0_g1_i1	83.58	201	31	2	220	419	281	480	2e-46	187
HE620226.1	Evigen2214732_c0_g1_i1	81.46	302	52	3	245	546	422	125	2e-63	244
GR483222.1	Evigen1994761_c0_g1_i1	84.56	408	63	0	77	484	462	869	7e-112	405
GR483208.1	Evigen4103_c0_g1_i1	92.65	68	5	0	275	342	3736	3669	1e-19	99
GR483205.1	Evigen1959878_c0_g1_i1	91.28	149	13	0	368	516	369	517	3e-51	204
GR483202.1	Evigen271100_c0_g1_i1	83.45	284	46	1	97	379	16	299	4e-69	263
GR483175.1	Evigen1450027_c0_g1_i1	87.19	281	36	0	159	439	406	686	2e-86	320
GR483170.1	Evigen1292033_c0_g1_i1	84.41	263	41	0	240	502	466	728	6e-68	259
GR483156.1	Evigen2001500_c0_g1_i1	92.96	71	5	0	414	484	538	468	3e-21	104
GR483140.1	Evigen528069_c0_g1_i1	86.36	176	24	0	122	297	1879	1704	4e-48	193
GR483129.1	Evigen1707607_c0_g1_i1	81.86	215	37	2	261	474	1251	1038	5e-44	180
GR483124.1	Evigen40374_c0_g1_i1	77.14	210	34	8	235	431	357	565	6e-23	110
GR483106.1	Evigen1568496_c0_g1_i1	87.5	160	20	0	116	275	535	376	6e-46	185
GR483100.1	Evigen1876039_c0_g1_i1	82.66	248	43	0	248	495	223	470	3e-56	220
GR483068.1	Evigen220718_c0_g1_i1	86.57	67	9	0	303	369	62	128	2e-12	75
GR483067.1	Evigen2246599_c0_g1_i1	83	200	28	5	236	432	548	352	5e-43	176
GR483026.1	Evigen1572443_c0_g1_i1	91.07	56	5	0	199	254	267	322	3e-13	76.8
GR483018.1	Evigen1756288_c0_g1_i1	87.54	305	38	0	126	430	35	339	2e-96	353
GR483009.1	Evigen1979920_c0_g1_i1	86.94	222	28	1	209	429	610	389	1e-64	248
GR482953.1	Evigen180994_c0_g1_i1	82.7	393	67	1	78	470	1418	1027	1e-94	348
GR482880.1	Evigen117653_c0_g1_i1	83.81	105	17	0	264	368	121	225	4e-20	100
GR482837.1	Evigen1877206_c0_g1_i1	84.17	139	21	1	190	327	1433	1295	2e-30	134
GR482828.1	Evigen299927_c0_g1_i1	86.58	298	40	0	181	478	1352	1055	4e-89	329
GR482786.1	Evigen1570189_c0_g1_i1	90	210	21	0	277	486	476	267	8e-72	272
GR482736.1	Evigen1676662_c0_g1_i1	97.46	433	11	0	1	433	4800	5232	0	739
GR482718.1	Evigen871480_c0_g1_i1	91.49	47	4	0	307	353	1	47	1e-09	65.8
GR482690.1	Evigen1655593_c0_g1_i1	84.62	65	8	2	165	228	85	148	2e-09	63.9
GR482687.1	Evigen2192748_c0_g1_i1	83.9	205	33	0	292	496	460	256	5e-49	196
GR482643.1	Evigen1681948_c0_g1_i1	99.33	447	2	1	5	450	2189	2635	0	808
GR482619.1	Evigen2239923_c0_g1_i1	87.63	97	12	0	206	302	449	545	3e-24	113
GR482615.1	Evigen1834601_c0_g1_i1	81.53	222	37	4	178	397	320	101	4e-44	180
GR482555.1	Evigen143327_c0_g1_i1	75.76	198	37	10	270	463	258	448	8e-17	89.8
GR482465.1	Evigen1305268_c0_g1_i1	80.34	356	70	0	12	367	2558	2203	2e-71	270
GR482442.1	Evigen1707666_c0_g1_i1	86.76	219	29	0	194	412	1235	1017	1e-63	244
GR482440.1	Evigen2123696_c0_g1_i1	80.43	184	30	6	158	338	3140	2960	7e-31	135
GR482529.1	Evigen2172799_c0_g1_i1	81.6	250	44	2	203	451	392	640	7e-52	206
GR482514.1	Evigen2170070_c0_g1_i1	87.14	210	26	1	209	418	564	356	2e-61	237
GR482498.1	Evigen130866_c0_g1_i1	97.96	49	1	0	307	355	298	346	8e-16	86.1
GR481372.1	Evigen101634_c0_g1_i1	85.99	157	20	2	186	340	1335	1179	3e-40	167
GR481295.1	Evigen58206_c0_g1_i1	77.87	461	85	14	68	522	807	358	3e-71	270
GR481288.1	Evigen916454_c0_g1_i1	82.04	401	67	5	80	478	1245	848	3e-91	337
GR481256.1	Evigen13648_c0_g1_i1	87.12	233	30	0	255	487	5179	4947	1e-69	265
GR481174.1	Evigen1917296_c0_g1_i1	91.53	59	5	0	38	96	185	243	3e-15	82.4
GR481155.1	Evigen1708806_c0_g1_i1	78.45	116	21	4	418	531	300	413	9e-12	73.1
GR481141.1	Evigen208504_c0_g1_i1	83.45	139	23	0	208	346	3469	3331	4e-29	130
GR481052.1	Evigen2023992_c0_g1_i1	85.91	298	40	2	88	384	949	1245	3e-85	316
GR480805.1	Evigen904644_c0_g1_i1	92.42	66	3	2	209	272	274	339	4e-18	93.5
GR480803.1	Evigen2167363_c0_g1_i1	86.18	340	44	1	176	512	325	664	1e-99	364
GR482423.1	Evigen2038185_c0_g1_i1	86.01	143	20	0	258	400	824	682	2e-36	154
GR482405.1	Evigen1693472_c0_g1_i1	89.38	226	24	0	267	492	785	1010	1e-75	285
GR482263.1	Evigen2189334_c0_g1_i1	93.18	44	3	0	189	232	404	447	7e-10	65.8
GR482220.1	Evigen1300612_c0_g1_i1	85.71	105	14	1	345	449	448	551	6e-23	110
GR482208.1	Evigen1695543_c0_g1_i1	83.47	236	39	0	242	477	1774	1539	3e-56	220
GR482167.1	Evigen239703_c0_g1_i1	90.65	107	10	0	256	362	1519	1413	5e-33	143
GR482155.1	Evigen352663_c0_g1_i1	84.81	158	21	2	151	305	1436	1279	5e-37	156
GR482065.1	Evigen2233733_c0_g1_i1	84.87	119	18	0	223	341	351	469	2e-26	121
GR482041.1	Evigen1979736_c0_g1_i1	83.85	130	18	2	208	334	1004	875	3e-26	121
GR482026.1	Evigen1721891_c0_g1_i1	78.22	326	68	2	130	452	830	505	8e-52	206
GR482021.1	Evigen1979238_c0_g1_i1	99.48	388	2	0	1	388	948	1335	0	706
GR481928.1	Evigen2145192_c0_g1_i1	79.62	265	48	4	129	390	1177	916	8e-46	185
GR481869.1	Evigen1854074_c0_g1_i1	82.02	178	29	3	263	440	278	452	1e-34	148
GR481841.1	Evigen1717868_c0_g1_i1	86.96	161	20	1	311	470	634	794	5e-44	180
GR481833.1	Evigen2234111_c0_g1_i1	89.4	151	16	0	276	426	482	632	2e-47	191
GR481793.1	Evigen83766_c0_g1_i1	83.97	262	40	2	202	462	780	520	3e-65	250
GR481758.1	Evigen1711854_c0_g1_i1	90.05	382	31	6	111	488	807	429	7e-137	488
GR481743.1	Evigen524481_c0_g1_i1	83.9	236	36	2	260	494	3984	3750	2e-57	224
GR481725.1	Evigen1101364_c0_g1_i1	84.82	257	37	2	234	489	493	238	2e-67	257
GR481718.1	Evigen1983560_c0_g1_i1	86.96	92	12	0	199	290	12	103	2e-21	104
GR481699.1	Evigen1878580_c0_g1_i1	86.84	152	18	2	332	482	758	608	1e-40	169
GR481693.1	Evigen1296960_c0_g1_i1	84.94	166	25	0	168	333	887	722	7e-41	169
GR481688.1	Evigen240301_c0_g1_i1	86.61	127	17	0	276	402	456	582	2e-32	141
GR481680.1	Evigen95551_c0_g1_i1	87.77	188	17	5	169	353	342	158	1e-54	215
GR481613.1	Evigen1697815_c0_g1_i1	87.8	123	15	0	219	341	1565	1443	1e-33	145
GR481485.1	Evigen2095719_c0_g1_i1	80.43	184	32	3	328	509	474	655	3e-31	137
FS589656.1	Evigen2023941_c0_g1_i1	82.04	707	121	6	1	704	1869	1166	2e-169	597
FS589641.1	Evigen2033969_c0_g1_i1	86.17	311	43	0	13	323	944	634	3e-91	337
FS589640.1	Evigen1976870_c0_g1_i1	81.98	405	71	2	296	699	1780	1377	8e-93	342
FS589639.1	Evigen183960_c0_g1_i1	80.66	579	110	2	77	654	1275	1852	2e-124	448
FS589630.1	Evigen1299911_c0_g1_i1	82.32	690	112	5	16	703	1091	410	3e-167	590
FS589626.1	Evigen1569732_c0_g1_i1	83.66	459	73	2	124	581	612	155	2e-119	431
FS589605.1	Evigen1670811_c0_g1_i1	89.71	525	53	1	129	652	1525	1001	0	669
FS589603.1	Evigen1103887_c0_g1_i1	80.45	133	23	1	582	714	17	146	2e-19	99
FS589601.1	Evigen1291083_c0_g1_i1	86.36	572	76	2	148	718	611	41	3e-177	623
FS584819.1	Evigen1985867_c0_g1_i1	96.82	535	13	1	78	612	1900	1370	0	891
FS584814.1	Evigen1699544_c0_g1_i1	83.4	488	81	0	184	671	1456	969	4e-126	453
FS584812.1	Evigen917824_c0_g1_i1	86.82	516	68	0	1	516	1025	510	2e-163	577
FS584811.1	Evigen1860037_c0_g1_i1	83.29	395	63	3	75	468	1010	1402	3e-98	361
FS584804.1	Evigen1726509_c0_g1_i1	83.81	383	62	0	173	555	764	382	2e-99	364
FS584803.1	Evigen1696624_c0_g1_i1	85.26	692	102	0	7	698	1680	989	0	713
FS584802.1	Evigen1449765_c0_g1_i1	82.97	558	95	0	115	672	826	269	1e-141	505
FS584792.1	Evigen2099934_c0_g1_i1	84.29	643	93	4	1	636	523	1164	9e-177	621
FS584769.1	Evigen1681593_c0_g1_i1	85.49	634	92	0	2	635	1861	1228	0	662
FS584768.1	Evigen1123729_c0_g1_i1	81.66	769	135	6	1	766	207	972	1e-180	634
FS584760.1	Evigen1633283_c0_g1_i1	85.78	204	29	0	53	256	88	291	4e-55	217
FS584749.1	Evigen1729975_c0_g1_i1	78.6	472	78	19	17	473	45	508	3e-77	291
FS584747.1	Evigen1460977_c0_g1_i1	87.85	469	56	1	181	648	150	618	4e-155	549
FS584743.1	Evigen1954876_c0_g1_i1	85.71	112	13	2	505	616	1016	1124	2e-24	115
FS584742.1	Evigen181527_c0_g1_i1	82.4	341	57	2	296	636	277	614	2e-78	294
FS584740.1	Evigen179669_c0_g1_i1	81.25	576	106	2	123	697	156	730	2e-129	464
FS584739.1	Evigen1889732_c0_g1_i1	81.9	547	99	0	85	631	1014	468	6e-129	462
FS584734.1	Evigen2205633_c0_g1_i1	83.06	543	87	5	13	551	229	770	9e-137	488
FS584733.1	Evigen1894557_c0_g1_i1	79.69	453	86	6	75	524	465	16	9e-87	322
FS584725.1	Evigen908547_c0_g1_i1	84.39	410	64	0	260	669	496	87	4e-111	403
FS584722.1	Evigen1717688_c0_g1_i1	76.78	366	79	5	1	363	1067	705	3e-50	200
FS584720.1	Evigen1450113_c0_g1_i1	83.7	454	71	3	50	501	786	334	6e-118	425
FS584719.1	Evigen1978231_c0_g1_i1	85.94	377	53	0	61	437	3	379	3e-111	403
FS584718.1	Evigen1951799_c0_g1_i1	77.21	294	60	5	347	638	596	308	2e-39	165
FS584715.1	Evigen2143384_c0_g1_i1	85.35	314	46	0	272	585	122	435	7e-88	326
FS584711.1	Evigen1117676_c0_g1_i1	82.13	470	77	5	117	581	286	753	6e-109	396
FS584704.1	Evigen1927951_c0_g1_i1	81.76	318	58	0	37	354	115	432	5e-70	267
FS584699.1	Evigen322424_c0_g1_i1	83.94	193	31	0	1	193	193	1	1e-45	185
FS584698.1	Evigen156020_c0_g1_i1	83.4	488	81	0	10	497	275	762	3e-126	453
FS584697.1	Evigen2242248_c0_g1_i1	94.78	115	5	1	458	572	736	849	2e-43	178
FS584694.1	Evigen353016_c0_g1_i1	81.25	112	15	5	473	581	1094	986	1e-15	86.1
FS584693.1	Evigen1893206_c0_g1_i1	84.55	356	53	2	109	463	1437	1083	9e-96	351
FS584686.1	Evigen2275451_c0_g1_i1	84.93	73	11	0	362	434	878	806	3e-12	75
FS584680.1	Evigen1455506_c0_g1_i1	93	100	2	1	1	100	963	869	4e-33	141
FS584679.1	Evigen1572222_c0_g1_i1	83.97	574	88	4	127	698	157	728	2e-154	547
FS584672.1	Evigen2191700_c0_g1_i1	83.11	450	73	2	6	452	1358	909	2e-112	407
FS584669.1	Evigen278620_c0_g1_i1	78.19	619	129	6	94	709	2133	1518	3e-107	390
FS584641.1	Evigen2272478_c0_g1_i1	87.34	616	78	0	3	618	2740	3355	0	706
FS584639.1	Evigen1577496_c0_g1_i1	87.96	490	59	0	176	665	86	575	6e-164	579
FS584633.1	Evigen1848249_c0_g1_i1	84.45	431	64	1	178	605	1490	1060	9e-117	422
FS584632.1	Evigen1578233_c0_g1_i1	82.89	380	65	0	279	658	292	671	8e-93	342
FS584628.1	Evigen1575966_c0_g1_i1	82.95	569	95	2	58	625	871	304	5e-144	512
FS584623.1	Evigen182070_c0_g1_i1	84.55	246	38	0	356	601	830	585	2e-63	244
FS584622.1	Evigen2204709_c0_g1_i1	83.04	625	102	3	1	623	1463	2085	2e-159	564
FS584619.1	Evigen2212564_c0_g1_i1	83.69	558	89	2	91	647	200	756	7e-148	525
FS584617.1	Evigen4254_c0_g1_i1	76.96	638	121	21	41	659	266	896	3e-92	340
FS584616.1	Evigen1445283_c0_g1_i1	82.08	413	74	0	244	656	144	556	4e-96	353
FS584612.1	Evigen2100330_c0_g1_i1	97.3	185	5	0	186	370	213	397	2e-84	315
FS584611.1	Evigen266338_c0_g1_i1	80.94	425	74	6	81	500	1225	803	5e-89	329
FS584601.1	Evigen1859442_c0_g1_i1	85.37	670	95	3	1	668	447	1115	0	691
FS584596.1	Evigen1581861_c0_g1_i1	84.25	597	88	5	92	685	147	740	2e-163	577
FS584587.1	Evigen1453727_c0_g1_i1	79.65	575	110	7	34	603	1031	459	3e-112	407
FS584585.1	Evigen3155_c0_g1_i1	80.71	368	61	6	222	584	466	828	2e-73	278
FS584584.1	Evigen43769_c0_g1_i1	82.41	432	74	2	228	658	263	693	8e-103	375
FS584574.1	Evigen913650_c0_g1_i1	79.44	214	40	4	352	563	853	642	2e-34	148
FS584573.1	Evigen1425487_c0_g1_i1	91.55	367	8	6	210	554	366	1	1e-135	484
FS584572.1	Evigen1861292_c0_g1_i1	82.22	630	106	6	82	708	164	790	1e-151	538
FS584567.1	Evigen1125145_c0_g1_i1	85.51	704	99	3	1	702	1855	1153	0	732
FS584564.1	Evigen1690647_c0_g1_i1	80.2	505	91	9	246	745	2123	1623	4e-101	370
FS584558.1	Evigen2100029_c0_g1_i1	80.8	552	88	18	121	663	309	851	5e-115	416
FS584545.1	Evigen133300_c0_g1_i1	79.55	313	64	0	336	648	1421	1109	3e-57	224
FS584542.1	Evigen352783_c0_g1_i1	85.62	466	67	0	61	526	942	477	3e-137	490
FS584478.1	Evigen1677300_c0_g1_i1	81.98	655	118	0	9	663	598	1252	3e-157	556
FS584470.1	Evigen1292862_c0_g1_i1	82.71	532	90	2	82	612	839	309	1e-131	472
FS584468.1	Evigen1670607_c0_g1_i1	84.43	533	77	3	161	690	151	680	4e-146	520
FS584467.1	Evigen184705_c0_g1_i1	85.5	393	57	0	263	655	1902	1510	2e-113	411
FS584461.1	Evigen2233679_c0_g1_i1	86.99	415	51	3	286	699	291	703	2e-129	464
FS584456.1	Evigen1660294_c0_g1_i1	81.71	246	44	1	247	491	471	226	4e-51	204
FS586144.1	Evigen1989195_c0_g1_i1	80.73	519	88	8	165	677	1613	1101	2e-108	394
FS586143.1	Evigen2017830_c0_g1_i1	84.77	663	97	4	37	697	2100	1440	0	662
FS586141.1	Evigen1568200_c0_g1_i1	84.11	453	62	8	42	489	188	635	6e-119	429
FS586138.1	Evigen1869382_c0_g1_i1	81.6	652	116	4	3	652	1517	2166	3e-151	536
FS586136.1	Evigen2107512_c0_g1_i1	84.76	466	64	6	226	690	271	730	2e-128	460
FS586132.1	Evigen8384_c0_g1_i1	84.01	538	84	2	112	648	138	674	4e-145	516
FS586122.1	Evigen910705_c0_g1_i1	86.73	196	26	0	1	196	402	207	1e-55	219
FS586114.1	Evigen1712988_c0_g1_i1	91.64	694	41	6	8	690	804	117	0	944
FS586113.1	Evigen1296011_c0_g1_i1	82.2	472	80	4	225	694	242	711	4e-111	403
FS586109.1	Evigen919201_c0_g1_i1	80.03	641	124	4	29	667	1004	1642	1e-131	472
FS586105.1	Evigen1859436_c0_g1_i1	86.74	777	99	4	1	775	362	1136	0	861
FS586099.1	Evigen2037414_c0_g1_i1	84.5	587	91	0	168	754	182	768	2e-164	580
FS586095.1	Evigen1691915_c0_g1_i1	79.48	424	75	11	311	728	264	681	3e-77	291
FS586094.1	Evigen914498_c0_g1_i1	82.91	550	89	4	157	702	100	648	3e-137	490
FS586085.1	Evigen2169101_c0_g1_i1	83.76	542	87	1	148	688	266	807	6e-144	512
FS586076.1	Evigen1459015_c0_g1_i1	84.57	564	86	1	2	565	875	1437	7e-158	558
FS586066.1	Evigen1685632_c0_g1_i1	98.26	689	10	2	11	697	1371	2059	0	1205
FS586065.1	Evigen2191615_c0_g1_i1	82.89	561	93	3	82	641	1378	820	1e-140	501
FS586062.1	Evigen255445_c0_g1_i1	84.43	334	49	3	125	456	184	516	9e-88	326
FS586056.1	Evigen2259335_c0_g1_i1	86.42	486	66	0	8	493	1176	691	3e-150	532
FS586052.1	Evigen363620_c0_g1_i1	82.77	528	86	5	9	535	3646	4169	5e-130	466
FS586051.1	Evigen1686214_c0_g1_i1	80.63	697	129	5	1	694	1206	1899	1e-150	534
FS586042.1	Evigen1673107_c0_g1_i1	74.95	519	113	15	91	599	1021	1532	1e-56	222
FS586041.1	Evigen85700_c0_g1_i1	87.43	175	22	0	164	338	368	542	1e-50	202
FS586039.1	Evigen240325_c0_g1_i1	79.97	649	108	15	64	698	2714	2074	8e-128	459
FS586037.1	Evigen114154_c0_g1_i1	83.73	676	100	10	13	683	1450	780	2e-179	630
FS586036.1	Evigen1580458_c0_g1_i1	85.99	464	61	4	234	695	264	725	2e-138	494
FS586035.1	Evigen2182717_c0_g1_i1	84.21	228	33	1	153	377	1657	1430	8e-56	219
FS586033.1	Evigen1461450_c0_g1_i1	86.51	682	87	5	1	680	1068	390	0	745
FS586002.1	Evigen97371_c0_g1_i1	97.53	405	7	1	390	794	21	422	0	689
FS585994.1	Evigen249733_c0_g1_i1	84.96	565	82	1	139	703	705	144	4e-161	569
FS585992.1	Evigen1577770_c0_g1_i1	79.76	672	127	8	12	676	124	793	6e-134	479
FS585985.1	Evigen355062_c0_g1_i1	81.99	533	88	5	159	690	1888	1363	6e-124	446
FS585984.1	Evigen1688395_c0_g1_i1	94.36	514	18	6	232	745	2022	2524	0	778
FS585979.1	Evigen1837900_c0_g1_i1	77.39	774	162	12	1	766	1788	2556	2e-124	448
FS585968.1	Evigen1118471_c0_g1_i1	83.81	667	106	2	69	734	44	709	5e-180	632
FS585967.1	Evigen10574_c0_g1_i1	83.74	289	44	1	446	734	379	664	4e-71	270
FS585947.1	Evigen1914295_c0_g1_i1	84.76	597	87	4	59	653	1312	1906	6e-169	595
FS585944.1	Evigen141463_c0_g1_i1	86.39	720	97	1	1	719	1496	777	0	785
FS585940.1	Evigen1702334_c0_g1_i1	82.98	605	100	2	53	654	198	802	2e-153	544
FS585934.1	Evigen2009619_c0_g1_i1	82.9	614	99	6	69	679	1098	488	2e-154	547
FS585932.1	Evigen520894_c0_g1_i1	83.64	538	82	5	86	620	273	807	1e-140	501
FS585925.1	Evigen1690471_c0_g1_i1	76.93	711	140	14	1	690	1080	1787	5e-105	383
FS585921.1	Evigen1114911_c0_g1_i1	98.24	398	7	0	1	398	398	1	0	697
FS585911.1	Evigen45523_c0_g1_i1	96.87	543	13	1	60	602	2351	1813	0	905
FS585898.1	Evigen1456996_c0_g1_i1	82.94	586	100	0	144	729	1122	537	6e-149	529
FS585891.1	Evigen1939984_c0_g1_i1	75.61	656	154	6	2	654	936	284	4e-86	320
FS585890.1	Evigen2169817_c0_g1_i1	74.19	651	151	15	26	667	736	1378	1e-66	255
FS585886.1	Evigen361459_c0_g1_i1	83.62	647	106	0	11	657	3286	2640	7e-173	608
FS585884.1	Evigen20960_c0_g1_i1	72.52	313	70	15	271	576	866	563	5e-16	87.9
FS585883.1	Evigen1581543_c0_g1_i1	85.39	712	102	2	37	748	1490	781	0	737
FS585882.1	Evigen1716339_c0_g1_i1	80.61	624	115	6	76	696	211	831	2e-133	477
FS585881.1	Evigen81680_c0_g1_i1	82.68	254	42	2	480	732	494	746	3e-57	224
FS585878.1	Evigen172655_c0_g1_i1	77.67	600	114	12	150	744	282	866	2e-94	348
FS585874.1	Evigen1577548_c0_g1_i1	84.36	614	96	0	149	762	904	291	4e-171	603
FS585872.1	Evigen1664480_c0_g1_i1	81.09	640	113	6	76	714	55	687	1e-141	505
FS585870.1	Evigen112408_c0_g1_i1	89.78	489	49	1	145	632	283	771	8e-178	625
FS585861.1	Evigen1858719_c0_g1_i1	82.43	404	71	0	10	413	493	90	4e-96	353
FS585860.1	Evigen158869_c0_g1_i1	76.02	488	102	11	115	593	635	154	1e-61	239
FS585859.1	Evigen1290718_c0_g1_i1	82.2	545	97	0	99	643	753	209	4e-131	470
FS585854.1	Evigen2155646_c0_g1_i1	80.48	589	113	2	68	655	1438	851	5e-125	449
FS585850.1	Evigen4312_c0_g1_i1	82.05	557	100	0	53	609	308	864	7e-133	475
FS585847.1	Evigen1692058_c0_g1_i1	79.71	488	96	3	7	492	1646	2132	4e-95	350
FS585843.1	Evigen1864610_c0_g1_i1	84.65	228	35	0	1	228	377	604	3e-58	228
FS585833.1	Evigen1579695_c0_g1_i1	78.74	428	84	7	286	709	382	806	7e-74	279
FS585831.1	Evigen918804_c0_g1_i1	82.09	536	93	3	136	669	1903	1369	1e-126	455
FS585829.1	Evigen2194685_c0_g1_i1	88.76	427	48	0	171	597	272	698	3e-147	523
FS585826.1	Evigen1858171_c0_g1_i1	96.09	384	15	0	1	384	488	871	2e-178	627
FS590386.1	Evigen1695335_c0_g1_i1	82.73	469	79	2	176	643	2083	1616	5e-115	416
FS590383.1	Evigen1955969_c0_g1_i1	83.66	508	79	4	156	661	303	808	8e-133	475
FS590381.1	Evigen1290963_c0_g1_i1	83.07	443	71	4	1	441	137	577	5e-110	399
FS590376.1	Evigen1460191_c0_g1_i1	82.64	311	52	2	298	607	1369	1060	3e-72	274
FS590375.1	Evigen914220_c0_g1_i1	79.52	586	113	5	62	645	102	682	2e-113	411
FS590367.1	Evigen918330_c0_g1_i1	84.5	555	86	0	10	564	1275	721	4e-155	549
FS590365.1	Evigen1908951_c0_g1_i1	80.71	254	49	0	344	597	521	774	2e-49	198
FS590359.1	Evigen1583777_c0_g1_i1	85.22	575	83	2	76	649	5	578	3e-167	590
FS590357.1	Evigen1672924_c0_g1_i1	85.21	311	43	3	349	656	335	645	5e-85	316
FS590347.1	Evigen2024442_c0_g1_i1	83.23	620	96	8	8	623	792	1407	5e-159	562
FS590335.1	Evigen1448089_c0_g1_i1	82.77	383	66	0	252	634	634	252	8e-93	342
FS590327.1	Evigen2201829_c0_g1_i1	86.1	518	72	0	1	518	961	444	6e-158	558
FS590313.1	Evigen127953_c0_g1_i1	82.85	239	33	4	2	232	1438	1676	1e-52	207
FS590312.1	Evigen1952173_c0_g1_i1	82.89	76	13	0	428	503	593	668	1e-10	69.4
FS590302.1	Evigen1585536_c0_g1_i1	81.12	286	46	5	329	610	213	494	1e-56	222
FS590297.1	Evigen1982028_c0_g1_i1	83.15	267	45	0	99	365	90	356	2e-63	244
FS590287.1	Evigen1580831_c0_g1_i1	79.27	545	101	7	26	561	27	568	3e-101	370
FS590275.1	Evigen917650_c0_g1_i1	88.64	264	22	5	1	263	1658	1402	7e-85	315
FS590274.1	Evigen1698167_c0_g1_i1	87.1	341	44	0	4	344	529	869	2e-106	387
FS590270.1	Evigen916852_c0_g1_i1	84.28	159	25	0	338	496	1212	1054	9e-37	156
FS590257.1	Evigen1452322_c0_g1_i1	76.73	318	70	3	315	630	714	399	3e-42	174
FS590255.1	Evigen8976_c0_g1_i1	83.05	177	23	6	120	291	461	635	4e-36	154
FS590251.1	Evigen2036478_c0_g1_i1	82.28	457	78	3	185	639	918	463	8e-108	392
FS590249.1	Evigen1688724_c0_g1_i1	83.18	434	73	0	102	535	378	811	1e-109	398
FS590247.1	Evigen235683_c0_g1_i1	78.7	648	136	2	8	654	309	955	2e-119	431
FS590245.1	Evigen6193_c0_g1_i1	84.48	451	69	1	69	519	1020	1469	2e-123	444
FS590239.1	Evigen40542_c0_g1_i1	78.86	246	42	7	89	329	279	39	3e-37	158
FS590220.1	Evigen918983_c0_g1_i1	75.32	624	134	17	33	646	1197	1810	2e-74	281
FS590218.1	Evigen300110_c0_g1_i1	83.71	577	94	0	80	656	488	1064	6e-154	545
FS590215.1	Evigen250577_c0_g1_i1	78.35	522	101	7	74	586	1166	648	2e-88	327
FS590211.1	Evigen1998502_c0_g1_i1	79.79	663	126	8	7	665	717	1375	8e-133	475
FS590206.1	Evigen1721360_c0_g1_i1	87.23	141	18	0	200	340	416	556	1e-38	161
FS590205.1	Evigen9849_c0_g1_i1	85.38	636	93	0	1	636	1756	1121	0	660
FS590197.1	Evigen1709244_c0_g1_i1	81.72	547	100	0	71	617	1282	736	3e-127	457
FS590190.1	Evigen2233779_c0_g1_i1	77.97	177	32	5	377	548	364	538	3e-21	104
FS585417.1	Evigen1458747_c0_g1_i1	82.81	442	72	4	146	585	1399	960	7e-108	392
FS585413.1	Evigen5045_c0_g1_i1	82.51	366	59	5	207	568	248	612	4e-85	316
FS585411.1	Evigen1936934_c0_g1_i1	83.66	569	93	0	194	762	1216	648	4e-151	536
FS585408.1	Evigen1895873_c0_g1_i1	82.65	588	102	0	53	640	72	659	9e-147	521
FS585406.1	Evigen182933_c0_g1_i1	88.22	467	35	9	1	461	501	953	2e-152	540
FS585400.1	Evigen1575119_c0_g1_i1	86.51	430	58	0	251	680	108	537	3e-132	473
FS585392.1	Evigen1663805_c0_g1_i1	86.36	638	87	0	38	675	914	277	0	697
FS585386.1	Evigen1887043_c0_g1_i1	84.09	465	74	0	100	564	151	615	4e-125	449
FS585380.1	Evigen1968109_c0_g1_i1	78.55	550	114	3	160	707	225	772	9e-98	359
FS585375.1	Evigen312930_c0_g1_i1	82.14	571	100	2	1	570	1642	2211	8e-137	488
FS585374.1	Evigen56935_c0_g1_i1	81.87	524	93	2	116	638	258	780	3e-122	440
FS585365.1	Evigen71676_c0_g1_i1	74.42	430	88	17	13	428	2878	3299	2e-39	165
FS585360.1	Evigen343484_c0_g1_i1	77.72	413	86	5	13	422	2165	1756	1e-64	248
FS585353.1	Evigen97643_c0_g1_i1	81.25	384	51	11	1	373	715	342	3e-77	291
FS585348.1	Evigen1124666_c0_g1_i1	84.64	573	84	4	68	638	1707	1137	1e-160	568
FS585337.1	Evigen255080_c0_g1_i1	86.4	691	93	1	1	690	2932	2242	0	754
FS585334.1	Evigen1703619_c0_g1_i1	88.07	721	86	0	1	721	1234	514	0	856
FS585333.1	Evigen1876030_c0_g1_i1	85.37	574	82	2	174	746	1854	1282	2e-168	593
FS585331.1	Evigen2197692_c0_g1_i1	81.3	123	23	0	128	250	844	722	5e-20	100
FS585330.1	Evigen1981730_c0_g1_i1	88.19	686	61	10	1	667	1645	961	0	800
FS585325.1	Evigen282052_c0_g1_i1	74.53	534	110	19	90	610	347	867	8e-53	209
FS585314.1	Evigen1579132_c0_g1_i1	77.86	402	57	21	252	646	1248	872	4e-56	220
FS585306.1	Evigen1671327_c0_g1_i1	73.42	553	130	13	3	551	560	1099	3e-47	191
FS585304.1	Evigen1851008_c0_g1_i1	78.18	527	106	7	81	601	230	753	2e-88	327
FS585294.1	Evigen2141262_c0_g1_i1	83.2	381	64	0	268	648	964	584	5e-95	350
FS585288.1	Evigen514970_c0_g1_i1	83.14	338	53	4	1	336	415	750	5e-82	305
FS585281.1	Evigen1455827_c0_g1_i1	76.29	523	117	5	169	686	189	709	1e-71	272
FS585273.1	Evigen1574018_c0_g1_i1	79.3	227	39	6	188	413	177	396	1e-35	152
FS585261.1	Evigen915765_c0_g1_i1	78.93	503	100	6	163	662	1171	672	4e-91	337
FS585260.1	Evigen6941_c0_g1_i1	82.63	449	74	4	178	626	1035	591	2e-108	394
FS585256.1	Evigen375732_c0_g1_i1	79.07	454	92	3	199	650	398	850	8e-83	309
FS585254.1	Evigen918027_c0_g1_i1	76.76	185	41	2	199	382	117	300	2e-20	102
FS585253.1	Evigen1883617_c0_g1_i1	82.81	570	96	2	120	688	924	356	8e-143	508
FS585250.1	Evigen1691419_c0_g1_i1	77.09	502	104	6	72	563	2355	1855	6e-74	279
FS585246.1	Evigen914077_c0_g1_i1	81.85	595	104	4	101	693	74	666	2e-139	497
FS585245.1	Evigen272484_c0_g1_i1	88.02	551	66	0	42	592	19	569	0	652
FS585244.1	Evigen134540_c0_g1_i1	78.53	531	100	13	113	633	865	339	4e-91	337
FS585243.1	Evigen527833_c0_g1_i1	80.67	683	119	11	13	687	1329	652	1e-145	518
FS585238.1	Evigen1908634_c0_g1_i1	83.84	625	99	2	1	624	563	1186	2e-168	593
FS589971.1	Evigen919846_c0_g1_i1	84.67	613	92	2	2	613	1424	2035	2e-173	610
FS589949.1	Evigen1966869_c0_g1_i1	84.52	252	37	2	201	451	596	346	1e-64	248
FS589941.1	Evigen1883528_c0_g1_i1	82.56	734	127	1	6	738	296	1029	0	645
FS589938.1	Evigen1715882_c0_g1_i1	83.95	349	56	0	255	603	898	550	1e-90	335
FS589937.1	Evigen242775_c0_g1_i1	84.66	489	75	0	130	618	148	636	9e-137	488
FS589935.1	Evigen1887377_c0_g1_i1	91.38	58	3	2	489	545	600	656	2e-13	78.7
FS589929.1	Evigen1701354_c0_g1_i1	79.24	501	93	9	182	675	283	779	1e-91	339
FS589915.1	Evigen109975_c0_g1_i1	83.64	648	102	4	2	647	1084	439	2e-172	606
FS589913.1	Evigen21928_c0_g1_i1	80.87	549	102	3	12	558	1423	876	5e-119	429
FS589909.1	Evigen1866871_c0_g1_i1	85.18	479	70	1	133	611	184	661	3e-137	490
FS589907.1	Evigen181622_c0_g1_i1	80.11	563	104	6	61	618	1457	898	6e-114	412
FS589906.1	Evigen916219_c0_g1_i1	81.55	645	117	2	1	644	238	881	2e-149	531
FS589899.1	Evigen1687244_c0_g1_i1	77.96	245	53	1	437	680	2241	1997	1e-35	152
FS589895.1	Evigen60624_c0_g1_i1	77.05	610	122	15	73	675	319	917	1e-90	335
FS589894.1	Evigen2260237_c0_g1_i1	82.35	527	93	0	1	527	1475	949	6e-128	459
FS589891.1	Evigen2171467_c0_g1_i1	87.58	451	55	1	103	553	717	268	8e-147	521
FS589889.1	Evigen1870535_c0_g1_i1	84.36	422	53	8	198	611	550	966	1e-110	401
FS589883.1	Evigen1722818_c0_g1_i1	83.33	486	74	5	96	576	26	509	7e-123	442
FS589877.1	Evigen3243_c0_g1_i1	85.69	545	78	0	27	571	1423	879	6e-163	575
FS589874.1	Evigen1719772_c0_g1_i1	84.21	627	91	5	56	675	973	348	3e-171	603
FS589869.1	Evigen1573017_c0_g1_i1	82.68	508	86	2	92	598	97	603	4e-125	449
FS589868.1	Evigen1292578_c0_g1_i1	80.18	444	88	0	157	600	133	576	5e-90	333
FS589862.1	Evigen1999059_c0_g1_i1	82.35	459	72	6	141	599	236	685	3e-107	390
FS589860.1	Evigen239133_c0_g1_i1	82.67	531	92	0	1	531	1067	1597	8e-132	472
FS589846.1	Evigen1446315_c0_g1_i1	80.58	381	71	3	212	592	270	647	3e-77	291
FS589845.1	Evigen1937104_c0_g1_i1	80.89	450	84	2	197	645	144	592	4e-96	353
FS589839.1	Evigen83384_c0_g1_i1	74.8	250	55	7	292	537	666	421	1e-21	106
FS589819.1	Evigen1854910_c0_g1_i1	84.96	532	76	3	146	675	1952	1423	3e-151	536
FS589818.1	Evigen1297322_c0_g1_i1	80.23	597	112	4	55	648	1024	431	2e-123	444
FS589811.1	Evigen2245319_c0_g1_i1	85.11	517	67	9	76	587	1703	1192	3e-146	520
FS589796.1	Evigen151581_c0_g1_i1	78.56	499	103	4	193	689	250	746	9e-88	326
FS589792.1	Evigen324596_c0_g1_i1	72.79	294	72	7	66	355	712	423	8e-18	93.5
FS589791.1	Evigen1943553_c0_g1_i1	83.39	554	88	3	48	600	1156	606	2e-143	510
FS585022.1	Evigen1297266_c0_g1_i1	82.22	495	84	4	65	558	187	678	3e-117	424
FS585019.1	Evigen1909852_c0_g1_i1	83.01	206	35	0	4	209	214	9	4e-46	187
FS585018.1	Evigen1892682_c0_g1_i1	83.82	346	56	0	286	631	449	104	6e-89	329
FS585010.1	Evigen1987932_c0_g1_i1	87.02	524	66	2	125	647	387	909	3e-167	590
FS585004.1	Evigen2216132_c0_g1_i1	85.04	615	84	8	84	694	1325	715	3e-176	619
FS585001.1	Evigen17208_c0_g1_i1	87.6	258	29	3	460	716	1684	1429	7e-79	296
FS584976.1	Evigen69666_c0_g1_i1	81.32	91	14	3	157	245	1678	1589	3e-11	71.3
FS584974.1	Evigen2162356_c0_g1_i1	81.69	437	76	3	258	692	1766	1332	2e-98	361
FS584969.1	Evigen110753_c0_g1_i1	92.86	56	4	0	224	279	280	335	2e-14	82.4
FS584961.1	Evigen173920_c0_g1_i1	84.09	635	99	2	17	650	902	269	5e-174	612
FS584953.1	Evigen1720954_c0_g1_i1	88.4	405	45	2	247	650	949	546	3e-136	486
FS584951.1	Evigen179211_c0_g1_i1	73.64	588	141	12	77	658	1928	1349	2e-54	215
FS584949.1	Evigen1733635_c0_g1_i1	82.44	450	71	5	153	601	566	124	3e-106	387
FS584948.1	Evigen2197063_c0_g1_i1	83.71	264	43	0	400	663	1382	1119	5e-65	250
FS584947.1	Evigen2174205_c0_g1_i1	79.71	690	127	10	1	680	647	1333	4e-136	486
FS584944.1	Evigen1976911_c0_g1_i1	86	100	10	4	239	336	365	462	4e-21	104
FS584937.1	Evigen4458_c0_g1_i1	84.82	369	50	5	304	669	292	657	5e-100	366
FS584936.1	Evigen1682475_c0_g1_i1	87.45	701	86	2	1	700	3046	3745	0	806
FS584934.1	Evigen2224391_c0_g1_i1	86.94	605	79	0	75	679	569	1173	0	680
FS584932.1	Evigen2135172_c0_g1_i1	89.66	58	6	0	172	229	1000	943	4e-12	75
FS584929.1	Evigen1695902_c0_g1_i1	88.34	626	72	1	98	722	155	780	0	750
FS584916.1	Evigen1997754_c0_g1_i1	88.07	327	38	1	134	459	1292	966	3e-106	387
FS584914.1	Evigen2011905_c0_g1_i1	86.67	300	40	0	177	476	148	447	5e-90	333
FS584905.1	Evigen1672313_c0_g1_i1	84.76	689	103	2	11	698	815	1502	0	689
FS584903.1	Evigen1928409_c0_g1_i1	80.77	390	71	3	78	465	42	429	1e-80	302
FS584901.1	Evigen4933_c0_g1_i1	88.36	507	58	1	162	668	293	798	7e-173	608
FS584900.1	Evigen1925912_c0_g1_i1	79.46	633	126	2	71	701	1279	649	6e-124	446
FS584887.1	Evigen1668594_c0_g1_i1	87.19	640	80	2	1	639	163	801	0	726
FS584883.1	Evigen2232956_c0_g1_i1	85.02	601	86	4	134	732	247	845	8e-173	608
FS584870.1	Evigen175662_c0_g1_i1	73.02	430	98	16	9	430	4108	3689	1e-30	135
FS584866.1	Evigen1670900_c0_g1_i1	87.13	544	70	0	166	709	1566	1023	1e-175	617
FS584850.1	Evigen2004930_c0_g1_i1	79.5	678	132	7	66	738	449	1124	9e-133	475
FS584846.1	Evigen359671_c0_g1_i1	81.57	396	68	4	360	753	1967	1575	1e-86	322
FS584839.1	Evigen1922497_c0_g1_i1	92.16	51	4	0	509	559	13	63	1e-11	73.1
FS584837.1	Evigen7661_c0_g1_i1	90.25	595	23	18	1	562	1163	1755	0	745
FS584833.1	Evigen1462262_c0_g1_i1	85.8	507	69	2	92	595	2201	1695	1e-150	534
FS590978.1	Evigen1692590_c0_g1_i1	82.51	629	106	4	8	634	1174	548	4e-155	549
FS590975.1	Evigen106644_c0_g1_i1	75.81	463	88	16	133	583	907	457	6e-54	213
FS590970.1	Evigen1959336_c0_g1_i1	87.59	290	33	1	161	447	691	980	4e-90	333
FS590966.1	Evigen1691332_c0_g1_i1	84.13	586	91	2	1	585	1223	1807	4e-160	566
FS590960.1	Evigen1870981_c0_g1_i1	83.33	498	75	4	61	557	125	615	3e-126	453
FS590959.1	Evigen1946366_c0_g1_i1	83.63	452	72	2	164	614	337	787	3e-117	424
FS590953.1	Evigen1673_c0_g1_i1	82.28	158	28	0	6	163	632	475	3e-31	137
FS590928.1	Evigen80750_c0_g1_i1	90	230	23	0	273	502	2290	2061	1e-79	298
FS590916.1	Evigen267676_c0_g1_i1	75.76	557	118	14	28	576	1357	810	2e-69	265
FS590915.1	Evigen1887917_c0_g1_i1	82.44	541	93	2	44	583	207	746	9e-132	472
FS590913.1	Evigen2197384_c0_g1_i1	87.39	460	58	0	81	540	765	306	6e-149	529
FS590899.1	Evigen2266887_c0_g1_i1	81.86	485	78	9	145	624	743	264	4e-110	399
FS590887.1	Evigen1862468_c0_g1_i1	75.36	345	80	5	93	433	141	484	2e-38	161
FS590885.1	Evigen268249_c0_g1_i1	84.19	329	50	2	193	520	347	674	1e-85	318
FS590874.1	Evigen101879_c0_g1_i1	79.48	580	105	9	1	576	160	729	4e-110	399
FS590846.1	Evigen2149750_c0_g1_i1	80	315	63	0	42	356	33	347	4e-60	233
FS590840.1	Evigen1664076_c0_g1_i1	86.96	537	70	0	68	604	941	405	8e-172	604
FS590835.1	Evigen121857_c0_g1_i1	83.23	161	27	0	23	183	1281	1121	5e-35	148
FS590831.1	Evigen1457692_c0_g1_i1	81.16	292	55	0	113	404	298	589	8e-61	235
FS590818.1	Evigen12560_c0_g1_i1	82.47	519	87	4	76	592	1048	532	1e-125	451
FS590816.1	Evigen919540_c0_g1_i1	80.38	581	112	2	2	581	1270	1849	2e-122	440
FS590811.1	Evigen917143_c0_g1_i1	82.69	104	18	0	319	422	350	453	8e-18	93.5
FS590810.1	Evigen2080745_c0_g1_i1	80.65	155	24	5	101	254	347	198	2e-24	115
FS590798.1	Evigen1303661_c0_g1_i1	78.22	427	88	3	212	634	322	747	1e-70	268
FS590795.1	Evigen1458693_c0_g1_i1	96.81	313	10	0	1	313	931	619	1e-147	523
FS590786.1	Evigen1670332_c0_g1_i1	80.2	409	79	2	9	416	565	158	6e-82	305
FS590785.1	Evigen1993071_c0_g1_i1	85.3	660	68	19	1	640	1301	651	0	654
FS590782.1	Evigen1942454_c0_g1_i1	79.32	382	57	15	1	371	782	412	1e-64	248
FS590780.1	Evigen1296227_c0_g1_i1	82.47	348	61	0	1	348	129	476	5e-82	305
FS590773.1	Evigen1292383_c0_g1_i1	83.33	498	80	3	148	644	739	244	3e-127	457
FS590761.1	Evigen1303062_c0_g1_i1	88.73	213	24	0	347	559	1641	1429	2e-68	261
FS590752.1	Evigen2007368_c0_g1_i1	83.5	503	80	3	153	655	590	91	4e-130	466
FS590746.1	Evigen358147_c0_g1_i1	84.2	614	82	7	1	599	1026	1639	4e-165	582
FS590735.1	Evigen2263403_c0_g1_i1	85.28	598	88	0	1	598	5943	6540	1e-175	617
FS590731.1	Evigen917042_c0_g1_i1	80.78	562	90	16	114	672	1295	749	3e-117	424
FS590730.1	Evigen1885693_c0_g1_i1	88.1	378	45	0	126	503	645	268	3e-125	449
FS590725.1	Evigen2114484_c0_g1_i1	78.76	193	41	0	95	287	184	376	7e-29	130
FS590721.1	Evigen2176018_c0_g1_i1	92.59	216	6	2	103	310	341	554	1e-80	302
FS590712.1	Evigen1976403_c0_g1_i1	85.11	423	61	2	63	484	1233	1654	1e-119	431
FS590711.1	Evigen2168485_c0_g1_i1	82.42	330	58	0	195	524	561	232	8e-77	289
FS590708.1	Evigen28230_c0_g1_i1	81.46	588	109	0	2	589	438	1025	4e-135	483
FS590704.1	Evigen1981597_c0_g1_i1	79.4	403	79	4	195	595	368	768	2e-74	281
FS590681.1	Evigen1581900_c0_g1_i1	84.88	410	62	0	128	537	376	785	1e-114	414
FS590678.1	Evigen306145_c0_g1_i1	83.28	299	50	0	144	442	1316	1018	5e-73	276
FS590677.1	Evigen352519_c0_g1_i1	82.89	339	56	2	61	398	144	481	3e-81	303
FS590664.1	Evigen68783_c0_g1_i1	85.71	63	2	6	126	187	2037	1981	7e-08	60.2
FS590663.1	Evigen1670433_c0_g1_i1	85.6	361	50	2	177	536	163	522	2e-103	377
FS590649.1	Evigen65047_c0_g1_i1	82.8	372	64	0	110	481	1026	655	4e-90	333
FS590647.1	Evigen175702_c0_g1_i1	87.35	245	29	2	324	567	1329	1086	5e-74	279
FS590637.1	Evigen1671049_c0_g1_i1	83.3	461	77	0	5	465	1487	1027	5e-118	425
FS590632.1	Evigen1689738_c0_g1_i1	86.02	322	45	0	4	325	1392	1071	4e-94	346
FS590612.1	Evigen1908462_c0_g1_i1	83.13	498	83	1	95	591	108	605	3e-126	453
FS590609.1	Evigen228772_c0_g1_i1	78.68	380	72	8	163	538	974	600	2e-63	244
FS590603.1	Evigen2190410_c0_g1_i1	89.29	56	6	0	536	591	393	448	4e-11	71.3
FS585794.1	Evigen1575283_c0_g1_i1	81.4	699	120	9	45	735	25	721	6e-159	562
FS585787.1	Evigen121980_c0_g1_i1	82.63	380	59	4	314	692	491	118	7e-89	329
FS585785.1	Evigen263836_c0_g1_i1	80.26	613	121	0	96	708	625	13	6e-129	462
FS585779.1	Evigen59711_c0_g1_i1	82.49	674	112	6	20	690	185	855	3e-166	586
FS585770.1	Evigen2210104_c0_g1_i1	75.78	644	143	10	80	717	84	720	7e-84	313
FS585763.1	Evigen1853824_c0_g1_i1	82.34	470	82	1	191	659	1083	614	3e-112	407
FS585761.1	Evigen1459613_c0_g1_i1	80.33	361	69	2	295	654	278	637	1e-71	272
FS585751.1	Evigen1293248_c0_g1_i1	100	29	0	0	436	464	91	63	4e-06	54.7
FS585746.1	Evigen2206085_c0_g1_i1	78.77	438	75	12	234	662	899	471	3e-73	278
FS585744.1	Evigen1733026_c0_g1_i1	85.43	398	58	0	269	666	267	664	2e-114	414
FS585735.1	Evigen1691392_c0_g1_i1	81.84	446	81	0	307	752	425	870	9e-103	375
FS585734.1	Evigen1582567_c0_g1_i1	88.85	646	72	0	14	659	1157	512	0	795
FS585729.1	Evigen1985307_c0_g1_i1	82.78	627	104	4	91	715	319	943	3e-157	556
FS585728.1	Evigen904894_c0_g1_i1	77.59	415	77	12	32	444	43	443	4e-61	237
FS585725.1	Evigen1708168_c0_g1_i1	81.45	690	126	2	16	704	1102	414	2e-159	564
FS585697.1	Evigen1574109_c0_g1_i1	81.74	356	65	0	344	699	605	250	2e-79	298
FS585691.1	Evigen1710003_c0_g1_i1	80.1	578	99	9	196	771	292	855	5e-115	416
FS585689.1	Evigen4769_c0_g1_i1	97.44	39	1	0	442	480	2890	2852	5e-10	67.6
FS585686.1	Evigen2216440_c0_g1_i1	78.52	433	71	17	275	696	374	795	2e-69	265
FS585681.1	Evigen74756_c0_g1_i1	78.04	296	54	10	218	508	252	541	9e-43	176
FS585667.1	Evigen2020774_c0_g1_i1	82.5	440	75	2	145	583	283	721	1e-105	385
FS585665.1	Evigen176143_c0_g1_i1	80.81	542	103	1	196	736	346	887	3e-117	424
FS585664.1	Evigen2238641_c0_g1_i1	79.64	668	132	3	2	667	1194	529	2e-133	477
FS585661.1	Evigen1794998_c0_g1_i1	83.77	191	29	2	71	260	32	221	6e-44	180
FS585660.1	Evigen1664980_c0_g1_i1	78.01	282	49	10	450	726	818	545	2e-39	165
FS585658.1	Evigen198937_c0_g1_i1	82.75	487	82	2	284	769	409	894	5e-120	433
FS585653.1	Evigen330454_c0_g1_i1	81.38	145	27	0	2	146	314	458	2e-25	119
FS585648.1	Evigen2189154_c0_g1_i1	87.09	643	81	2	1	642	977	1618	0	726
FS585644.1	Evigen1122553_c0_g1_i1	80.84	689	132	0	88	776	158	846	9e-153	542
FS585640.1	Evigen1968896_c0_g1_i1	82.47	559	98	0	125	683	177	735	3e-137	490
FS585639.1	Evigen1694665_c0_g1_i1	84.36	537	84	0	137	673	2123	1587	2e-148	527
FS585635.1	Evigen2165931_c0_g1_i1	84.08	534	85	0	217	750	899	366	5e-145	516
FS585630.1	Evigen1968197_c0_g1_i1	81.53	563	104	0	136	698	888	326	2e-129	464
FS585628.1	Evigen1737926_c0_g1_i1	89.26	270	27	2	2	270	225	493	3e-91	337
FS585620.1	Evigen352815_c0_g1_i1	84.28	388	57	4	288	673	1275	890	8e-103	375
FS590575.1	Evigen523697_c0_g1_i1	86.27	306	39	2	234	539	2226	1924	5e-89	329
FS590569.1	Evigen1461971_c0_g1_i1	83.93	585	86	5	1	578	630	1213	3e-156	553
FS590552.1	Evigen178600_c0_g1_i1	86.47	340	43	2	141	477	2614	2953	3e-101	370
FS590551.1	Evigen2230323_c0_g1_i1	80.33	600	116	2	13	611	795	1393	3e-126	453
FS590547.1	Evigen1670555_c0_g1_i1	83.9	497	75	5	126	619	1351	857	3e-131	470
FS590542.1	Evigen1697066_c0_g1_i1	86.24	516	69	2	4	518	954	440	6e-158	558
FS590540.1	Evigen232767_c0_g1_i1	75.72	313	59	10	130	435	452	150	3e-32	141
FS590538.1	Evigen1729297_c0_g1_i1	75.99	354	68	9	75	412	709	357	4e-40	167
FS590535.1	Evigen2022093_c0_g1_i1	84.66	176	25	2	119	293	709	535	2e-42	174
FS590530.1	Evigen1582462_c0_g1_i1	80.8	573	106	4	4	573	989	1560	6e-124	446
FS590528.1	Evigen1699599_c0_g1_i1	87.6	605	75	0	1	605	832	1436	0	702
FS590524.1	Evigen160002_c0_g1_i1	83.74	492	76	4	179	668	971	482	6e-129	462
FS590516.1	Evigen1293128_c0_g1_i1	89.35	460	49	0	130	589	140	599	5e-164	579
FS590514.1	Evigen1685953_c0_g1_i1	98.97	195	2	0	1	195	2869	3063	1e-95	350
FS590512.1	Evigen1710151_c0_g1_i1	86.13	238	24	2	344	572	993	756	2e-64	248
FS590510.1	Evigen2195705_c0_g1_i1	84.72	445	64	3	83	525	2621	2179	6e-123	442
FS590509.1	Evigen1112893_c0_g1_i1	87.08	387	48	2	147	532	95	480	3e-121	436
FS590501.1	Evigen513053_c0_g1_i1	81.39	532	93	5	1	529	1167	639	5e-119	429
FS590499.1	Evigen1992940_c0_g1_i1	76.35	203	34	12	177	372	285	480	5e-19	97.1
FS590495.1	Evigen1103873_c0_g1_i1	87.54	337	36	4	1	334	164	497	7e-106	385
FS590484.1	Evigen2237162_c0_g1_i1	82	650	113	4	1	648	1437	790	4e-155	549
FS590479.1	Evigen1847664_c0_g1_i1	86.97	591	77	0	39	629	1334	744	0	665
FS590476.1	Evigen1103087_c0_g1_i1	80.22	364	72	0	54	417	95	458	3e-72	274
FS590472.1	Evigen1453006_c0_g1_i1	85.09	570	83	2	66	634	166	734	1e-164	580
FS590467.1	Evigen1430_c0_g1_i1	79.5	600	115	8	47	642	936	341	3e-116	420
FS590466.1	Evigen113589_c0_g1_i1	77.13	411	88	4	177	581	1381	971	4e-60	233
FS590462.1	Evigen31889_c0_g1_i1	80.3	269	49	3	151	417	295	29	5e-50	200
FS590459.1	Evigen2254742_c0_g1_i1	81.55	515	84	5	127	631	384	897	2e-114	414
FS590452.1	Evigen2217204_c0_g1_i1	89.81	108	11	0	1	108	424	317	8e-32	139
FS591367.1	Evigen22562_c0_g1_i1	83.46	399	66	0	221	619	289	687	9e-102	372
FS591364.1	Evigen1982836_c0_g1_i1	85.27	584	86	0	10	593	1621	1038	3e-171	603
FS591362.1	Evigen1713365_c0_g1_i1	81.9	210	36	2	337	545	527	735	7e-43	176
FS591361.1	Evigen1300336_c0_g1_i1	83.1	645	103	6	8	649	416	1057	4e-165	582
FS591358.1	Evigen2264131_c0_g1_i1	84.71	399	61	0	1	399	480	878	5e-110	399
FS591344.1	Evigen913575_c0_g1_i1	85.33	368	54	0	247	614	939	572	2e-104	381
FS591340.1	Evigen2180464_c0_g1_i1	83.98	487	71	5	59	540	1302	818	2e-128	460
FS591337.1	Evigen917258_c0_g1_i1	75.6	377	75	11	147	513	581	950	4e-41	171
FS591332.1	Evigen916868_c0_g1_i1	81.86	419	70	6	249	666	1116	703	2e-94	348
FS591326.1	Evigen1298175_c0_g1_i1	83.52	522	84	2	202	722	265	785	4e-136	486
FS591321.1	Evigen1118373_c0_g1_i1	78.4	412	83	2	75	486	971	566	5e-69	263
FS591317.1	Evigen1943721_c0_g1_i1	81.24	437	76	6	185	618	257	690	2e-94	348
FS591305.1	Evigen180501_c0_g1_i1	88.16	532	63	0	2	533	407	938	1e-180	634
FS591293.1	Evigen2151538_c0_g1_i1	80.33	361	71	0	305	665	542	902	3e-72	274
FS591292.1	Evigen79031_c0_g1_i1	82.47	485	68	12	1	475	672	195	7e-113	409
FS591291.1	Evigen2003176_c0_g1_i1	82.7	636	102	6	26	655	404	1037	7e-158	558
FS591288.1	Evigen1718655_c0_g1_i1	84.22	412	61	4	105	514	43	452	1e-109	398
FS591263.1	Evigen2199841_c0_g1_i1	84.42	385	60	0	66	450	689	305	5e-104	379
FS591262.1	Evigen246087_c0_g1_i1	82.22	540	94	2	43	581	434	972	1e-129	464
FS591256.1	Evigen1999336_c0_g1_i1	79.79	381	73	3	188	566	127	505	3e-72	274
FS591250.1	Evigen1584221_c0_g1_i1	83.77	530	82	4	23	550	824	1351	4e-140	499
FS591245.1	Evigen275133_c0_g1_i1	81.26	555	102	2	4	557	1828	1275	1e-124	448
FS591244.1	Evigen59416_c0_g1_i1	85.94	576	81	0	4	579	1060	485	4e-175	616
FS591232.1	Evigen70752_c0_g1_i1	79.08	282	53	5	80	356	85	365	9e-47	189
FS591227.1	Evigen2233850_c0_g1_i1	74.86	521	119	11	138	652	170	684	8e-58	226
FS591216.1	Evigen1586123_c0_g1_i1	80.4	607	113	6	5	606	1638	1033	2e-127	457
FS591191.1	Evigen1921551_c0_g1_i1	83.9	671	102	5	1	668	495	1162	0	636
FS591190.1	Evigen1971558_c0_g1_i1	80.94	551	97	6	3	549	1086	540	5e-119	429
FS591189.1	Evigen2087512_c0_g1_i1	85.19	412	61	0	81	492	2480	2891	2e-117	424
FS591185.1	Evigen530795_c0_g1_i1	82.92	480	76	6	7	483	1370	1846	2e-118	427
FS591184.1	Evigen1888501_c0_g1_i1	84	425	63	4	142	562	1070	647	3e-111	403
FS591179.1	Evigen2241737_c0_g1_i1	83.23	638	106	1	1	638	1035	399	1e-165	584
FS591152.1	Evigen1972877_c0_g1_i1	82.19	393	63	7	147	536	1008	620	1e-89	331
FS591134.1	Evigen1980076_c0_g1_i1	74.57	232	48	10	223	449	239	464	3e-17	91.6
FS591130.1	Evigen5038_c0_g1_i1	88.07	109	13	0	399	507	3579	3687	6e-29	130
FS591127.1	Evigen1961923_c0_g1_i1	80.34	656	121	7	1	649	1081	427	3e-137	490
FS591105.1	Evigen2267348_c0_g1_i1	84.68	444	64	4	3	444	59	500	3e-122	440
FS591102.1	Evigen1714271_c0_g1_i1	83.03	383	64	1	200	582	1038	657	5e-94	346
FS591100.1	Evigen1953971_c0_g1_i1	89.03	638	69	1	6	642	50	687	0	789
FS591086.1	Evigen2276325_c0_g1_i1	87.44	605	74	2	2	605	1500	897	0	695
FS591082.1	Evigen193493_c0_g1_i1	74.88	617	147	7	1	613	1347	735	3e-72	274
FS591080.1	Evigen300288_c0_g1_i1	81.36	515	86	7	80	589	1072	1581	2e-113	411
FS591048.1	Evigen1765986_c0_g1_i1	82.31	130	21	2	357	485	206	334	2e-23	111
FS591045.1	Evigen1121618_c0_g1_i1	84.04	470	73	2	116	584	1223	755	1e-125	451
FS591044.1	Evigen2152545_c0_g1_i1	83.23	465	76	2	118	581	427	890	7e-118	425
FS591018.1	Evigen2160688_c0_g1_i1	85.13	464	69	0	127	590	175	638	7e-133	475
FS590998.1	Evigen183640_c0_g1_i1	93.33	45	3	0	537	581	1125	1081	5e-10	67.6
FS590993.1	Evigen2191128_c0_g1_i1	80.22	364	68	4	209	570	1156	795	3e-71	270
FS586403.1	Evigen2198894_c0_g1_i1	85	180	27	0	9	188	919	740	1e-45	183
FS586399.1	Evigen256750_c0_g1_i1	82.99	541	90	2	79	618	1323	784	1e-136	488
FS586396.1	Evigen1706139_c0_g1_i1	78.87	497	99	5	33	523	851	355	1e-89	331
FS586394.1	Evigen520785_c0_g1_i1	82.55	659	111	4	46	702	1414	2070	2e-163	577
FS586393.1	Evigen2223124_c0_g1_i1	86.49	533	72	0	1	533	856	1388	4e-166	586
FS586390.1	Evigen908086_c0_g1_i1	83.23	328	51	3	74	399	643	318	2e-79	298
FS586388.1	Evigen1291593_c0_g1_i1	85.71	476	65	2	71	543	137	612	5e-140	499
FS586383.1	Evigen1584158_c0_g1_i1	83.81	556	86	4	159	712	1417	864	8e-148	525
FS586380.1	Evigen1678620_c0_g1_i1	81.09	497	84	8	198	689	1287	796	1e-106	388
FS586370.1	Evigen1672949_c0_g1_i1	77.1	559	116	9	177	729	155	707	7e-84	313
FS586362.1	Evigen1581462_c0_g1_i1	81.41	694	127	2	3	695	1135	443	5e-160	566
FS586355.1	Evigen80301_c0_g1_i1	83.46	514	82	1	199	709	1154	641	8e-133	475
FS586349.1	Evigen1117269_c0_g1_i1	83.84	396	63	1	99	494	24	418	6e-103	375
FS586348.1	Evigen277954_c0_g1_i1	84.24	533	80	4	162	692	1228	698	5e-145	516
FS586342.1	Evigen2275123_c0_g1_i1	85.49	386	56	0	7	392	1403	1788	2e-111	403
FS586340.1	Evigen2257876_c0_g1_i1	90.38	52	5	0	457	508	796	745	2e-10	69.4
FS586336.1	Evigen2174902_c0_g1_i1	80.03	721	134	10	1	716	1957	1242	8e-148	525
FS586322.1	Evigen2029061_c0_g1_i1	94.73	740	26	5	1	728	1123	385	0	1138
FS586290.1	Evigen1955618_c0_g1_i1	82.39	284	50	0	424	707	1015	732	2e-64	248
FS586281.1	Evigen1703933_c0_g1_i1	85.16	465	67	2	308	771	1395	932	9e-133	475
FS586278.1	Evigen62724_c0_g1_i1	80.68	471	72	14	228	696	2227	1774	2e-94	348
FS586271.1	Evigen1972735_c0_g1_i1	86.94	360	47	0	41	400	506	147	1e-111	405
FS586263.1	Evigen1120887_c0_g1_i1	88.37	533	53	5	206	737	512	1036	5e-180	632
FS586259.1	Evigen2216283_c0_g1_i1	82.08	530	92	2	106	632	209	738	4e-125	449
FS586257.1	Evigen47855_c0_g1_i1	84.43	122	19	0	363	484	510	631	4e-26	121
FS586251.1	Evigen101043_c0_g1_i1	92.06	655	25	6	15	656	1	641	0	896
FS586250.1	Evigen1659770_c0_g1_i1	90.71	549	51	0	150	698	226	774	0	732
FS586247.1	Evigen126156_c0_g1_i1	81.75	685	123	2	32	715	799	116	1e-161	571
FS586235.1	Evigen247308_c0_g1_i1	84.45	566	88	0	80	645	160	725	8e-158	558
FS586228.1	Evigen1664816_c0_g1_i1	80.44	634	119	5	76	708	854	225	6e-134	479
FS586207.1	Evigen1944748_c0_g1_i1	86.07	560	78	0	186	745	1028	469	4e-171	603
FS586185.1	Evigen240752_c0_g1_i1	92.29	584	44	1	86	668	1134	551	0	828
FS586184.1	Evigen1304752_c0_g1_i1	84.23	463	73	0	1	463	1950	2412	1e-125	451
FS586183.1	Evigen69246_c0_g1_i1	82.84	303	49	3	1	301	3173	3474	6e-71	268
FS586156.1	Evigen1906540_c0_g1_i1	79.53	645	122	9	105	744	166	805	1e-125	451
FS586155.1	Evigen2026615_c0_g1_i1	81.68	573	101	3	117	688	151	720	3e-132	473
FS586151.1	Evigen1457960_c0_g1_i1	79.54	611	122	3	122	730	1343	734	5e-120	433
FS586149.1	Evigen2034777_c0_g1_i1	83.17	707	119	0	1	707	4128	4834	0	647
FS584531.1	Evigen1972638_c0_g1_i1	82.4	358	61	2	202	558	614	258	2e-83	311
FS584529.1	Evigen1580484_c0_g1_i1	73.92	441	81	23	266	692	869	449	7e-34	147
FS584505.1	Evigen2162361_c0_g1_i1	82.67	202	31	3	231	430	1144	945	6e-43	176
FS584504.1	Evigen2172462_c0_g1_i1	79.54	259	48	3	260	514	383	640	5e-44	180
FS584495.1	Evigen99905_c0_g1_i1	81.63	245	45	0	392	636	1664	1420	4e-51	204
FS584489.1	Evigen1582180_c0_g1_i1	85.5	662	94	2	4	664	409	1069	0	689
FS590437.1	Evigen2005802_c0_g1_i1	79	538	98	12	107	635	125	656	4e-96	353
FS590436.1	Evigen1722323_c0_g1_i1	80.91	482	88	4	17	496	268	747	2e-103	377
FS590435.1	Evigen1667550_c0_g1_i1	78.33	526	103	10	125	643	843	322	6e-89	329
FS590431.1	Evigen72131_c0_g1_i1	81.82	418	76	0	228	645	948	531	1e-95	351
FS590430.1	Evigen2168624_c0_g1_i1	84.7	379	58	0	155	533	910	532	5e-104	379
FS590423.1	Evigen529627_c0_g1_i1	82.09	296	50	1	62	354	129	424	4e-65	250
FS590422.1	Evigen1999098_c0_g1_i1	89.37	207	22	0	319	525	1576	1370	2e-68	261
FS590417.1	Evigen88852_c0_g1_i1	79.23	520	105	3	119	636	671	1189	8e-98	359
FS590409.1	Evigen1664804_c0_g1_i1	85.31	422	62	0	4	425	135	556	2e-121	436
FS590407.1	Evigen49208_c0_g1_i1	95.68	440	19	0	1	440	2760	3199	0	708
FS590398.1	Evigen1967113_c0_g1_i1	76.45	552	79	23	103	642	243	755	1e-65	252
FS590391.1	Evigen108679_c0_g1_i1	100	28	0	0	512	539	1211	1238	2e-05	52.8
FS585613.1	Evigen2136352_c0_g1_i1	100	29	0	0	319	347	1094	1066	4e-06	54.7
FS585601.1	Evigen1976648_c0_g1_i1	82.05	557	100	0	106	662	1207	651	8e-133	475
FS585579.1	Evigen1710227_c0_g1_i1	84.44	405	61	2	295	698	285	688	2e-109	398
FS585577.1	Evigen2166361_c0_g1_i1	84.07	590	85	5	106	692	453	1036	2e-158	560
FS585552.1	Evigen1985909_c0_g1_i1	83.88	273	41	2	1	273	2176	2445	3e-67	257
FS585548.1	Evigen1948232_c0_g1_i1	85.4	500	71	2	170	668	227	725	1e-145	518
FS585541.1	Evigen115859_c0_g1_i1	81.46	151	27	1	88	237	400	250	1e-26	122
FS585537.1	Evigen2277030_c0_g1_i1	91.3	69	5	1	3	71	953	886	9e-18	93.5
FS585526.1	Evigen1296495_c0_g1_i1	83.45	574	91	4	156	727	875	304	2e-149	531
FS585511.1	Evigen251153_c0_g1_i1	82.08	530	88	6	150	674	469	996	6e-124	446
FS585508.1	Evigen2105350_c0_g1_i1	78.8	651	132	6	66	713	805	1452	5e-120	433
FS585496.1	Evigen1970080_c0_g1_i1	81.14	700	130	2	8	706	370	1068	2e-158	560
FS585480.1	Evigen2025687_c0_g1_i1	82.04	735	119	5	1	730	708	1434	2e-174	614
FS585477.1	Evigen524883_c0_g1_i1	78.36	365	69	8	347	703	1664	1302	2e-58	228
FS585472.1	Evigen1659553_c0_g1_i1	80.63	511	93	5	70	577	93	600	3e-107	390
FS585461.1	Evigen175611_c0_g1_i1	77.86	420	81	7	108	518	973	557	5e-65	250
FS585448.1	Evigen1571023_c0_g1_i1	84.46	502	77	1	75	576	693	193	2e-138	494
FS585445.1	Evigen1294649_c0_g1_i1	81.72	487	82	5	211	691	186	671	5e-110	399
FS585442.1	Evigen1665475_c0_g1_i1	78.9	417	86	2	218	633	963	548	2e-74	281
FS585440.1	Evigen98_c0_g1_i1	84.79	651	97	2	1	650	1087	438	0	652
FS585436.1	Evigen1714046_c0_g1_i1	83.72	522	84	1	161	682	113	633	8e-138	492
FS585431.1	Evigen1118347_c0_g1_i1	80.79	531	94	6	83	610	961	436	7e-113	409
FS585421.1	Evigen1702016_c0_g1_i1	76.26	198	38	5	66	260	213	404	7e-19	97.1
FS590184.1	Evigen1962492_c0_g1_i1	85.71	196	28	0	444	639	755	560	3e-52	207
FS590177.1	Evigen1115283_c0_g1_i1	87	300	39	0	199	498	858	559	9e-92	339
FS590171.1	Evigen364058_c0_g1_i1	80.76	608	108	4	1	599	3280	3887	4e-130	466
FS590164.1	Evigen2203896_c0_g1_i1	81.84	457	75	8	69	521	1445	993	2e-103	377
FS590162.1	Evigen97453_c0_g1_i1	81.72	547	98	2	9	554	1174	629	8e-127	455
FS590161.1	Evigen1870497_c0_g1_i1	79.09	416	77	8	76	482	1741	1327	2e-73	278
FS590141.1	Evigen1663020_c0_g1_i1	84.04	570	87	4	69	636	173	740	6e-154	545
FS590138.1	Evigen1729029_c0_g1_i1	78.01	191	42	0	199	389	492	302	4e-26	121
FS590128.1	Evigen12012_c0_g1_i1	83.56	511	82	2	7	516	1272	1781	2e-133	477
FS590125.1	Evigen1120151_c0_g1_i1	81.18	574	102	4	14	584	680	110	3e-127	457
FS590124.1	Evigen6351_c0_g1_i1	74.53	483	110	9	141	615	1915	1438	2e-49	198
FS590121.1	Evigen911454_c0_g1_i1	82.28	474	79	4	230	699	286	758	1e-111	405
FS590118.1	Evigen1711757_c0_g1_i1	82.12	509	89	2	142	649	219	726	1e-120	435
FS590107.1	Evigen235239_c0_g1_i1	85	320	48	0	16	335	748	429	4e-88	326
FS590099.1	Evigen1718552_c0_g1_i1	82.72	515	89	0	124	638	146	660	7e-128	459
FS590090.1	Evigen1875509_c0_g1_i1	81.68	584	96	5	1	574	2497	3079	7e-133	475
FS590089.1	Evigen2269625_c0_g1_i1	82.83	297	47	3	312	606	1250	956	6e-69	263
FS590084.1	Evigen1862523_c0_g1_i1	77.45	572	125	4	56	625	36	605	1e-91	339
FS590081.1	Evigen1457433_c0_g1_i1	82.35	646	103	10	32	670	588	1229	1e-155	551
FS590066.1	Evigen1113827_c0_g1_i1	84.13	271	42	1	372	642	129	398	2e-68	261
FS590060.1	Evigen2023277_c0_g1_i1	83.45	290	48	0	4	293	1413	1702	4e-71	270
FS590058.1	Evigen2180274_c0_g1_i1	88.32	351	41	0	190	540	540	190	8e-117	422
FS590054.1	Evigen2092429_c0_g1_i1	96.06	431	17	0	2	432	1939	2369	0	702
FS590034.1	Evigen352725_c0_g1_i1	93.97	116	7	0	2	117	963	848	1e-43	176
FS590024.1	Evigen2259352_c0_g1_i1	86.34	483	63	3	78	558	1281	800	2e-147	523
FS590023.1	Evigen1713597_c0_g1_i1	84.05	420	66	1	114	533	133	551	3e-111	403
FS590022.1	Evigen91494_c0_g1_i1	84.34	645	99	2	1	644	1172	529	1e-179	630
FS590003.1	Evigen2142571_c0_g1_i1	80.1	191	34	4	389	577	391	579	1e-31	139
FS589994.1	Evigen2093376_c0_g1_i1	99.64	276	0	1	283	557	1863	2138	3e-141	503
FS589990.1	Evigen1732048_c0_g1_i1	98.08	104	2	0	1	104	109	212	3e-45	182
FS585210.1	Evigen1580212_c0_g1_i1	82.93	615	97	6	63	673	44	654	2e-154	547
FS585188.1	Evigen1583362_c0_g1_i1	79.81	421	80	5	301	718	1508	1090	2e-80	302
FS585187.1	Evigen1119546_c0_g1_i1	83.97	312	50	0	325	636	849	538	5e-80	300
FS585183.1	Evigen1925372_c0_g1_i1	85.43	302	40	4	100	399	65	364	2e-83	311
FS585182.1	Evigen68789_c0_g1_i1	89.31	131	14	0	121	251	886	756	1e-39	165
FS585179.1	Evigen1144_c0_g1_i1	83.2	512	78	5	150	657	1612	1105	6e-129	462
FS585161.1	Evigen1574_c0_g1_i1	82.66	571	88	10	90	653	247	813	6e-139	496
FS585150.1	Evigen2176939_c0_g1_i1	81.78	428	75	2	287	711	718	1145	1e-96	355
FS585137.1	Evigen56079_c0_g1_i1	83.85	452	73	0	157	608	213	664	2e-119	431
FS585133.1	Evigen1738323_c0_g1_i1	85.78	211	30	0	106	316	541	331	3e-57	224
FS585132.1	Evigen2102899_c0_g1_i1	79.32	672	135	3	3	672	1220	551	1e-130	468
FS585129.1	Evigen5959_c0_g1_i1	86.13	375	52	0	315	689	2746	2372	1e-111	405
FS585117.1	Evigen102968_c0_g1_i1	83.71	577	90	4	123	697	934	360	8e-153	542
FS585113.1	Evigen1115003_c0_g1_i1	85.69	503	72	0	153	655	810	308	2e-149	531
FS585111.1	Evigen270346_c0_g1_i1	77.84	167	28	7	88	251	206	366	2e-18	95.3
FS585104.1	Evigen2195698_c0_g1_i1	84.05	583	89	3	54	634	1149	569	7e-158	558
FS585101.1	Evigen1971187_c0_g1_i1	87.04	548	69	2	122	668	229	775	1e-175	617
FS585092.1	Evigen1962230_c0_g1_i1	81.61	571	103	2	104	673	1320	751	1e-131	472
FS585081.1	Evigen1659745_c0_g1_i1	80.94	362	65	3	211	570	602	243	4e-75	283
FS585073.1	Evigen1702598_c0_g1_i1	81.76	444	79	2	203	645	408	850	4e-101	370
FS585069.1	Evigen74481_c0_g1_i1	84.91	643	95	2	40	681	1949	1308	0	649
FS585067.1	Evigen1446019_c0_g1_i1	100	29	0	0	314	342	390	362	4e-06	54.7
FS585065.1	Evigen1462671_c0_g1_i1	79.91	657	130	2	1	656	940	1595	2e-134	481
FS585059.1	Evigen2122618_c0_g1_i1	88.19	576	68	0	2	577	940	1515	0	688
FS585054.1	Evigen1675861_c0_g1_i1	80.6	335	63	2	152	485	210	543	3e-67	257
FS585051.1	Evigen1286102_c0_g1_i1	79.42	379	70	7	245	619	431	57	2e-68	261
FS589786.1	Evigen151623_c0_g1_i1	85.14	518	73	4	1	516	3647	3132	2e-148	527
FS589772.1	Evigen2019785_c0_g1_i1	84.68	111	17	0	341	451	475	585	2e-23	111
FS589768.1	Evigen185651_c0_g1_i1	72.73	462	122	4	193	652	420	879	1e-35	152
FS589759.1	Evigen1683483_c0_g1_i1	78.83	581	121	2	5	584	2162	2741	2e-107	390
FS589754.1	Evigen1854485_c0_g1_i1	79.29	647	118	11	4	636	1090	446	1e-121	438
FS589752.1	Evigen513888_c0_g1_i1	81.33	525	95	3	215	737	1404	881	3e-117	424
FS589738.1	Evigen1290968_c0_g1_i1	83.75	560	91	0	90	649	711	152	2e-149	531
FS589737.1	Evigen1662280_c0_g1_i1	84.53	472	69	3	169	640	683	216	2e-129	464
FS589735.1	Evigen1991621_c0_g1_i1	84.6	695	98	6	4	693	1109	419	0	682
FS589721.1	Evigen2171556_c0_g1_i1	85.61	278	35	3	387	660	426	702	4e-76	287
FS589716.1	Evigen2017826_c0_g1_i1	83.31	629	98	7	1	626	1688	1064	3e-162	573
FS589715.1	Evigen1907208_c0_g1_i1	82.92	445	74	2	224	667	1226	783	5e-110	399
FS589692.1	Evigen1722234_c0_g1_i1	82.5	440	77	0	308	747	758	319	4e-106	387
FS589691.1	Evigen919889_c0_g1_i1	78.42	380	52	19	102	457	183	556	3e-56	220
FS589684.1	Evigen1561233_c0_g1_i1	86	250	35	0	177	426	160	409	1e-70	268
FS589663.1	Evigen2169815_c0_g1_i1	83.3	467	73	5	253	717	367	830	8e-118	425
FS586439.1	Evigen2170579_c0_g1_i1	82.49	634	110	1	1	633	3576	4209	9e-157	555
FS586436.1	Evigen177924_c0_g1_i1	79.09	263	55	0	375	637	672	410	2e-44	182
FS586435.1	Evigen1303934_c0_g1_i1	84.15	164	26	0	528	691	1216	1379	9e-38	159
FS587988.1	Evigen1456866_c0_g1_i1	85.63	640	88	4	75	712	205	842	0	669
FS587985.1	Evigen9247_c0_g1_i1	83.4	729	119	2	3	730	1150	423	0	675
FS587971.1	Evigen1735432_c0_g1_i1	85.75	372	53	0	80	451	615	244	2e-108	394
FS587957.1	Evigen2174750_c0_g1_i1	81.92	459	77	5	192	647	135	590	5e-105	383
FS587955.1	Evigen2251317_c0_g1_i1	85.06	542	81	0	104	645	855	314	3e-156	553
FS587953.1	Evigen2164197_c0_g1_i1	100	28	0	0	652	679	1777	1750	2e-05	52.8
FS587947.1	Evigen76029_c0_g1_i1	83.71	491	78	2	162	651	1489	1000	6e-129	462
FS587944.1	Evigen66221_c0_g1_i1	79.97	669	120	12	42	704	127	787	2e-134	481
FS587939.1	Evigen1679640_c0_g1_i1	85.15	633	94	0	66	698	776	144	0	649
FS587937.1	Evigen177565_c0_g1_i1	84.47	380	59	0	376	755	500	879	9e-103	375
FS587936.1	Evigen1739735_c0_g1_i1	82.62	305	53	0	74	378	444	140	4e-71	270
FS587921.1	Evigen1871985_c0_g1_i1	80.51	590	113	2	109	697	1283	695	1e-125	451
FS587918.1	Evigen127361_c0_g1_i1	82.04	362	65	0	84	445	369	8	7e-83	309
FS587902.1	Evigen183301_c0_g1_i1	84.93	511	77	0	178	688	3659	3149	1e-145	518
FS587901.1	Evigen1861144_c0_g1_i1	80.18	217	43	0	375	591	311	527	6e-39	163
FS587899.1	Evigen522632_c0_g1_i1	80.61	165	30	2	428	591	1436	1599	8e-28	126
FS587890.1	Evigen2212481_c0_g1_i1	87.89	446	54	0	125	570	165	610	8e-148	525
FS587885.1	Evigen2205700_c0_g1_i1	80.21	667	107	19	1	649	965	1624	2e-133	477
FS587882.1	Evigen1837079_c0_g1_i1	86.67	180	22	2	1	179	664	842	1e-49	198
FS587876.1	Evigen85703_c0_g1_i1	77.31	692	149	7	1	688	967	280	1e-110	401
FS587873.1	Evigen521139_c0_g1_i1	84.11	302	44	4	330	629	1207	908	1e-76	289
FS587872.1	Evigen525448_c0_g1_i1	77.14	140	16	14	8	136	79	213	5e-10	67.6
FS587864.1	Evigen1987277_c0_g1_i1	85.44	735	107	0	1	735	486	1220	0	765
FS587863.1	Evigen317287_c0_g1_i1	82.39	335	59	0	313	647	538	872	8e-78	292
FS587861.1	Evigen913441_c0_g1_i1	84.7	523	68	8	151	670	897	384	6e-144	512
FS587859.1	Evigen1579374_c0_g1_i1	86.2	623	86	0	102	724	1247	625	0	675
FS587857.1	Evigen1756412_c0_g1_i1	76.86	389	84	6	36	421	15	400	2e-54	215
FS587854.1	Evigen1662032_c0_g1_i1	82.99	435	73	1	201	634	188	622	9e-108	392
FS587850.1	Evigen1694103_c0_g1_i1	83.39	644	107	0	1	644	1142	499	2e-169	597
FS587844.1	Evigen107829_c0_g1_i1	83.49	418	27	21	1	393	532	132	1e-95	351
FS587839.1	Evigen66395_c0_g1_i1	82.37	482	80	5	212	692	384	861	2e-114	414
FS587831.1	Evigen1463072_c0_g1_i1	78.42	533	104	9	20	546	1204	677	3e-91	337
FS587823.1	Evigen1882352_c0_g1_i1	81.42	705	128	3	4	706	1389	686	3e-162	573
FS587814.1	Evigen2089385_c0_g1_i1	100	30	0	0	412	441	653	682	1e-06	56.5
FS587808.1	Evigen1116362_c0_g1_i1	76.42	424	76	15	272	686	502	94	3e-52	207
FS592628.1	Evigen1662946_c0_g1_i1	84.05	370	56	3	194	561	747	379	3e-96	353
FS592626.1	Evigen2026194_c0_g1_i1	85.88	347	47	2	220	565	328	673	1e-100	368
FS592613.1	Evigen1460073_c0_g1_i1	90.53	169	16	0	230	398	128	296	2e-57	224
FS592604.1	Evigen1099627_c0_g1_i1	85.22	379	54	2	19	396	19	396	6e-107	388
FS592601.1	Evigen4571_c0_g1_i1	89.89	277	26	2	323	598	558	833	9e-97	355
FS592587.1	Evigen1676458_c0_g1_i1	80.89	450	84	2	113	561	822	374	3e-96	353
FS592584.1	Evigen1859812_c0_g1_i1	89.44	445	41	3	1	442	778	337	2e-157	556
FS592582.1	Evigen267265_c0_g1_i1	83.76	271	40	4	277	545	715	447	3e-66	254
FS592581.1	Evigen2021737_c0_g1_i1	86.59	537	72	0	106	642	326	862	2e-168	593
FS587803.1	Evigen1578431_c0_g1_i1	86.82	402	51	2	236	635	305	706	2e-124	448
FS587801.1	Evigen1569558_c0_g1_i1	84.38	288	45	0	47	334	123	410	4e-75	283
FS587784.1	Evigen182650_c0_g1_i1	79.83	357	69	2	149	505	247	600	2e-67	257
FS587779.1	Evigen1985579_c0_g1_i1	78.25	446	97	0	89	534	806	361	4e-76	287
FS587773.1	Evigen296415_c0_g1_i1	86.09	762	105	1	2	762	2337	1576	0	819
FS587768.1	Evigen1764012_c0_g1_i1	93.68	95	6	0	331	425	4	98	9e-33	143
FS587760.1	Evigen139151_c0_g1_i1	80.19	515	102	0	63	577	118	632	3e-106	387
FS587759.1	Evigen2095510_c0_g1_i1	83.52	358	59	0	129	486	303	660	1e-90	335
FS587750.1	Evigen2180271_c0_g1_i1	86.76	559	74	0	79	637	972	414	2e-177	623
FS587738.1	Evigen1863078_c0_g1_i1	84.66	515	79	0	59	573	1681	1167	2e-144	514
FS587736.1	Evigen25194_c0_g1_i1	80.47	558	107	2	204	760	1010	454	9e-118	425
FS587724.1	Evigen58483_c0_g1_i1	83.47	357	59	0	235	591	264	620	4e-90	333
FS587721.1	Evigen302094_c0_g1_i1	89.29	112	12	0	119	230	1200	1089	3e-32	141
FS587720.1	Evigen2015738_c0_g1_i1	82.75	516	81	8	136	647	291	802	3e-126	453
FS587717.1	Evigen1297069_c0_g1_i1	84.46	534	83	0	117	650	124	657	2e-148	527
FS587713.1	Evigen228694_c0_g1_i1	84.06	646	102	1	1	645	404	1049	1e-176	621
FS587709.1	Evigen1935763_c0_g1_i1	80.63	315	59	2	285	598	886	573	9e-63	243
FS587694.1	Evigen230196_c0_g1_i1	81.06	417	75	4	3	417	596	1010	6e-89	329
FS587682.1	Evigen920018_c0_g1_i1	82.2	545	95	2	3	546	1832	1289	1e-130	468
FS587681.1	Evigen2019425_c0_g1_i1	84.84	343	51	1	59	401	3	344	2e-93	344
FS587670.1	Evigen1883586_c0_g1_i1	90.57	435	41	0	119	553	1338	904	2e-163	577
FS587665.1	Evigen2017009_c0_g1_i1	81.24	533	96	4	122	652	456	986	2e-118	427
FS587663.1	Evigen1124491_c0_g1_i1	93.43	624	40	1	96	719	14	636	0	924
FS587661.1	Evigen147219_c0_g1_i1	83.74	658	96	10	58	708	84	737	6e-174	612
FS587660.1	Evigen1718979_c0_g1_i1	77.37	495	108	4	13	505	467	959	3e-77	291
FS587659.1	Evigen1710267_c0_g1_i1	81.82	143	23	3	501	641	430	571	6e-25	117
FS587653.1	Evigen2155063_c0_g1_i1	80.17	121	19	4	100	216	243	124	2e-15	86.1
FS587649.1	Evigen2257060_c0_g1_i1	74.73	455	103	12	164	612	2931	3379	8e-48	193
FS587645.1	Evigen1665168_c0_g1_i1	80.04	491	94	4	232	720	989	501	2e-98	361
FS587637.1	Evigen319631_c0_g1_i1	79	600	118	8	101	696	101	696	4e-111	403
FS587632.1	Evigen367546_c0_g1_i1	83.66	410	67	0	231	640	116	525	4e-106	387
FS587627.1	Evigen918769_c0_g1_i1	79.82	436	85	2	219	651	1746	1311	2e-84	315
FS587622.1	Evigen2233716_c0_g1_i1	84.55	602	89	3	91	688	1603	1002	2e-168	593
FS587621.1	Evigen218790_c0_g1_i1	83.63	342	52	4	238	576	365	25	1e-85	318
FS587620.1	Evigen7706_c0_g1_i1	83.51	279	46	0	1	279	798	520	2e-68	261
FS587599.1	Evigen1878611_c0_g1_i1	81.29	743	131	8	4	742	1699	2437	6e-169	595
FS587598.1	Evigen1999915_c0_g1_i1	97.28	515	14	0	121	635	651	1165	0	874
FS587587.1	Evigen1125907_c0_g1_i1	83.31	683	112	2	1	682	1096	415	6e-179	628
FS587586.1	Evigen2091788_c0_g1_i1	79.09	550	110	4	56	601	1422	874	3e-102	374
FS587580.1	Evigen1454810_c0_g1_i1	85.87	566	80	0	63	628	1093	528	3e-171	603
FS587574.1	Evigen1703795_c0_g1_i1	82.44	450	77	2	154	602	1539	1091	7e-108	392
FS587573.1	Evigen1570844_c0_g1_i1	84.81	474	71	1	165	638	138	610	7e-133	475
FS587570.1	Evigen259583_c0_g1_i1	78.98	371	74	4	76	444	91	459	6e-65	250
FS587567.1	Evigen918620_c0_g1_i1	81.11	630	111	7	1	626	983	1608	2e-139	497
FS587565.1	Evigen1683615_c0_g1_i1	72.81	456	96	12	261	699	2224	2668	7e-29	130
FS587562.1	Evigen1115963_c0_g1_i1	85	460	69	0	107	566	776	317	1e-130	468
FS587548.1	Evigen1906542_c0_g1_i1	79.48	736	147	4	1	734	1232	499	4e-146	520
FS587540.1	Evigen1704679_c0_g1_i1	82.39	301	53	0	184	484	1675	1375	5e-69	263
FS587537.1	Evigen1957553_c0_g1_i1	88.38	542	62	1	1	541	497	1038	0	651
FS587531.1	Evigen1456203_c0_g1_i1	82.79	610	101	4	135	742	1148	541	8e-153	542
FS587521.1	Evigen2120239_c0_g1_i1	81.58	608	112	0	122	729	285	892	4e-141	503
FS587520.1	Evigen488_c0_g1_i1	86.67	480	64	0	1	480	932	453	5e-150	532
FS587518.1	Evigen911546_c0_g1_i1	78.42	431	75	14	297	720	441	860	2e-69	265
FS587513.1	Evigen1946061_c0_g1_i1	84.54	317	49	0	1	317	841	525	1e-84	315
FS587492.1	Evigen1897938_c0_g1_i1	86.02	644	90	0	10	653	509	1152	0	691
FS587483.1	Evigen85487_c0_g1_i1	79.29	594	120	3	92	683	140	732	6e-114	412
FS587480.1	Evigen2235783_c0_g1_i1	80.23	607	103	11	14	615	804	1398	3e-122	440
FS587476.1	Evigen1869335_c0_g1_i1	88.37	258	30	0	1	258	607	350	2e-83	311
FS587473.1	Evigen1718486_c0_g1_i1	82.85	414	69	2	313	725	745	333	4e-101	370
FS587471.1	Evigen2023666_c0_g1_i1	79.34	334	64	4	317	649	69	398	6e-59	230
FS587470.1	Evigen916378_c0_g1_i1	83.06	549	91	2	194	741	1177	630	2e-139	497
FS587462.1	Evigen1576620_c0_g1_i1	87.72	448	55	0	85	532	196	643	2e-147	523
FS587449.1	Evigen1699151_c0_g1_i1	83.52	261	40	2	152	412	1691	1434	2e-62	241
FS587444.1	Evigen1969219_c0_g1_i1	84.51	568	82	1	138	699	161	728	3e-157	556
FS587416.1	Evigen251881_c0_g1_i1	87.86	379	46	0	188	566	156	534	5e-124	446
FS592563.1	Evigen74025_c0_g1_i1	94.59	37	2	0	59	95	767	731	2e-07	58.4
FS592559.1	Evigen1571410_c0_g1_i1	83.94	467	75	0	91	557	535	69	1e-124	448
FS592546.1	Evigen1910793_c0_g1_i1	82.11	475	85	0	1	475	1349	1823	2e-112	407
FS592520.1	Evigen1931324_c0_g1_i1	83.15	178	24	6	281	455	760	586	2e-37	158
FS592519.1	Evigen1652379_c0_g1_i1	80.5	318	62	0	74	391	447	130	2e-63	244
FS592507.1	Evigen2017996_c0_g1_i1	84.04	401	53	8	4	395	757	359	6e-103	375
FS592501.1	Evigen82329_c0_g1_i1	82.14	532	87	6	32	559	1328	801	4e-125	449
FS592477.1	Evigen1885758_c0_g1_i1	84	250	37	1	83	332	327	573	2e-61	237
FS592476.1	Evigen2246638_c0_g1_i1	82.06	340	61	0	111	450	48	387	2e-77	291
FS592471.1	Evigen237774_c0_g1_i1	81.02	374	62	8	117	487	2480	2113	1e-76	289
FS592468.1	Evigen1575612_c0_g1_i1	80.42	429	82	2	155	582	803	376	7e-88	326
FS592457.1	Evigen2228510_c0_g1_i1	86.38	235	32	0	196	430	981	1215	2e-67	257
FS592442.1	Evigen2202411_c0_g1_i1	83.87	527	82	2	53	576	1632	1106	4e-140	499
FS592430.1	Evigen373817_c0_g1_i1	83.62	177	28	1	372	548	1245	1070	2e-39	165
FS592421.1	Evigen2121768_c0_g1_i1	84.72	530	81	0	1	530	1322	1851	1e-149	531
FS592419.1	Evigen176213_c0_g1_i1	82.86	315	53	1	126	440	1711	1398	1e-74	281
FS592417.1	Evigen920019_c0_g1_i1	85.28	564	83	0	3	566	1928	1365	4e-165	582
FS592402.1	Evigen1459665_c0_g1_i1	88.64	440	48	2	91	529	1527	1089	1e-150	534
FS592401.1	Evigen1456669_c0_g1_i1	84.89	311	47	0	221	531	1179	869	1e-84	315
FS592380.1	Evigen910391_c0_g1_i1	83.89	360	53	3	139	497	747	392	8e-92	339
FS587407.1	Evigen183127_c0_g1_i1	77.89	407	75	11	161	564	1247	853	9e-62	239
FS587380.1	Evigen7070_c0_g1_i1	80.66	512	91	5	142	646	494	1004	3e-107	390
FS587375.1	Evigen2172912_c0_g1_i1	86.9	542	70	1	95	635	215	756	3e-172	606
FS587371.1	Evigen1297352_c0_g1_i1	81.67	442	79	2	154	594	887	447	4e-100	366
FS587365.1	Evigen11482_c0_g1_i1	80.89	518	88	7	50	561	890	378	1e-109	398
FS589596.1	Evigen1682189_c0_g1_i1	82.43	313	49	6	211	520	4137	4446	1e-70	268
FS589591.1	Evigen1663536_c0_g1_i1	87.94	564	67	1	121	683	825	262	0	664
FS589573.1	Evigen912658_c0_g1_i1	82.89	380	63	2	163	541	828	450	3e-92	340
FS589559.1	Evigen121850_c0_g1_i1	81.39	693	128	1	1	692	1547	2239	2e-159	564
FS589555.1	Evigen2148473_c0_g1_i1	82.46	650	109	5	2	648	751	1398	2e-159	564
FS589552.1	Evigen913989_c0_g1_i1	87.17	491	63	0	226	716	127	617	8e-158	558
FS589544.1	Evigen2016404_c0_g1_i1	87.08	712	88	4	50	759	153	862	0	802
FS589541.1	Evigen513425_c0_g1_i1	78.52	540	111	5	4	540	828	1365	5e-95	350
FS589540.1	Evigen1976339_c0_g1_i1	84.13	315	46	3	1	313	1576	1264	6e-81	302
FS589530.1	Evigen914237_c0_g1_i1	84.68	594	84	5	146	737	910	322	4e-166	586
FS589523.1	Evigen2031594_c0_g1_i1	81.01	574	107	2	147	719	1421	849	1e-126	455
FS589522.1	Evigen1681253_c0_g1_i1	97.89	664	10	1	1	664	1640	981	0	1146
FS589513.1	Evigen13140_c0_g1_i1	80.12	654	130	0	130	783	388	1041	1e-136	488
FS589504.1	Evigen2169923_c0_g1_i1	78.9	455	90	5	175	626	1660	1209	4e-81	303
FS589492.1	Evigen1121170_c0_g1_i1	78.06	360	75	3	121	478	1143	786	3e-57	224
FS589484.1	Evigen177676_c0_g1_i1	81.66	469	75	7	213	680	1142	684	6e-104	379
FS589475.1	Evigen311590_c0_g1_i1	87.01	354	46	0	229	582	423	776	4e-110	399
FS589473.1	Evigen1303506_c0_g1_i1	80.65	527	85	12	159	678	1784	1268	8e-108	392
FS589462.1	Evigen351220_c0_g1_i1	78.36	536	108	7	110	641	1408	877	3e-92	340
FS589456.1	Evigen1859870_c0_g1_i1	97.16	422	12	0	322	743	537	116	0	713
FS589449.1	Evigen2149398_c0_g1_i1	81.22	591	105	5	24	610	309	897	1e-131	472
FS589445.1	Evigen1934778_c0_g1_i1	86.31	555	76	0	191	745	220	774	1e-171	604
FS589442.1	Evigen385651_c0_g1_i1	80.91	372	69	2	365	735	440	810	9e-78	292
FS589434.1	Evigen1701228_c0_g1_i1	83.77	690	112	0	1	690	715	1404	0	654
FS589430.1	Evigen2222302_c0_g1_i1	86.68	473	63	0	175	647	1486	1014	7e-148	525
FS589426.1	Evigen1444590_c0_g1_i1	85.23	413	61	0	175	587	582	170	7e-118	425
FS589410.1	Evigen2009787_c0_g1_i1	82.96	675	111	4	19	691	243	915	3e-172	606
FS589407.1	Evigen1693545_c0_g1_i1	80.74	675	128	2	49	722	469	1142	8e-148	525
FS589404.1	Evigen1989173_c0_g1_i1	83.75	566	92	0	1	566	1069	1634	4e-151	536
FS589391.1	Evigen2260299_c0_g1_i1	87.16	701	90	0	1	701	1431	731	0	797
FS589366.1	Evigen247626_c0_g1_i1	82.58	643	104	7	11	646	893	252	2e-158	560
FS589363.1	Evigen192350_c0_g1_i1	81.85	650	118	0	4	653	1117	468	2e-154	547
FS589361.1	Evigen1577833_c0_g1_i1	83.9	497	78	2	227	722	220	715	3e-132	473
FS589357.1	Evigen1837693_c0_g1_i1	83.11	225	36	2	4	227	3170	3393	5e-51	204
FS589353.1	Evigen2260886_c0_g1_i1	83.56	517	85	0	10	526	1083	1599	1e-135	484
FS589339.1	Evigen1970325_c0_g1_i1	88.95	561	62	0	81	641	768	208	0	693
FS589337.1	Evigen1727654_c0_g1_i1	80.47	466	81	10	151	614	463	6	2e-94	348
FS589331.1	Evigen2103420_c0_g1_i1	79.68	497	96	5	128	621	220	714	4e-96	353
FS589313.1	Evigen1572030_c0_g1_i1	84.93	637	95	1	96	732	712	77	0	643
FS589298.1	Evigen1664056_c0_g1_i1	78.77	650	136	2	93	741	939	291	1e-120	435
FS589280.1	Evigen1679197_c0_g1_i1	80.72	166	27	4	498	659	526	690	3e-27	124
FS589278.1	Evigen1883065_c0_g1_i1	78.86	402	81	3	162	561	308	707	1e-70	268
FS589270.1	Evigen2089568_c0_g1_i1	87.23	376	48	0	7	382	645	270	6e-119	429
FS589263.1	Evigen2089994_c0_g1_i1	82.86	455	78	0	52	506	455	1	8e-113	409
FS589262.1	Evigen2229361_c0_g1_i1	86.31	555	73	1	130	684	158	709	1e-170	601
FS589242.1	Evigen1458240_c0_g1_i1	80.9	288	55	0	438	725	283	570	3e-58	228
FS589236.1	Evigen1115439_c0_g1_i1	83.91	404	62	2	80	480	726	323	4e-105	383
FS589222.1	Evigen1583278_c0_g1_i1	74.78	456	90	12	227	668	1612	1168	2e-44	182
FS589206.1	Evigen914749_c0_g1_i1	81.37	628	111	6	99	723	1027	403	3e-142	507
FS589202.1	Evigen1709950_c0_g1_i1	84.35	524	82	0	112	635	206	729	2e-144	514
FS584416.1	Evigen121327_c0_g1_i1	84.67	587	84	3	57	637	966	380	1e-164	580
FS584415.1	Evigen238418_c0_g1_i1	81.22	197	33	4	201	395	182	376	6e-37	156
FS584401.1	Evigen1707872_c0_g1_i1	77.89	380	80	4	218	595	284	661	4e-60	233
FS584395.1	Evigen267405_c0_g1_i1	82.28	254	43	1	71	324	254	3	1e-55	219
FS584394.1	Evigen1702579_c0_g1_i1	84.33	670	105	0	5	674	631	1300	0	656
FS584385.1	Evigen1124678_c0_g1_i1	84.24	590	85	5	1	586	994	1579	1e-160	568
FS584371.1	Evigen547576_c0_g1_i1	81.05	306	54	4	345	648	1640	1337	3e-62	241
FS584359.1	Evigen1974896_c0_g1_i1	95.45	44	2	0	642	685	469	512	4e-11	71.3
FS592107.1	Evigen2246418_c0_g1_i1	80.43	373	73	0	152	524	225	597	1e-75	285
FS592099.1	Evigen2159976_c0_g1_i1	83.77	456	70	4	128	581	664	211	5e-119	429
FS592098.1	Evigen1455171_c0_g1_i1	87.76	425	52	0	167	591	162	586	1e-139	497
FS584357.1	Evigen2205621_c0_g1_i1	81.87	546	93	6	78	618	206	750	9e-127	455
FS584348.1	Evigen51881_c0_g1_i1	78.65	431	92	0	215	645	316	746	4e-76	287
FS584341.1	Evigen170209_c0_g1_i1	83.59	128	15	6	249	373	2488	2612	2e-24	115
FS584323.1	Evigen1580125_c0_g1_i1	82.48	491	86	0	84	574	1180	690	1e-119	431
FS584313.1	Evigen916382_c0_g1_i1	83.55	608	97	3	139	744	127	733	5e-160	566
FS584306.1	Evigen267250_c0_g1_i1	82.47	445	75	2	232	676	835	394	4e-106	387
FS584302.1	Evigen1276197_c0_g1_i1	80.52	154	29	1	239	391	297	450	5e-25	117
FS584301.1	Evigen1961847_c0_g1_i1	81.19	521	95	3	77	595	86	605	4e-115	416
FS584284.1	Evigen2216027_c0_g1_i1	76.96	638	133	13	4	634	2124	1494	1e-95	351
FS584276.1	Evigen1879889_c0_g1_i1	83.6	555	88	1	1	552	2364	1810	1e-145	518
FS584275.1	Evigen120284_c0_g1_i1	76.52	345	58	13	261	589	808	471	5e-40	167
FS584268.1	Evigen920072_c0_g1_i1	76.58	679	145	12	1	672	1594	923	2e-98	361
FS589192.1	Evigen2271128_c0_g1_i1	81.3	492	88	2	5	496	1697	1210	5e-109	396
FS589179.1	Evigen293080_c0_g1_i1	77.13	669	141	12	1	663	912	250	2e-103	377
FS589174.1	Evigen2169778_c0_g1_i1	95	40	2	0	81	120	1170	1131	7e-09	63.9
FS589173.1	Evigen2225179_c0_g1_i1	85.44	625	87	4	2	624	722	1344	0	647
FS589163.1	Evigen2012405_c0_g1_i1	86.29	175	24	0	315	489	2438	2264	3e-47	191
FS589161.1	Evigen1893446_c0_g1_i1	84.16	505	79	1	234	737	275	779	1e-136	488
FS589157.1	Evigen2242886_c0_g1_i1	86.72	128	17	0	83	210	361	488	9e-33	143
FS589149.1	Evigen1887105_c0_g1_i1	100	29	0	0	429	457	540	512	5e-06	54.7
FS589147.1	Evigen4428_c0_g1_i1	79.01	486	94	5	219	700	7089	7570	9e-88	326
FS589136.1	Evigen2022541_c0_g1_i1	90.53	602	57	0	3	604	1214	613	0	797
FS589134.1	Evigen141252_c0_g1_i1	84.39	314	49	0	63	376	699	386	8e-83	309
FS589113.1	Evigen1294980_c0_g1_i1	72.77	716	160	26	38	743	928	238	9e-53	209
FS589108.1	Evigen2207397_c0_g1_i1	85.96	57	8	0	565	621	1231	1175	2e-08	62.1
FS589095.1	Evigen906956_c0_g1_i1	85.42	192	28	0	401	592	486	677	6e-50	200
FS589093.1	Evigen44209_c0_g1_i1	81.89	519	92	2	33	550	767	250	4e-121	436
FS589066.1	Evigen1965146_c0_g1_i1	80.36	392	68	6	303	688	486	874	1e-76	289
FS589059.1	Evigen2279110_c0_g1_i1	85.4	500	73	0	1	500	3110	3609	4e-146	520
FS589056.1	Evigen277506_c0_g1_i1	84.15	366	54	3	80	443	761	398	1e-95	351
FS589048.1	Evigen1449250_c0_g1_i1	82.99	335	53	4	140	473	696	365	5e-80	300
FS589045.1	Evigen2149752_c0_g1_i1	79.93	284	57	0	92	375	29	312	7e-53	209
FS589038.1	Evigen1300245_c0_g1_i1	79.25	670	126	10	39	700	1235	571	1e-126	455
FS589031.1	Evigen2121820_c0_g1_i1	98.53	681	9	1	1	680	1500	820	0	1201
FS589028.1	Evigen66418_c0_g1_i1	81.18	643	103	15	67	700	1453	820	1e-140	501
FS589019.1	Evigen2156069_c0_g1_i1	82.92	363	60	2	346	707	327	688	9e-88	326
FS589018.1	Evigen1671659_c0_g1_i1	80.78	255	46	2	472	726	443	694	7e-49	196
FS589013.1	Evigen1871350_c0_g1_i1	82.39	704	107	6	3	699	1168	475	2e-169	597
FS589002.1	Evigen1299603_c0_g1_i1	77.71	480	97	9	212	686	1065	591	1e-75	285
FS584248.1	Evigen913944_c0_g1_i1	76.19	378	84	3	171	548	216	587	2e-48	195
FS584242.1	Evigen913638_c0_g1_i1	80.56	324	59	4	187	508	198	519	5e-64	246
FS584230.1	Evigen353837_c0_g1_i1	83.33	576	89	7	66	637	2277	1705	7e-148	525
FS584215.1	Evigen1457648_c0_g1_i1	80.37	433	73	9	257	683	1123	697	1e-85	318
FS584214.1	Evigen1950615_c0_g1_i1	85.97	556	78	0	153	708	71	626	6e-169	595
FS584201.1	Evigen252410_c0_g1_i1	80.45	358	48	15	28	371	179	528	4e-66	254
FS584200.1	Evigen1702443_c0_g1_i1	78.06	310	65	3	267	574	669	977	7e-48	193
FS584191.1	Evigen28754_c0_g1_i1	79.34	542	105	5	118	658	1181	646	3e-102	374
FS584189.1	Evigen917700_c0_g1_i1	84.01	563	87	3	3	564	843	283	9e-152	538
FS584186.1	Evigen178007_c0_g1_i1	81.92	365	59	6	352	712	2417	2056	1e-80	302
FS584182.1	Evigen1122275_c0_g1_i1	80.89	607	114	2	5	610	791	186	2e-133	477
FS584177.1	Evigen1663671_c0_g1_i1	82.75	545	91	3	82	625	943	401	4e-135	483
FS584161.1	Evigen232547_c0_g1_i1	87.53	481	60	0	85	565	215	695	2e-157	556
FS584160.1	Evigen919047_c0_g1_i1	84.95	638	90	5	1	637	1457	2089	0	641
FS584120.1	Evigen9278_c0_g1_i1	82.26	530	85	5	170	693	298	824	5e-125	449
FS584119.1	Evigen2254195_c0_g1_i1	76.33	507	110	10	199	700	1649	1148	7e-69	263
FS584113.1	Evigen913706_c0_g1_i1	83.44	628	100	4	1	626	990	365	2e-164	580
FS584103.1	Evigen153617_c0_g1_i1	83.11	610	100	3	3	611	1094	487	3e-156	553
FS584100.1	Evigen918678_c0_g1_i1	83.27	562	92	2	4	564	807	247	4e-145	516
FS584097.1	Evigen1971054_c0_g1_i1	83.68	386	63	0	241	626	455	840	2e-99	364
FS584096.1	Evigen1686041_c0_g1_i1	81.26	651	112	10	2	647	1022	377	1e-145	518
FS584094.1	Evigen59518_c0_g1_i1	86.02	93	13	0	325	417	1063	971	5e-20	100
FS584087.1	Evigen1667005_c0_g1_i1	87.22	532	68	0	190	721	1229	698	3e-172	606
FS584083.1	Evigen1867749_c0_g1_i1	90.22	583	40	9	123	698	1275	703	0	745
FS584082.1	Evigen255591_c0_g1_i1	86.38	690	92	2	1	689	1416	2104	0	752
FS584080.1	Evigen1719795_c0_g1_i1	84.49	432	65	2	240	670	225	655	8e-118	425
FS584068.1	Evigen343458_c0_g1_i1	78.44	617	113	7	11	626	1497	900	1e-105	385
FS588991.1	Evigen1947913_c0_g1_i1	87.57	692	82	4	26	715	313	1002	0	798
FS588986.1	Evigen2177511_c0_g1_i1	86.02	665	93	0	92	756	114	778	0	713
FS588984.1	Evigen1724167_c0_g1_i1	78.89	431	77	8	92	512	164	590	7e-74	279
FS588981.1	Evigen2270635_c0_g1_i1	78.64	590	103	15	93	669	291	870	4e-101	370
FS588979.1	Evigen2155833_c0_g1_i1	88.57	385	44	0	338	722	518	902	1e-130	468
FS588975.1	Evigen92900_c0_g1_i1	83.1	704	119	0	2	705	702	1405	0	641
FS588970.1	Evigen1716369_c0_g1_i1	77.36	689	141	9	36	715	49	731	2e-108	394
FS588962.1	Evigen1982247_c0_g1_i1	90.74	54	5	0	557	610	1265	1318	1e-11	73.1
FS588959.1	Evigen1708271_c0_g1_i1	78.52	633	125	7	38	666	69	694	1e-111	405
FS588957.1	Evigen2105987_c0_g1_i1	80.53	565	110	0	113	677	1611	1047	1e-120	435
FS588954.1	Evigen111441_c0_g1_i1	80.75	696	129	3	53	744	1204	510	1e-151	538
FS588952.1	Evigen1876028_c0_g1_i1	87.25	651	81	2	1	650	1373	724	0	741
FS588951.1	Evigen919638_c0_g1_i1	82.81	669	113	2	8	675	1050	383	2e-169	597
FS588939.1	Evigen2008902_c0_g1_i1	84.7	281	42	1	478	757	1162	1442	7e-74	279
FS588931.1	Evigen1944746_c0_g1_i1	87.91	397	48	0	196	592	738	342	1e-130	468
FS588923.1	Evigen1702988_c0_g1_i1	85.16	620	90	2	90	709	104	721	1e-180	634
FS588920.1	Evigen1852424_c0_g1_i1	81.47	464	84	2	213	675	174	636	6e-104	379
FS588918.1	Evigen1720932_c0_g1_i1	95.12	41	2	0	643	683	222	262	2e-09	65.8
FS588917.1	Evigen1461310_c0_g1_i1	88.11	656	78	0	10	665	1071	416	0	780
FS588906.1	Evigen1456567_c0_g1_i1	79.2	702	140	6	26	724	1159	461	5e-135	483
FS588894.1	Evigen235396_c0_g1_i1	80.61	526	102	0	4	529	913	388	3e-112	407
FS588885.1	Evigen353654_c0_g1_i1	83.04	289	27	18	92	365	211	492	6e-63	243
FS588872.1	Evigen850_c0_g1_i1	85.74	666	94	1	4	668	2229	2894	0	702
FS588871.1	Evigen1925997_c0_g1_i1	78.66	403	80	5	319	718	594	993	7e-69	263
FS588870.1	Evigen79279_c0_g1_i1	78.86	577	102	17	84	650	82	648	1e-101	372
FS588864.1	Evigen1453064_c0_g1_i1	80.89	560	103	4	157	714	172	729	1e-121	438
FS588856.1	Evigen1697558_c0_g1_i1	85.87	460	65	0	1	460	996	537	3e-137	490
FS588848.1	Evigen1989612_c0_g1_i1	100	29	0	0	405	433	70	98	4e-06	54.7
FS588846.1	Evigen2223134_c0_g1_i1	84.73	537	78	4	75	609	180	714	1e-150	534
FS588842.1	Evigen343335_c0_g1_i1	78.65	684	144	2	1	683	813	1495	4e-126	453
FS588828.1	Evigen1719885_c0_g1_i1	83.69	558	91	0	129	686	884	327	2e-148	527
FS588827.1	Evigen270892_c0_g1_i1	79.79	584	111	7	44	623	954	374	1e-115	418
FS588815.1	Evigen918725_c0_g1_i1	85.68	419	60	0	321	739	2002	1584	9e-123	442
FS588810.1	Evigen1867442_c0_g1_i1	82.58	528	88	4	5	530	1274	1799	6e-129	462
FS584041.1	Evigen63019_c0_g1_i1	82.26	637	96	12	1	627	1751	1122	1e-150	534
FS584031.1	Evigen914698_c0_g1_i1	78.36	379	78	3	97	473	31	407	6e-63	243
FS584026.1	Evigen1577776_c0_g1_i1	84.01	344	54	1	15	357	978	635	3e-89	329
FS584001.1	Evigen54716_c0_g1_i1	84.63	553	85	0	1	553	1142	1694	1e-155	551
FS583995.1	Evigen343748_c0_g1_i1	86.16	448	60	2	117	563	25	471	4e-135	483
FS583971.1	Evigen1990726_c0_g1_i1	83.33	486	73	5	166	647	60	541	8e-123	442
FS583970.1	Evigen2000015_c0_g1_i1	81.95	410	72	2	9	417	1349	1757	4e-94	346
FS583956.1	Evigen47484_c0_g1_i1	81.1	635	111	7	4	629	1445	811	4e-140	499
FS583920.1	Evigen2213607_c0_g1_i1	86.96	207	26	1	2	208	24	229	5e-60	231
FS583919.1	Evigen26891_c0_g1_i1	86.43	339	43	3	300	637	1237	901	1e-100	368
FS583911.1	Evigen1853437_c0_g1_i1	83.64	385	61	2	193	576	312	695	2e-98	361
FS583891.1	Evigen66772_c0_g1_i1	78.15	325	71	0	320	644	2807	3131	3e-52	207
FS583877.1	Evigen1666885_c0_g1_i1	82.62	679	118	0	41	719	101	779	1e-170	601
FS583861.1	Evigen919481_c0_g1_i1	79.26	516	99	8	125	636	1516	2027	4e-96	353
FS583858.1	Evigen918199_c0_g1_i1	85	180	22	3	70	245	299	121	2e-43	178
FS588794.1	Evigen1693159_c0_g1_i1	82.57	614	107	0	1	614	1281	1894	8e-153	542
FS588791.1	Evigen1709797_c0_g1_i1	84.11	409	63	2	339	746	538	945	2e-108	394
FS588786.1	Evigen1676989_c0_g1_i1	89.54	679	50	13	2	665	1344	672	0	841
FS588773.1	Evigen32734_c0_g1_i1	81.42	522	95	2	170	690	1213	693	8e-118	425
FS588771.1	Evigen1880200_c0_g1_i1	72.52	626	143	19	21	624	2354	2972	9e-43	176
FS587359.1	Evigen252499_c0_g1_i1	86.72	271	36	0	367	637	488	758	1e-80	302
FS587355.1	Evigen1581434_c0_g1_i1	83.05	295	46	3	2	294	1014	1306	2e-69	265
FS587354.1	Evigen1123779_c0_g1_i1	77.28	383	81	5	54	433	1295	1674	4e-56	220
FS587351.1	Evigen2250599_c0_g1_i1	78	559	119	4	22	578	1018	462	2e-94	348
FS587343.1	Evigen81333_c0_g1_i1	78.32	535	111	3	96	629	1955	1425	3e-92	340
FS587342.1	Evigen911468_c0_g1_i1	88.43	458	53	0	147	604	181	638	3e-156	553
FS587307.1	Evigen1459598_c0_g1_i1	82.52	246	43	0	281	526	1032	787	4e-55	217
FS587296.1	Evigen267192_c0_g1_i1	77.87	348	71	6	113	457	367	711	2e-53	211
FS587293.1	Evigen2238273_c0_g1_i1	82.09	575	99	3	3	575	901	329	1e-136	488
FS587290.1	Evigen914812_c0_g1_i1	83.05	466	77	2	199	663	265	729	1e-116	422
FS587287.1	Evigen1693910_c0_g1_i1	77.61	612	135	2	2	612	1186	1796	3e-101	370
FS587262.1	Evigen1905356_c0_g1_i1	82.41	489	80	4	105	590	718	233	9e-117	422
FS587260.1	Evigen1710951_c0_g1_i1	74.64	481	118	4	107	585	1159	681	7e-53	209
FS587251.1	Evigen80955_c0_g1_i1	74.75	198	46	4	283	478	362	557	1e-15	86.1
FS587242.1	Evigen2027491_c0_g1_i1	80.28	213	40	2	55	266	980	769	3e-38	159
FS587225.1	Evigen73297_c0_g1_i1	79.56	362	74	0	237	598	432	793	8e-68	259
FS587220.1	Evigen1459355_c0_g1_i1	83.77	684	107	2	1	682	831	1512	0	645
FS587212.1	Evigen183329_c0_g1_i1	83.14	172	27	2	473	643	1013	843	1e-36	156
FS592372.1	Evigen229214_c0_g1_i1	83.68	337	52	2	198	534	1705	1372	2e-84	315
FS592361.1	Evigen1692521_c0_g1_i1	77.8	581	115	12	120	696	1313	743	7e-94	346
FS592318.1	Evigen172441_c0_g1_i1	81.11	434	79	3	7	439	750	319	2e-93	344
FS592313.1	Evigen1125307_c0_g1_i1	90.71	366	29	1	316	676	1681	2046	5e-135	483
FS592289.1	Evigen1694651_c0_g1_i1	86.56	558	75	0	1	558	511	1068	4e-175	616
FS592280.1	Evigen1741327_c0_g1_i1	84.15	265	42	0	62	326	527	263	1e-67	257
FS592273.1	Evigen1677727_c0_g1_i1	85.45	323	47	0	224	546	587	265	4e-91	337
FS592259.1	Evigen1578485_c0_g1_i1	82.33	266	46	1	308	573	916	652	6e-59	230
FS592254.1	Evigen1895212_c0_g1_i1	86.61	239	32	0	233	471	1018	780	1e-69	265
FS592249.1	Evigen1671538_c0_g1_i1	85.63	494	71	0	44	537	964	471	3e-146	520
FS592247.1	Evigen180726_c0_g1_i1	83.51	582	94	2	13	593	925	1505	7e-153	542
FS592243.1	Evigen2009788_c0_g1_i1	83.66	459	71	4	1	457	385	841	4e-119	429
FS592228.1	Evigen62748_c0_g1_i1	86.32	563	77	0	1	563	1371	809	1e-174	614
FS592206.1	Evigen911138_c0_g1_i1	74.71	261	65	1	202	462	678	419	2e-24	115
FS592205.1	Evigen2164358_c0_g1_i1	83.4	512	82	2	87	595	517	6	9e-132	472
FS592195.1	Evigen1719177_c0_g1_i1	84.87	390	57	2	157	545	274	662	7e-108	392
FS592180.1	Evigen116656_c0_g1_i1	86.11	144	18	2	370	512	1160	1018	3e-36	154
FS592178.1	Evigen14849_c0_g1_i1	97.14	35	1	0	295	329	183	149	6e-08	60.2
FS587204.1	Evigen1967238_c0_g1_i1	82.27	406	70	2	115	519	62	466	4e-95	350
FS587202.1	Evigen1854106_c0_g1_i1	86.83	463	61	0	145	607	203	665	1e-145	518
FS587198.1	Evigen52629_c0_g1_i1	78.97	447	94	0	1	447	268	714	7e-82	305
FS587196.1	Evigen2195186_c0_g1_i1	86.97	284	35	2	248	530	233	515	1e-85	318
FS587180.1	Evigen7029_c0_g1_i1	86.38	492	65	2	208	698	367	857	4e-151	536
FS587174.1	Evigen185717_c0_g1_i1	86.44	435	47	7	135	561	625	195	4e-130	466
FS587165.1	Evigen387561_c0_g1_i1	78.18	417	62	20	1	389	2050	2465	6e-62	239
FS587142.1	Evigen1728843_c0_g1_i1	83.25	382	59	3	172	552	198	575	6e-94	346
FS587138.1	Evigen1283545_c0_g1_i1	86.89	389	39	7	141	521	55	439	6e-118	425
FS587115.1	Evigen231555_c0_g1_i1	84.4	532	83	0	111	642	939	408	3e-147	523
FS587110.1	Evigen13098_c0_g1_i1	75.8	566	131	6	146	708	80	642	2e-74	281
FS587094.1	Evigen2203807_c0_g1_i1	82.57	505	88	0	194	698	403	907	6e-124	446
FS587088.1	Evigen1688467_c0_g1_i1	80.08	758	130	13	1	744	1399	2149	2e-153	544
FS587084.1	Evigen2259116_c0_g1_i1	83.51	473	70	6	274	742	229	697	1e-120	435
FS587079.1	Evigen116261_c0_g1_i1	85.71	490	68	2	1	489	536	1024	4e-145	516
FS587074.1	Evigen2165527_c0_g1_i1	83.83	600	95	2	104	702	859	261	4e-161	569
FS587061.1	Evigen373741_c0_g1_i1	81.29	481	36	27	1	457	1571	1121	2e-92	340
FS587056.1	Evigen1847521_c0_g1_i1	83.72	172	28	0	1	172	3079	3250	4e-39	163
FS587051.1	Evigen1889284_c0_g1_i1	84.03	288	45	1	111	398	168	454	8e-73	276
FS587046.1	Evigen2243204_c0_g1_i1	81.25	512	96	0	58	569	55	566	1e-114	414
FS587032.1	Evigen916360_c0_g1_i1	79.45	618	112	6	33	650	157	759	3e-117	424
FS587029.1	Evigen2229150_c0_g1_i1	84.18	512	81	0	137	648	182	693	2e-139	497
FS587024.1	Evigen361055_c0_g1_i1	83.09	473	75	4	218	689	312	780	8e-118	425
FS586998.1	Evigen308363_c0_g1_i1	87.15	397	51	0	188	584	45	441	1e-125	451
FS586989.1	Evigen1995449_c0_g1_i1	78.88	483	88	9	211	692	728	259	2e-84	315
FS586978.1	Evigen1450239_c0_g1_i1	97.4	77	2	0	311	387	184	260	2e-29	132
FS586966.1	Evigen1446677_c0_g1_i1	84.46	296	44	2	318	612	183	477	3e-77	291
FS586954.1	Evigen1973785_c0_g1_i1	85.11	658	96	2	27	682	2	659	0	671
FS586949.1	Evigen1296019_c0_g1_i1	84.33	434	62	5	238	668	360	790	4e-116	420
FS586939.1	Evigen86907_c0_g1_i1	80.29	350	67	2	181	529	1123	775	6e-69	263
FS586937.1	Evigen52634_c0_g1_i1	84.29	420	62	4	137	554	1070	653	2e-112	407
FS586936.1	Evigen319464_c0_g1_i1	88.25	613	72	0	12	624	393	1005	0	734
FS586931.1	Evigen12158_c0_g1_i1	83.52	631	91	8	5	627	1190	565	2e-163	577
FS586928.1	Evigen2989_c0_g1_i1	78.17	394	81	5	2	393	607	217	6e-64	246
FS586920.1	Evigen56289_c0_g1_i1	90.7	43	1	3	108	147	1183	1225	5e-06	54.7
FS586908.1	Evigen1686373_c0_g1_i1	88.89	198	22	0	461	658	1534	1731	2e-63	244
FS586900.1	Evigen1457750_c0_g1_i1	80.17	348	67	2	412	758	561	907	1e-67	259
FS586865.1	Evigen176263_c0_g1_i1	98.73	711	4	3	1	706	7095	6385	0	1258
FS586864.1	Evigen2157789_c0_g1_i1	76.55	550	94	28	25	547	1112	1653	1e-70	268
FS586860.1	Evigen50623_c0_g1_i1	80.21	667	128	3	1	665	1453	789	2e-139	497
FS586858.1	Evigen125520_c0_g1_i1	82.53	601	103	2	1	600	1063	464	2e-148	527
FS586856.1	Evigen1694870_c0_g1_i1	88.21	195	23	0	10	204	928	734	5e-60	233
FS586828.1	Evigen48860_c0_g1_i1	78.34	374	67	10	296	665	172	535	7e-59	230
FS586822.1	Evigen912189_c0_g1_i1	80.03	621	115	9	85	702	848	234	1e-125	451
FS586818.1	Evigen1894941_c0_g1_i1	85.21	426	61	2	288	712	593	169	4e-121	436
FS586816.1	Evigen2146888_c0_g1_i1	85.35	635	93	0	8	642	1612	978	0	658
FS592172.1	Evigen1293721_c0_g1_i1	80.93	257	49	0	272	528	306	562	4e-51	204
FS592167.1	Evigen1719699_c0_g1_i1	78.43	343	68	5	127	467	753	415	1e-55	219
FS592163.1	Evigen16259_c0_g1_i1	92.86	42	1	2	404	445	363	402	8e-08	60.2
FS592149.1	Evigen1583516_c0_g1_i1	79.32	527	103	6	2	525	1033	1556	1e-99	364
FS592148.1	Evigen3301_c0_g1_i1	84.68	633	95	2	3	634	1369	738	1e-179	630
FS592124.1	Evigen908340_c0_g1_i1	83.37	427	63	8	61	484	697	276	1e-106	388
FS592113.1	Evigen52425_c0_g1_i1	85.71	196	24	3	386	579	458	651	3e-51	204
FS592077.1	Evigen181489_c0_g1_i1	85.12	168	24	1	64	231	448	282	3e-41	171
FS592070.1	Evigen1982749_c0_g1_i1	85.98	635	79	9	1	630	958	329	0	671
FS592056.1	Evigen1582636_c0_g1_i1	84.71	484	74	0	1	484	759	276	1e-135	484
FS592051.1	Evigen236902_c0_g1_i1	84.09	553	86	2	1	552	694	1245	4e-150	532
FS592046.1	Evigen2238751_c0_g1_i1	87.05	587	76	0	1	587	1634	1048	0	664
FS592038.1	Evigen909759_c0_g1_i1	82.69	208	36	0	367	574	333	540	1e-45	185
FS592006.1	Evigen1888497_c0_g1_i1	83.13	587	90	7	105	688	1223	643	2e-148	527
FS592003.1	Evigen1699755_c0_g1_i1	79.17	557	110	6	1	554	810	1363	1e-104	381
FS586485.1	Evigen2104179_c0_g1_i1	76.45	739	149	18	22	743	90	820	2e-103	377
FS586484.1	Evigen1733722_c0_g1_i1	76.79	573	130	2	173	743	595	24	2e-85	318
FS586472.1	Evigen1869332_c0_g1_i1	84.41	372	56	2	1	371	644	274	2e-99	364
FS586467.1	Evigen240592_c0_g1_i1	86.04	666	93	0	39	704	7	672	0	715
FS586460.1	Evigen2153543_c0_g1_i1	81.03	311	55	4	333	641	171	479	2e-63	244
FS586453.1	Evigen94053_c0_g1_i1	84.84	376	55	2	233	607	153	527	2e-103	377
FS586452.1	Evigen587_c0_g1_i1	82.48	371	59	6	195	563	1208	842	3e-86	320
FS586447.1	Evigen2179920_c0_g1_i1	75.77	359	81	4	1	356	1053	1408	4e-43	176
FS588766.1	Evigen1419568_c0_g1_i1	92.31	52	4	0	222	273	296	245	3e-12	75
FS588763.1	Evigen1580612_c0_g1_i1	81.85	496	80	9	148	638	284	774	7e-113	409
FS588757.1	Evigen1123468_c0_g1_i1	83.68	435	71	0	11	445	1081	1515	2e-113	411
FS588746.1	Evigen49353_c0_g1_i1	85.42	590	80	5	3	588	1127	540	8e-173	608
FS588721.1	Evigen121861_c0_g1_i1	78.14	462	95	5	9	468	2505	2048	1e-76	289
FS588715.1	Evigen918200_c0_g1_i1	87.43	748	85	5	2	740	242	989	0	852
FS588699.1	Evigen1449314_c0_g1_i1	82.52	452	75	4	101	550	734	285	2e-108	394
FS588691.1	Evigen1980578_c0_g1_i1	86.87	358	45	2	1	357	956	600	2e-110	399
FS588684.1	Evigen1288608_c0_g1_i1	84.68	457	68	2	14	469	49	504	1e-126	455
FS588679.1	Evigen78882_c0_g1_i1	84.36	652	100	2	3	653	1822	2472	0	638
FS588657.1	Evigen1121083_c0_g1_i1	79.9	612	117	6	34	642	421	1029	2e-123	444
FS591986.1	Evigen1994216_c0_g1_i1	84.72	530	81	0	10	539	741	1270	1e-149	531
FS591983.1	Evigen1452895_c0_g1_i1	84.69	196	30	0	469	664	507	702	7e-49	196
FS591980.1	Evigen914632_c0_g1_i1	90.15	518	51	0	79	596	176	693	0	675
FS591978.1	Evigen1851011_c0_g1_i1	84.2	538	75	9	1	533	637	1169	1e-144	514
FS586814.1	Evigen1704361_c0_g1_i1	86.26	546	73	2	141	685	1631	1087	7e-168	592
FS592175.1	Evigen1702047_c0_g1_i1	79.11	493	93	8	75	562	1667	1180	1e-89	331
FS591973.1	Evigen1720742_c0_g1_i1	80.69	435	79	5	44	475	124	556	4e-90	333
FS591961.1	Evigen1679264_c0_g1_i1	86.36	198	25	2	1	197	564	368	2e-54	215
FS591956.1	Evigen1303991_c0_g1_i1	86.79	53	7	0	104	156	1707	1655	7e-08	60.2
FS591955.1	Evigen2228726_c0_g1_i1	87.77	515	61	2	51	564	929	416	1e-170	601
FS591919.1	Evigen1576191_c0_g1_i1	84.52	239	37	0	250	488	827	589	3e-61	237
FS591900.1	Evigen371532_c0_g1_i1	82.87	648	98	9	1	637	2135	2780	3e-161	569
FS591897.1	Evigen1926676_c0_g1_i1	78.96	328	65	2	237	563	213	537	3e-56	220
FS591896.1	Evigen1451018_c0_g1_i1	82.62	374	65	0	135	508	118	491	1e-89	331
FS588645.1	Evigen1872261_c0_g1_i1	82.87	327	54	2	232	557	281	606	7e-78	292
FS588643.1	Evigen1118572_c0_g1_i1	80.65	527	93	7	161	684	58	578	5e-110	399
FS588641.1	Evigen2094778_c0_g1_i1	88.15	751	85	4	20	767	116	865	0	891
FS588637.1	Evigen417145_c0_g1_i1	81	721	135	2	1	720	631	1350	1e-161	571
FS588618.1	Evigen1456688_c0_g1_i1	79.14	417	83	4	283	697	923	509	1e-75	285
FS588606.1	Evigen1714269_c0_g1_i1	81.6	424	76	2	194	616	213	635	4e-95	350
FS588594.1	Evigen2208835_c0_g1_i1	87	631	81	1	74	704	103	732	0	710
FS588584.1	Evigen369805_c0_g1_i1	77.62	496	96	12	142	629	787	299	4e-76	287
FS588541.1	Evigen918540_c0_g1_i1	84.15	757	115	3	1	753	1105	350	0	728
FS588540.1	Evigen1906816_c0_g1_i1	84.05	583	88	5	7	586	897	1477	3e-157	556
FS588539.1	Evigen44818_c0_g1_i1	76.29	620	134	10	136	753	1494	886	2e-85	318
FS588536.1	Evigen368999_c0_g1_i1	84.58	214	33	0	119	332	1236	1023	8e-54	213
FS591876.1	Evigen2002385_c0_g1_i1	86.12	454	63	0	244	697	981	528	3e-137	490
FS591874.1	Evigen1698947_c0_g1_i1	82.04	607	109	0	11	617	1637	1031	1e-145	518
FS591843.1	Evigen76144_c0_g1_i1	84.24	476	75	0	4	479	1191	1666	1e-129	464
FS591835.1	Evigen1992341_c0_g1_i1	84.01	344	53	2	110	452	1199	857	6e-89	329
FS591821.1	Evigen173171_c0_g1_i1	80.67	119	23	0	227	345	611	729	6e-18	93.5
FS591815.1	Evigen2191621_c0_g1_i1	83.31	599	96	4	4	600	932	336	4e-155	549
FS591795.1	Evigen2252758_c0_g1_i1	81.13	604	110	3	9	610	1295	694	1e-134	481
FS591793.1	Evigen152474_c0_g1_i1	85.74	596	85	0	1	596	1747	1152	1e-179	630
FS591790.1	Evigen363688_c0_g1_i1	77.74	310	63	1	318	621	1003	694	1e-45	185
FS587010.1	Evigen1907310_c0_g1_i1	80.87	575	107	3	145	717	480	1053	5e-125	449
FS591766.1	Evigen2235731_c0_g1_i1	83.03	436	74	0	116	551	290	725	5e-109	396
FS591764.1	Evigen1705391_c0_g1_i1	78.47	353	70	6	5	354	1001	1350	8e-58	226
FS588528.1	Evigen1960879_c0_g1_i1	78.68	605	113	9	129	722	2518	1919	1e-106	388
FS588526.1	Evigen1867046_c0_g1_i1	83.14	516	87	0	208	723	1241	726	1e-131	472
FS588519.1	Evigen2199973_c0_g1_i1	80.12	171	32	2	152	321	402	571	9e-28	126
FS588510.1	Evigen1693095_c0_g1_i1	81.16	621	117	0	4	624	1735	1115	5e-140	499
FS588508.1	Evigen2119588_c0_g1_i1	76.34	448	91	10	212	651	293	733	9e-58	226
FS588493.1	Evigen1666979_c0_g1_i1	79.4	568	111	5	145	709	1193	629	6e-109	396
FS588490.1	Evigen536664_c0_g1_i1	83.63	611	94	2	103	710	232	839	4e-161	569
FS588432.1	Evigen186047_c0_g1_i1	83.33	408	68	0	276	683	254	661	2e-103	377
FS588425.1	Evigen1697582_c0_g1_i1	86.24	654	89	1	90	743	1514	862	0	708
FS588423.1	Evigen80633_c0_g1_i1	81.1	709	132	2	13	719	1002	294	5e-160	566
FS588422.1	Evigen1995374_c0_g1_i1	87.62	323	40	0	10	332	1163	841	9e-103	375
FS591730.1	Evigen1724658_c0_g1_i1	80.59	340	64	2	325	663	241	579	2e-68	261
FS591724.1	Evigen1286807_c0_g1_i1	89.74	429	40	4	80	507	220	645	4e-154	545
FS591709.1	Evigen56259_c0_g1_i1	83.14	528	89	0	1	528	1886	2413	4e-135	483
FS591701.1	Evigen1710057_c0_g1_i1	75.82	517	111	12	103	615	288	794	5e-65	250
FS591690.1	Evigen95069_c0_g1_i1	80.64	563	109	0	1	563	1155	593	3e-121	436
FS591684.1	Evigen1713621_c0_g1_i1	80.28	431	85	0	57	487	1219	789	6e-88	326
FS591676.1	Evigen1927032_c0_g1_i1	81.71	175	32	0	46	220	673	847	6e-34	147
FS591670.1	Evigen1672125_c0_g1_i1	88.17	186	22	0	460	645	1976	1791	1e-56	222
FS591651.1	Evigen1709163_c0_g1_i1	80.1	603	112	6	36	634	1326	728	7e-123	442
FS591649.1	Evigen45032_c0_g1_i1	75.09	265	54	7	315	576	962	707	6e-24	113
FS588418.1	Evigen1667886_c0_g1_i1	77.05	610	119	14	102	708	946	355	2e-89	331
FS588406.1	Evigen1655582_c0_g1_i1	86.36	242	30	1	223	461	394	153	2e-68	261
FS588405.1	Evigen1996519_c0_g1_i1	81.85	518	86	7	247	760	1366	853	7e-119	429
FS583856.1	Evigen1655166_c0_g1_i1	81.31	337	63	0	146	482	501	165	3e-72	274
FS583848.1	Evigen10132_c0_g1_i1	83.81	630	101	1	7	636	1599	971	1e-169	597
FS583843.1	Evigen64997_c0_g1_i1	84.71	628	94	2	1	627	697	1323	2e-178	627
FS583818.1	Evigen571805_c0_g1_i1	100	46	0	0	1	46	81	36	8e-16	86.1
FS583808.1	Evigen1873659_c0_g1_i1	82.56	195	34	0	503	697	488	682	1e-41	172
FS583805.1	Evigen1701800_c0_g1_i1	82.09	592	105	1	46	637	435	1025	9e-142	505
FS588999.1	Evigen183289_c0_g1_i1	82.61	414	68	4	95	506	897	486	6e-99	363
FS588401.1	Evigen19669_c0_g1_i1	82.42	347	57	4	4	348	794	450	5e-80	300
FS588380.1	Evigen9513_c0_g1_i1	81.21	708	127	5	22	726	177	881	5e-160	566
FS588373.1	Evigen1992348_c0_g1_i1	83.92	286	46	0	426	711	1139	854	3e-72	274
FS591647.1	Evigen1997627_c0_g1_i1	75.74	470	112	2	17	485	984	516	1e-60	235
FS591629.1	Evigen1845049_c0_g1_i1	82.71	266	42	4	303	566	1	264	4e-60	233
FS591622.1	Evigen2202943_c0_g1_i1	79.71	547	98	7	1	542	252	790	4e-105	383
FS591616.1	Evigen50540_c0_g1_i1	84.15	265	40	2	1	264	1529	1266	1e-66	255
FS591601.1	Evigen1716565_c0_g1_i1	87.24	337	43	0	100	436	111	447	8e-106	385
FS591600.1	Evigen1963433_c0_g1_i1	97.73	44	1	0	55	98	1812	1855	6e-13	76.8
FS591599.1	Evigen1661116_c0_g1_i1	83.85	520	77	5	76	590	111	628	9e-137	488
FS591592.1	Evigen2269192_c0_g1_i1	76.26	476	91	16	1	462	2193	2660	4e-60	233
FS591589.1	Evigen200624_c0_g1_i1	81.67	300	46	7	4	297	1621	1325	2e-62	241
FS591584.1	Evigen1936750_c0_g1_i1	83.69	233	38	0	245	477	484	252	3e-56	220
FS586812.1	Evigen1583300_c0_g1_i1	80.86	256	43	4	214	469	1537	1288	7e-49	196
FS586805.1	Evigen1671507_c0_g1_i1	78.38	666	138	5	7	669	926	264	2e-118	427
FS586797.1	Evigen2150680_c0_g1_i1	77.78	567	122	4	72	636	874	310	6e-94	346
FS586795.1	Evigen896555_c0_g1_i1	80.74	296	49	6	54	345	20	311	3e-57	224
FS586790.1	Evigen2086949_c0_g1_i1	86.71	173	23	0	53	225	1570	1742	5e-48	193
FS586767.1	Evigen918343_c0_g1_i1	83.63	562	88	4	161	720	324	883	8e-148	525
FS586765.1	Evigen57585_c0_g1_i1	85.01	567	83	2	146	711	1650	1085	8e-163	575
FS588352.1	Evigen337608_c0_g1_i1	72.01	543	140	11	152	688	378	914	6e-35	150
FS588333.1	Evigen1643768_c0_g1_i1	93.51	154	8	2	12	165	398	247	6e-59	228
FS588322.1	Evigen1930244_c0_g1_i1	78.67	600	118	9	122	716	167	761	3e-107	390
FS588318.1	Evigen1458045_c0_g1_i1	85.85	205	16	8	5	198	405	607	3e-52	206
FS588317.1	Evigen1577915_c0_g1_i1	80.21	667	124	3	1	666	716	57	2e-138	494
FS588284.1	Evigen1712546_c0_g1_i1	84.75	223	29	5	89	308	752	972	1e-55	219
FS588263.1	Evigen1125497_c0_g1_i1	76.82	302	50	11	38	326	742	1036	1e-35	152
FS586750.1	Evigen2216023_c0_g1_i1	81.95	698	118	8	4	697	1642	949	1e-165	584
FS586738.1	Evigen1119353_c0_g1_i1	77.45	479	103	5	184	659	1045	569	2e-74	281
FS586734.1	Evigen69385_c0_g1_i1	84.57	551	85	0	144	694	1933	1383	2e-154	547
FS586729.1	Evigen1671784_c0_g1_i1	87.25	549	70	0	134	682	335	883	2e-178	627
FS586727.1	Evigen1682987_c0_g1_i1	83.17	713	113	6	1	708	1736	1026	0	645
FS586714.1	Evigen2233288_c0_g1_i1	84.65	228	35	0	249	476	1701	1474	2e-58	228
FS586699.1	Evigen1437709_c0_g1_i1	85.84	339	45	3	316	653	179	515	3e-97	357
FS586695.1	Evigen1848610_c0_g1_i1	82.74	481	81	2	192	671	206	685	2e-118	427
FS586684.1	Evigen1907736_c0_g1_i1	80.91	508	85	9	199	698	685	1188	3e-107	390
FS586676.1	Evigen2214742_c0_g1_i1	87.17	187	24	0	270	456	849	663	7e-54	213
FS586659.1	Evigen2239461_c0_g1_i1	82.58	574	99	1	108	681	800	228	1e-141	505
FS588242.1	Evigen2272720_c0_g1_i1	74.92	295	66	6	253	545	283	571	3e-28	128
FS588231.1	Evigen53134_c0_g1_i1	79.74	622	121	5	89	708	1730	1112	6e-124	446
FS588225.1	Evigen916756_c0_g1_i1	82.77	534	89	3	134	665	1315	783	3e-132	473
FS588217.1	Evigen82306_c0_g1_i1	82.1	525	93	1	43	566	970	446	2e-124	448
FS588192.1	Evigen1835309_c0_g1_i1	85.91	518	73	0	16	533	1086	569	3e-156	553
FS588191.1	Evigen1669281_c0_g1_i1	79.26	593	111	8	67	656	1413	830	4e-111	403
FS588189.1	Evigen1722456_c0_g1_i1	79.96	469	92	2	35	502	187	654	2e-93	344
FS588179.1	Evigen167952_c0_g1_i1	79.88	164	30	2	145	305	919	756	5e-25	117
FS588175.1	Evigen230870_c0_g1_i1	79.06	320	62	3	367	681	2120	1801	2e-54	215
FS588173.1	Evigen1909289_c0_g1_i1	84.12	340	49	5	54	392	1889	2224	2e-87	324
FS588145.1	Evigen2202876_c0_g1_i1	86.97	284	36	1	68	350	84	367	1e-85	318
FS586638.1	Evigen2017527_c0_g1_i1	80.44	271	49	4	29	297	382	650	4e-51	204
FS586627.1	Evigen907950_c0_g1_i1	78.19	298	62	2	231	525	642	345	4e-46	187
FS586626.1	Evigen1452537_c0_g1_i1	77.86	402	89	0	125	526	120	521	4e-65	250
FS591569.1	Evigen1885618_c0_g1_i1	77.18	206	42	4	1	202	1283	1079	2e-24	115
FS591549.1	Evigen523851_c0_g1_i1	85.85	544	77	0	1	544	3228	3771	5e-164	579
FS591537.1	Evigen2029053_c0_g1_i1	83.03	389	44	13	66	443	564	941	4e-90	333
FS591527.1	Evigen250573_c0_g1_i1	96.36	110	4	0	548	657	720	829	2e-44	182
FS591521.1	Evigen1295245_c0_g1_i1	76.3	460	103	5	89	546	96	551	2e-62	241
FS591509.1	Evigen1865743_c0_g1_i1	81.09	550	102	2	52	600	1056	508	9e-122	438
FS588134.1	Evigen1846094_c0_g1_i1	88.31	248	29	0	194	441	1272	1025	1e-79	298
FS588128.1	Evigen2134417_c0_g1_i1	73.64	588	134	20	118	693	318	896	3e-52	207
FS588110.1	Evigen264712_c0_g1_i1	87.37	95	10	2	234	326	744	650	4e-22	108
FS588094.1	Evigen106767_c0_g1_i1	86.6	530	71	0	77	606	24	553	3e-166	586
FS588090.1	Evigen94353_c0_g1_i1	81.84	358	65	0	274	631	1717	1360	1e-80	302
FS588088.1	Evigen2223080_c0_g1_i1	71.91	534	138	12	143	670	2361	1834	2e-33	145
FS588079.1	Evigen1304948_c0_g1_i1	76.39	559	107	13	43	590	1594	2138	2e-73	278
FS588072.1	Evigen1692996_c0_g1_i1	84.12	485	74	3	217	699	1911	1428	5e-130	466
FS588058.1	Evigen10760_c0_g1_i1	78.66	656	134	6	15	667	157	809	2e-119	431
FS588057.1	Evigen2185035_c0_g1_i1	84.05	602	92	3	1	600	1886	1287	2e-163	577
FS588023.1	Evigen81839_c0_g1_i1	84.34	166	26	0	524	689	721	556	7e-39	163
FS591481.1	Evigen1122804_c0_g1_i1	78.07	415	91	0	290	704	335	749	7e-69	263
FS591477.1	Evigen263888_c0_g1_i1	81.23	602	102	8	35	628	328	926	7e-133	475
FS591469.1	Evigen106016_c0_g1_i1	75.06	405	97	3	194	596	197	599	1e-45	185
FS591445.1	Evigen1848852_c0_g1_i1	81.86	237	39	4	390	624	374	608	6e-49	196
FS591436.1	Evigen1691377_c0_g1_i1	81.57	597	106	3	7	601	1287	693	2e-137	490
FS591428.1	Evigen1706096_c0_g1_i1	81.66	589	103	4	67	651	143	730	1e-135	484
FS591426.1	Evigen254748_c0_g1_i1	77.78	486	96	10	169	654	196	669	1e-76	289
FS591425.1	Evigen1833099_c0_g1_i1	81.85	562	101	1	67	627	1157	596	9e-132	472
FS591408.1	Evigen1894899_c0_g1_i1	85	280	42	0	345	624	457	736	1e-75	285
FS591400.1	Evigen27475_c0_g1_i1	78.89	611	117	11	17	621	1349	745	3e-111	403
FS592746.1	Evigen2213422_c0_g1_i1	94.07	455	27	0	1	455	742	1196	0	691
FS592727.1	Evigen278206_c0_g1_i1	80.43	368	69	2	215	582	246	610	2e-73	278
FS592722.1	Evigen2214101_c0_g1_i1	80.18	565	106	4	5	563	2042	2606	1e-115	418
FS592714.1	Evigen915741_c0_g1_i1	82.01	478	86	0	67	544	1217	740	2e-112	407
FS592706.1	Evigen1989580_c0_g1_i1	88.89	198	22	0	104	301	1509	1312	2e-63	244
FS592690.1	Evigen3007_c0_g1_i1	83.98	412	61	4	92	499	1038	628	2e-107	390
FS586614.1	Evigen2196327_c0_g1_i1	86.7	594	79	0	184	777	922	329	0	660
FS586585.1	Evigen1287691_c0_g1_i1	81.66	638	111	6	129	763	659	25	9e-148	525
FS586569.1	Evigen1086478_c0_g1_i1	86.14	368	33	13	296	657	357	2	2e-104	381
FS586568.1	Evigen2246647_c0_g1_i1	85.63	160	23	0	514	673	263	422	1e-40	169
FS586564.1	Evigen2196915_c0_g1_i1	81.36	279	46	6	348	623	442	717	1e-56	222
FS586561.1	Evigen1663411_c0_g1_i1	84.31	478	75	0	160	637	197	674	1e-130	468
FS586553.1	Evigen107118_c0_g1_i1	81.12	392	69	4	219	606	1522	1132	7e-83	309
FS586550.1	Evigen1971658_c0_g1_i1	82.85	484	83	0	235	718	201	684	1e-120	435
FS586546.1	Evigen1702365_c0_g1_i1	86.06	409	49	6	266	673	504	905	5e-120	433
FS586540.1	Evigen302687_c0_g1_i1	85.47	530	77	0	1	530	865	336	3e-156	553
FS586513.1	Evigen46602_c0_g1_i1	81.4	301	56	0	410	710	1573	1273	7e-64	246
FS586502.1	Evigen1454681_c0_g1_i1	84.04	426	63	4	254	675	1020	596	1e-111	405
CK468675.1	Evigen1669636_c0_g1_i1	84.95	372	55	1	24	395	811	1181	8e-103	375
CK468668.1	Evigen3688_c0_g1_i1	87.31	394	50	0	23	416	860	1253	4e-129	462
CK468653.1	Evigen76607_c0_g1_i1	73.79	496	118	10	18	507	445	934	1e-45	185
CK468631.1	Evigen517150_c0_g1_i1	76.92	559	87	14	82	604	204	756	6e-74	279
CK468609.1	Evigen52292_c0_g1_i1	76.57	367	84	2	19	384	1191	1556	3e-50	200
CK468601.1	Evigen2264865_c0_g1_i1	84.86	634	93	3	87	718	249	881	0	640
CK468595.1	Evigen1708201_c0_g1_i1	83.82	408	64	2	27	433	341	747	2e-106	387
CK468558.1	Evigen1285267_c0_g1_i1	81.76	340	49	7	115	452	550	222	1e-71	272
CK468551.1	Evigen1579900_c0_g1_i1	80.54	560	100	8	23	579	458	1011	9e-117	422
CK468536.1	Evigen219414_c0_g1_i1	81.52	330	56	3	27	352	580	908	5e-70	267
FQ345521.1	Evigen1653866_c0_g1_i1	79.85	402	75	6	105	503	86	484	9e-77	289
FQ353524.1	Evigen1831649_c0_g1_i1	91.49	47	4	0	238	284	67	113	2e-09	65.8
FQ353515.1	Evigen4141_c0_g1_i1	89.14	654	62	6	58	708	104	751	0	806
FQ353512.1	Evigen1297750_c0_g1_i1	91.9	568	45	1	76	643	1077	511	0	793
FQ353507.1	Evigen2099417_c0_g1_i1	95.31	64	3	0	482	545	1330	1267	1e-20	102
FQ353501.1	Evigen1983429_c0_g1_i1	82.28	711	122	3	21	730	393	1100	6e-174	612
FQ353500.1	Evigen2237935_c0_g1_i1	89.94	517	50	2	4	519	2178	2693	0	665
FQ353495.1	Evigen1094597_c0_g1_i1	84.85	66	10	0	42	107	28	93	5e-10	67.6
FQ353494.1	Evigen2180736_c0_g1_i1	86.16	542	60	14	99	638	1592	1064	9e-162	571
FQ353491.1	Evigen288_c0_g1_i1	84.46	547	76	6	65	602	1201	655	1e-149	531
FQ353490.1	Evigen1929461_c0_g1_i1	88.5	652	75	0	93	744	818	1469	0	789
FQ353485.1	Evigen2000206_c0_g1_i1	89.93	298	29	1	4	300	1020	1317	3e-105	383
FQ353481.1	Evigen1122144_c0_g1_i1	86.21	457	60	3	243	698	1	455	8e-138	492
FQ353479.1	Evigen7561_c0_g1_i1	92.5	747	56	0	3	749	1205	1951	0	1070
FQ353476.1	Evigen173888_c0_g1_i1	98.15	270	3	1	147	414	293	24	2e-131	470
FQ353474.1	Evigen1882889_c0_g1_i1	79.96	549	72	18	69	580	549	2	3e-101	370
FQ353469.1	Evigen55839_c0_g1_i1	85.78	682	76	14	4	674	1232	561	0	702
FQ353468.1	Evigen1908765_c0_g1_i1	87.06	425	46	7	2	424	404	821	9e-132	472
FQ353467.1	Evigen899585_c0_g1_i1	91.67	96	4	4	442	535	87	180	6e-29	130
FQ353465.1	Evigen1452063_c0_g1_i1	88.44	398	39	7	331	724	409	803	3e-132	473
FQ353463.1	Evigen227649_c0_g1_i1	91.3	345	30	0	307	651	1696	1352	1e-131	472
FQ353459.1	Evigen2770_c0_g1_i1	89	482	51	2	117	598	1183	704	5e-169	595
FQ353454.1	Evigen205372_c0_g1_i1	93.81	210	13	0	123	332	1041	1250	3e-85	316
FQ353453.1	Evigen1576433_c0_g1_i1	85.57	298	40	1	163	457	528	231	7e-83	309
FQ353451.1	Evigen2226632_c0_g1_i1	83.64	489	72	6	5	488	1530	2015	3e-126	453
FQ353444.1	Evigen320127_c0_g1_i1	86.85	502	54	9	90	585	860	1355	1e-155	551
FQ353443.1	Evigen1713580_c0_g1_i1	81.12	498	85	5	26	514	1198	701	3e-107	390
FQ353441.1	Evigen2154771_c0_g1_i1	86.61	620	79	2	4	620	1312	1930	0	682
FQ353438.1	Evigen258437_c0_g1_i1	87.7	382	42	4	119	498	2020	1642	2e-122	440
FQ353436.1	Evigen2215098_c0_g1_i1	87.39	349	39	4	187	532	161	507	5e-109	396
FQ353433.1	Evigen2276017_c0_g1_i1	87.7	496	57	4	58	551	378	871	6e-163	575
FQ353431.1	Evigen914850_c0_g1_i1	82.77	563	87	5	5	567	988	436	2e-138	494
FQ353429.1	Evigen1664669_c0_g1_i1	89.12	285	27	2	4	288	484	764	8e-96	351
FQ353428.1	Evigen1840733_c0_g1_i1	80.92	414	73	5	134	544	614	1024	8e-87	322
FQ353427.1	Evigen1973500_c0_g1_i1	85.46	619	75	11	38	643	1423	807	1e-179	630
FQ353426.1	Evigen49171_c0_g1_i1	87.27	267	30	3	56	318	600	334	1e-80	302
FQ353425.1	Evigen2134927_c0_g1_i1	84.54	194	21	7	22	207	521	329	2e-45	183
FQ353419.1	Evigen1908383_c0_g1_i1	90.7	430	37	2	85	511	146	575	3e-161	569
FQ353418.1	Evigen1697641_c0_g1_i1	87.53	433	51	1	235	667	292	721	2e-139	497
FQ353416.1	Evigen2222390_c0_g1_i1	90.88	559	50	1	42	600	143	700	0	749
FQ353412.1	Evigen539217_c0_g1_i1	87.69	471	56	2	22	491	3439	2970	1e-154	547
FQ353411.1	Evigen175900_c0_g1_i1	86.96	506	64	2	49	553	394	898	1e-160	568
FQ353410.1	Evigen919381_c0_g1_i1	88.1	538	62	2	19	555	662	1198	0	638
FQ353408.1	Evigen1567196_c0_g1_i1	87.39	111	14	0	147	257	301	411	3e-28	128
FQ353404.1	Evigen1953559_c0_g1_i1	84.28	477	69	6	2	475	1060	587	2e-128	460
FQ353403.1	Evigen1980936_c0_g1_i1	84.53	556	60	11	119	655	2549	2001	2e-148	527
FQ353401.1	Evigen1691768_c0_g1_i1	82.96	405	49	11	38	437	2222	1833	2e-94	348
FQ353400.1	Evigen50898_c0_g1_i1	88.89	360	30	7	77	431	1353	999	8e-121	435
FQ353399.1	Evigen178757_c0_g1_i1	83.11	438	70	3	32	466	789	353	4e-109	396
FQ353393.1	Evigen184960_c0_g1_i1	88.53	593	68	0	80	672	448	1040	0	719
FQ353390.1	Evigen531884_c0_g1_i1	89.01	455	48	2	8	461	1541	1994	4e-159	562
FQ353387.1	Evigen2095499_c0_g1_i1	94.29	105	6	0	77	181	153	257	2e-38	161
FQ353386.1	Evigen1122770_c0_g1_i1	89.21	621	67	0	4	624	869	249	0	776
FQ353380.1	Evigen1844041_c0_g1_i1	87.63	477	59	0	171	647	260	736	9e-157	555
FQ353378.1	Evigen918312_c0_g1_i1	83.55	529	79	6	185	712	1563	1042	1e-136	488
FQ353376.1	Evigen175138_c0_g1_i1	92.71	631	46	0	54	684	1888	1258	0	911
FQ353369.1	Evigen910770_c0_g1_i1	87.06	309	35	5	325	631	516	211	2e-93	344
FQ353366.1	Evigen344477_c0_g1_i1	85.87	658	87	2	35	689	1420	766	0	695
FQ353365.1	Evigen213705_c0_g1_i1	79.97	699	97	20	5	674	196	880	8e-133	475
FQ353364.1	Evigen2107881_c0_g1_i1	87.97	291	34	1	331	620	750	1040	8e-93	342
FQ353363.1	Evigen1667870_c0_g1_i1	90.07	675	63	3	8	678	1151	477	0	872
FQ353361.1	Evigen111312_c0_g1_i1	88.67	715	64	12	25	735	22	723	0	856
FQ353357.1	Evigen1877176_c0_g1_i1	88.03	468	56	0	3	470	1591	1124	7e-157	555
FQ353356.1	Evigen2196002_c0_g1_i1	87.96	490	56	1	26	515	1072	586	6e-163	575
FQ360988.1	Evigen1710477_c0_g1_i1	84.68	124	15	3	7	127	1198	1320	2e-26	121
FQ360987.1	Evigen1988079_c0_g1_i1	90.55	561	53	0	4	564	2106	2666	0	743
FQ360984.1	Evigen1852287_c0_g1_i1	87.78	311	36	2	9	318	761	1070	3e-99	363
FQ360977.1	Evigen2279217_c0_g1_i1	87.27	110	13	1	457	566	310	202	3e-27	124
FQ360975.1	Evigen1908216_c0_g1_i1	88.67	503	57	0	120	622	1345	843	1e-174	614
FQ360974.1	Evigen1577844_c0_g1_i1	86.38	558	59	10	5	552	1138	588	2e-168	593
FQ360973.1	Evigen359611_c0_g1_i1	91.3	138	12	0	4	141	5847	5984	8e-47	189
FQ360970.1	Evigen2240627_c0_g1_i1	88.3	265	28	3	4	266	1802	2065	1e-84	315
FQ360969.1	Evigen2240927_c0_g1_i1	86.93	199	26	0	57	255	144	342	2e-57	224
FQ360968.1	Evigen2174683_c0_g1_i1	91.91	507	41	0	52	558	1356	850	0	710
FQ360967.1	Evigen2218613_c0_g1_i1	89.18	490	53	0	13	502	1096	1585	6e-174	612
FQ360966.1	Evigen915184_c0_g1_i1	91.63	621	46	5	17	632	30	649	0	854
FQ360961.1	Evigen1888906_c0_g1_i1	88.48	243	27	1	73	314	948	706	4e-78	292
FQ360959.1	Evigen2141040_c0_g1_i1	89.14	488	52	1	146	633	326	812	2e-172	606
FQ360958.1	Evigen1681213_c0_g1_i1	84.91	636	80	10	4	635	5170	5793	5e-179	628
FQ360955.1	Evigen2121164_c0_g1_i1	89.58	240	22	1	144	380	109	348	1e-80	302
FQ360953.1	Evigen1725066_c0_g1_i1	92.15	344	27	0	364	707	695	352	4e-136	486
FQ360951.1	Evigen1686710_c0_g1_i1	89.47	304	30	2	443	745	385	687	5e-105	383
FQ360946.1	Evigen1996766_c0_g1_i1	92.56	632	47	0	4	635	1506	875	0	907
FQ360945.1	Evigen1712111_c0_g1_i1	88.61	527	54	3	111	631	1237	711	0	636
FQ360940.1	Evigen2155925_c0_g1_i1	84.7	647	90	4	70	716	268	905	0	638
FQ360939.1	Evigen1281749_c0_g1_i1	91.17	453	40	0	18	470	467	15	4e-175	616
FQ360938.1	Evigen1457138_c0_g1_i1	81.06	322	61	0	4	325	557	236	1e-67	257
FQ360937.1	Evigen40765_c0_g1_i1	90.54	444	36	4	204	647	2658	2221	4e-165	582
FQ360936.1	Evigen2021471_c0_g1_i1	92.1	620	49	0	9	628	1982	1363	0	874
FQ360935.1	Evigen1118118_c0_g1_i1	84.84	640	84	11	42	674	882	249	4e-180	632
FQ360933.1	Evigen177647_c0_g1_i1	84.42	385	38	20	11	385	1387	1759	7e-98	359
FQ360932.1	Evigen2016149_c0_g1_i1	86.6	403	49	4	62	459	99	501	2e-122	440
FQ360929.1	Evigen3045_c0_g1_i1	88.18	423	42	6	78	500	139	553	1e-139	497
FQ360926.1	Evigen2024017_c0_g1_i1	87.5	344	11	6	4	344	972	658	7e-101	368
FQ360921.1	Evigen1292318_c0_g1_i1	85.07	529	61	12	12	531	45	564	2e-147	523
FQ360916.1	Evigen5007_c0_g1_i1	92.49	293	22	0	4	296	1710	1418	2e-116	420
FQ360913.1	Evigen1718762_c0_g1_i1	90.47	451	36	4	108	555	131	577	8e-167	588
FQ360912.1	Evigen2023443_c0_g1_i1	79.75	484	66	23	1	471	746	282	1e-86	322
FQ360908.1	Evigen14741_c0_g1_i1	92.91	296	20	1	122	417	156	450	4e-119	429
FQ360906.1	Evigen2198207_c0_g1_i1	81.42	409	73	2	3	411	655	250	1e-89	331
FQ360904.1	Evigen1924641_c0_g1_i1	84.91	411	53	4	127	528	208	618	2e-112	407
FQ360903.1	Evigen40292_c0_g1_i1	82.17	443	63	7	15	446	326	763	4e-100	366
FQ360902.1	Evigen318079_c0_g1_i1	77.1	489	79	22	56	529	1278	1748	1e-65	252
FQ360900.1	Evigen914023_c0_g1_i1	88.98	481	53	0	117	597	880	400	5e-169	595
FQ360896.1	Evigen212716_c0_g1_i1	78.18	550	102	10	94	631	1066	523	1e-90	335
FQ360895.1	Evigen2183188_c0_g1_i1	89.62	260	27	0	104	363	121	380	9e-90	331
FQ360894.1	Evigen2201472_c0_g1_i1	85.55	173	25	0	147	319	356	528	1e-44	182
FQ360890.1	Evigen270196_c0_g1_i1	89.77	391	39	1	4	394	4524	4913	3e-140	499
FQ360884.1	Evigen351060_c0_g1_i1	98.23	679	12	0	4	682	2265	2943	0	1188
FQ360883.1	Evigen172305_c0_g1_i1	88.74	293	33	0	99	391	250	542	5e-98	359
FQ360882.1	Evigen2149473_c0_g1_i1	94.13	647	38	0	5	651	1902	1256	0	985
FQ360881.1	Evigen365203_c0_g1_i1	89.36	592	63	0	4	595	1586	995	0	745
FQ360880.1	Evigen1718411_c0_g1_i1	90.39	406	39	0	1	406	1046	641	7e-151	534
FQ360879.1	Evigen295791_c0_g1_i1	78.73	630	119	11	42	659	809	183	3e-112	407
FQ360878.1	Evigen50351_c0_g1_i1	84.71	157	24	0	73	229	1404	1248	2e-37	158
FQ360877.1	Evigen73506_c0_g1_i1	81.28	235	29	2	25	259	220	439	6e-43	176
FQ360875.1	Evigen2171183_c0_g1_i1	84.65	619	85	5	8	620	1221	607	7e-173	608
FQ360874.1	Evigen914074_c0_g1_i1	85.45	433	63	0	16	448	648	216	1e-125	451
FQ360872.1	Evigen1692162_c0_g1_i1	90.32	599	58	0	4	602	1176	1774	0	785
FQ360871.1	Evigen236121_c0_g1_i1	85.77	267	33	3	360	623	397	133	2e-73	278
FQ360870.1	Evigen62174_c0_g1_i1	88.89	540	60	0	99	638	80	619	0	665
FQ360869.1	Evigen252338_c0_g1_i1	91.26	492	42	1	226	717	1003	513	0	669
FQ360862.1	Evigen253757_c0_g1_i1	88.67	609	65	2	22	630	146	750	0	739
FQ360858.1	Evigen1123811_c0_g1_i1	88.82	653	64	6	5	651	957	308	0	793
FQ360856.1	Evigen2244103_c0_g1_i1	86.18	398	52	3	50	444	913	516	2e-118	427
FQ360854.1	Evigen2018012_c0_g1_i1	81.2	601	100	10	3	594	1479	883	9e-132	472
FQ360852.1	Evigen1452974_c0_g1_i1	74.01	504	98	25	85	584	166	640	3e-42	174
FQ360850.1	Evigen123231_c0_g1_i1	93.48	46	3	0	184	229	198	243	1e-10	69.4
FQ360847.1	Evigen524698_c0_g1_i1	90.22	644	54	9	4	643	11194	11832	0	832
FQ360845.1	Evigen1086133_c0_g1_i1	87.99	358	37	3	41	394	1	356	1e-115	418
FQ360835.1	Evigen2117318_c0_g1_i1	88.87	647	70	2	29	674	33	678	0	795
FQ360834.1	Evigen2016617_c0_g1_i1	78.97	523	102	6	37	558	1497	982	4e-95	350
FQ360833.1	Evigen371446_c0_g1_i1	90.25	564	55	0	72	635	6701	6138	0	737
FQ360831.1	Evigen2191477_c0_g1_i1	88.13	632	75	0	5	636	1061	430	0	752
FQ360830.1	Evigen2215564_c0_g1_i1	80.9	487	81	8	65	545	1106	626	2e-102	374
FQ360827.1	Evigen29165_c0_g1_i1	83.65	208	34	0	5	212	1127	1334	3e-49	196
FQ360826.1	Evigen1111554_c0_g1_i1	81.95	338	61	0	129	466	124	461	3e-76	287
FQ360825.1	Evigen352745_c0_g1_i1	81.57	559	91	9	65	614	526	1081	1e-125	451
FQ360821.1	Evigen919992_c0_g1_i1	91.1	607	54	0	4	610	2166	2772	0	822
FQ360819.1	Evigen1710894_c0_g1_i1	86.13	519	69	2	4	519	714	196	2e-157	556
FQ360818.1	Evigen50608_c0_g1_i1	88.11	597	69	2	6	601	1238	643	0	708
FQ360817.1	Evigen1711442_c0_g1_i1	85.74	603	84	2	4	605	1279	678	0	636
FQ360816.1	Evigen70561_c0_g1_i1	85.52	677	96	2	5	680	2034	1359	0	706
FQ360813.1	Evigen1115005_c0_g1_i1	88.14	194	23	0	3	196	456	263	2e-59	231
FQ360812.1	Evigen1452314_c0_g1_i1	93.48	368	24	0	259	626	977	610	1e-154	547
FQ360809.1	Evigen1288348_c0_g1_i1	92.64	530	39	0	98	627	28	557	0	763
FQ360808.1	Evigen324984_c0_g1_i1	90.99	344	29	2	5	347	1535	1877	4e-129	462
FQ360807.1	Evigen2026466_c0_g1_i1	84.29	382	59	1	135	516	864	484	8e-102	372
FQ360806.1	Evigen88601_c0_g1_i1	79.04	501	96	6	37	537	1073	582	1e-90	335
FQ360805.1	Evigen1987430_c0_g1_i1	89.02	437	45	3	25	460	137	571	6e-152	538
FQ360804.1	Evigen919247_c0_g1_i1	86.49	407	53	2	71	476	2307	1902	4e-124	446
FQ360797.1	Evigen1665892_c0_g1_i1	88.43	216	25	0	4	219	688	903	1e-68	261
FQ360795.1	Evigen1699509_c0_g1_i1	90.07	413	40	1	45	457	1735	1324	8e-151	534
FQ360794.1	Evigen915535_c0_g1_i1	85.52	435	44	6	46	479	1107	691	3e-121	436
FQ360792.1	Evigen1274935_c0_g1_i1	90.34	290	25	2	28	316	4	291	2e-103	377
FQ360790.1	Evigen2215010_c0_g1_i1	86.82	220	29	0	205	424	1016	797	4e-64	246
FQ360789.1	Evigen359712_c0_g1_i1	91.04	547	47	2	3	548	2496	1951	0	737
FQ360788.1	Evigen1585064_c0_g1_i1	80.97	452	66	13	147	592	6	443	3e-92	340
FQ360786.1	Evigen254427_c0_g1_i1	89.46	484	50	1	51	534	1017	1499	2e-173	610
FQ360784.1	Evigen1282430_c0_g1_i1	91.16	328	22	4	35	361	92	413	5e-122	438
FQ360781.1	Evigen1686153_c0_g1_i1	91.18	680	60	0	5	684	431	1110	0	924
FQ360780.1	Evigen526149_c0_g1_i1	77.49	462	84	14	4	447	1224	1683	7e-68	259
FQ360776.1	Evigen2119907_c0_g1_i1	85	80	11	1	4	83	1484	1562	3e-14	80.5
FQ360775.1	Evigen1771164_c0_g1_i1	80.43	184	36	0	126	309	130	313	2e-32	141
FQ360774.1	Evigen43598_c0_g1_i1	81.68	453	77	3	33	485	56	502	7e-102	372
FQ360773.1	Evigen1455145_c0_g1_i1	86.7	436	58	0	174	609	364	799	1e-135	484
FQ360772.1	Evigen908079_c0_g1_i1	89.66	406	39	2	67	469	105	510	1e-144	514
FQ360771.1	Evigen178688_c0_g1_i1	86.27	357	48	1	244	600	433	788	3e-106	387
FQ360769.1	Evigen1585334_c0_g1_i1	79.14	537	78	25	4	521	701	180	3e-92	340
FQ360763.1	Evigen2229798_c0_g1_i1	81.25	96	18	0	413	508	1365	1460	2e-13	78.7
FQ360762.1	Evigen1849911_c0_g1_i1	87.45	518	59	6	5	518	720	1235	6e-168	592
FQ360760.1	Evigen2253936_c0_g1_i1	90.69	376	35	0	144	519	1159	1534	1e-140	501
FQ360759.1	Evigen1118906_c0_g1_i1	92.34	548	42	0	194	741	898	351	0	780
FQ360754.1	Evigen210398_c0_g1_i1	84.58	629	89	7	52	676	328	952	1e-175	617
FQ360753.1	Evigen14584_c0_g1_i1	86.89	244	27	5	422	664	639	400	1e-70	268
FQ360751.1	Evigen2211536_c0_g1_i1	83.63	562	83	4	87	648	705	153	3e-146	520
FQ360750.1	Evigen9813_c0_g1_i1	87.72	399	49	0	201	599	287	685	4e-130	466
FQ360746.1	Evigen304151_c0_g1_i1	80.41	393	77	0	223	615	1246	854	5e-80	300
FQ360743.1	Evigen2018822_c0_g1_i1	83.33	144	22	2	163	305	258	400	1e-29	132
FQ360742.1	Evigen912465_c0_g1_i1	87.63	485	54	1	115	593	951	467	7e-158	558
FQ360740.1	Evigen1712776_c0_g1_i1	87.96	565	63	5	21	582	64	626	0	662
FQ360735.1	Evigen2265691_c0_g1_i1	83.39	560	90	2	6	565	871	315	5e-145	516
FQ360734.1	Evigen1956591_c0_g1_i1	90.01	671	64	1	1	671	1212	1879	0	865
FQ360733.1	Evigen1840377_c0_g1_i1	86.71	143	14	3	235	376	240	378	4e-36	154
FQ360731.1	Evigen2277075_c0_g1_i1	87.13	202	26	0	3	204	153	354	3e-59	230
FQ360728.1	Evigen1964976_c0_g1_i1	88.54	253	29	0	359	611	158	410	3e-82	307
FQ360727.1	Evigen3536_c0_g1_i1	91.42	548	47	0	35	582	471	1018	0	752
FQ360725.1	Evigen2009605_c0_g1_i1	74.73	281	61	8	150	425	700	425	3e-25	117
FQ360724.1	Evigen1858032_c0_g1_i1	82.33	549	83	11	4	539	330	877	1e-129	464
FQ360722.1	Evigen1449178_c0_g1_i1	90.96	387	32	1	94	477	754	368	9e-146	518
FQ360721.1	Evigen1447663_c0_g1_i1	91.1	337	30	0	45	381	674	338	2e-127	457
FQ360720.1	Evigen1866985_c0_g1_i1	86.56	543	50	9	42	570	616	83	2e-163	577
FQ360717.1	Evigen1892896_c0_g1_i1	90.72	388	33	2	10	394	1305	1692	1e-144	514
FQ360715.1	Evigen1742802_c0_g1_i1	85.15	303	32	9	25	318	11	309	1e-79	298
FQ360714.1	Evigen1691244_c0_g1_i1	80.46	307	47	12	338	637	2260	1960	1e-56	222
FQ360713.1	Evigen361254_c0_g1_i1	88	500	50	6	146	644	1877	1387	4e-165	582
FQ360711.1	Evigen171785_c0_g1_i1	81.78	450	70	8	6	453	874	1313	4e-100	366
FQ360710.1	Evigen513680_c0_g1_i1	91.63	693	58	0	4	696	131	823	0	959
FQ360709.1	Evigen2203186_c0_g1_i1	83.33	288	36	7	17	297	359	77	5e-67	255
FQ360705.1	Evigen2014875_c0_g1_i1	86.1	367	50	1	111	477	260	625	2e-108	394
FQ360702.1	Evigen1994148_c0_g1_i1	88.05	410	48	1	1	409	1808	2217	1e-135	484
FQ360697.1	Evigen1585664_c0_g1_i1	80.72	664	113	6	4	667	1111	463	3e-141	503
FQ360696.1	Evigen325705_c0_g1_i1	85.23	88	12	1	489	576	150	236	1e-16	89.8
FQ360695.1	Evigen2257464_c0_g1_i1	86.18	463	43	17	5	450	5293	5751	1e-134	481
FQ360693.1	Evigen1886209_c0_g1_i1	92.71	343	25	0	64	406	701	359	5e-139	496
FQ360692.1	Evigen121383_c0_g1_i1	88.3	607	69	2	138	743	190	795	0	726
FQ360691.1	Evigen1292070_c0_g1_i1	90.11	546	47	2	118	656	191	736	0	702
FQ360686.1	Evigen2233847_c0_g1_i1	85.68	391	53	3	41	431	642	1029	5e-113	409
FQ360685.1	Evigen2103714_c0_g1_i1	89.86	592	60	0	4	595	869	278	0	761
FQ360684.1	Evigen1726211_c0_g1_i1	80.78	489	75	9	204	681	904	424	2e-99	364
FQ360683.1	Evigen912114_c0_g1_i1	87.31	536	48	10	114	642	849	327	5e-169	595
FQ360681.1	Evigen8950_c0_g1_i1	83.98	362	58	0	19	380	1498	1137	1e-94	348
FQ360679.1	Evigen2088873_c0_g1_i1	85.64	397	55	2	74	469	183	578	3e-115	416
FQ360677.1	Evigen239661_c0_g1_i1	89.33	75	7	1	70	143	117	191	9e-18	93.5
FQ360676.1	Evigen45242_c0_g1_i1	85.54	166	19	3	105	265	160	325	1e-40	169
FQ360674.1	Evigen205699_c0_g1_i1	90.57	212	17	3	3	214	1456	1664	1e-73	278
FQ360672.1	Evigen272253_c0_g1_i1	88.43	216	25	0	25	240	330	545	2e-68	261
FQ360671.1	Evigen1114602_c0_g1_i1	89.77	518	44	2	90	599	10	526	0	654
FQ360670.1	Evigen1112324_c0_g1_i1	89.95	557	53	3	86	640	629	74	0	715
FQ360668.1	Evigen2095384_c0_g1_i1	84.33	600	80	6	4	593	1893	1298	7e-163	575
FQ360663.1	Evigen1577320_c0_g1_i1	87.26	581	72	2	79	658	1076	497	0	662
FQ360662.1	Evigen913971_c0_g1_i1	93.17	659	44	1	8	666	160	817	0	966
FQ360660.1	Evigen1712485_c0_g1_i1	89.54	526	52	1	66	588	143	668	0	664
FQ360658.1	Evigen1288003_c0_g1_i1	78.72	376	53	15	162	522	2	365	7e-58	226
FQ360657.1	Evigen236209_c0_g1_i1	85.35	553	81	0	32	584	1168	616	2e-162	573
FQ360654.1	Evigen2117124_c0_g1_i1	89.52	544	56	1	7	550	100	642	0	688
FQ360653.1	Evigen1879177_c0_g1_i1	84.52	407	52	7	2	405	78	476	5e-108	392
FQ360652.1	Evigen1736198_c0_g1_i1	77.91	335	73	1	182	516	192	525	3e-52	207
FQ360651.1	Evigen2108386_c0_g1_i1	78.23	147	23	7	92	238	1181	1044	5e-16	86.1
FQ360648.1	Evigen1703532_c0_g1_i1	89.37	254	25	2	61	313	1431	1179	6e-86	318
FQ360646.1	Evigen1682439_c0_g1_i1	92.8	597	43	0	3	599	842	1438	0	865
FQ360643.1	Evigen9072_c0_g1_i1	91.42	338	25	3	72	407	83	418	2e-128	460
FQ360640.1	Evigen213166_c0_g1_i1	86.76	491	53	8	3	490	1172	1653	3e-151	536
FQ360635.1	Evigen1961216_c0_g1_i1	92.35	183	13	1	5	186	1599	1781	4e-68	259
FQ360633.1	Evigen1125051_c0_g1_i1	88.54	471	51	3	3	472	913	1381	8e-161	568
FQ360632.1	Evigen1661656_c0_g1_i1	87.3	315	34	5	6	317	7	318	5e-97	355
FQ360630.1	Evigen2217019_c0_g1_i1	86.51	341	32	6	30	370	696	370	3e-99	363
FQ360628.1	Evigen1461996_c0_g1_i1	85.3	347	42	8	24	368	2042	1703	3e-95	350
FQ360626.1	Evigen2152060_c0_g1_i1	85.99	207	27	1	6	210	1014	808	1e-56	220
FQ360625.1	Evigen367081_c0_g1_i1	89.78	137	14	0	138	274	215	351	4e-43	176
FQ360624.1	Evigen909985_c0_g1_i1	90.61	245	23	0	65	309	647	403	4e-88	326
FQ360621.1	Evigen2090799_c0_g1_i1	90.09	333	33	0	2	334	1618	1950	2e-120	433
FQ360620.1	Evigen75757_c0_g1_i1	90.63	192	16	2	61	251	123	313	1e-66	254
FQ360619.1	Evigen135694_c0_g1_i1	89.88	168	17	0	4	171	95	262	1e-55	217
FQ360618.1	Evigen255485_c0_g1_i1	100	133	0	0	178	310	1437	1305	3e-64	246
FQ360609.1	Evigen526699_c0_g1_i1	85.87	545	56	12	82	609	921	1461	2e-158	560
FQ360599.1	Evigen1731376_c0_g1_i1	83.15	552	81	9	54	602	608	66	2e-138	494
FQ360595.1	Evigen1116295_c0_g1_i1	86.83	281	37	0	31	311	65	345	8e-85	315
FQ360589.1	Evigen2030383_c0_g1_i1	92.42	409	31	0	4	412	398	806	8e-166	584
FQ360588.1	Evigen1678079_c0_g1_i1	86.87	335	38	4	2	333	842	1173	2e-101	370
FQ360583.1	Evigen100933_c0_g1_i1	87.59	266	33	0	27	292	921	656	7e-83	309
FQ360580.1	Evigen2177890_c0_g1_i1	90.13	233	23	0	4	236	184	416	2e-81	303
FQ360579.1	Evigen40677_c0_g1_i1	90.54	423	39	1	5	427	1870	1449	5e-158	558
FQ360578.1	Evigen910541_c0_g1_i1	86.55	513	59	9	5	514	821	316	2e-157	556
FQ360573.1	Evigen1679708_c0_g1_i1	86.88	160	17	4	223	379	654	496	5e-43	176
FQ360569.1	Evigen2183185_c0_g1_i1	82.77	592	88	10	7	591	1196	1780	4e-145	516
FQ360567.1	Evigen2009612_c0_g1_i1	84.04	94	11	4	149	240	544	453	2e-16	87.9
FQ360563.1	Evigen1731244_c0_g1_i1	91.91	309	22	3	142	447	616	308	6e-119	429
FQ360559.1	Evigen1584202_c0_g1_i1	80.52	349	55	8	60	400	99	442	6e-67	255
FQ360555.1	Evigen173378_c0_g1_i1	87.28	519	66	0	3	521	278	796	2e-168	593
FQ360553.1	Evigen2249373_c0_g1_i1	91.26	515	40	5	154	666	762	251	0	697
FQ360551.1	Evigen1711388_c0_g1_i1	86	607	80	5	80	684	159	762	0	645
FQ360550.1	Evigen1930176_c0_g1_i1	78.63	365	66	2	4	368	353	1	2e-59	231
FQ360549.1	Evigen2225574_c0_g1_i1	87.06	255	32	1	396	650	1758	1505	4e-76	287
FQ360548.1	Evigen906259_c0_g1_i1	88.59	298	34	0	18	315	282	579	5e-99	363
FQ360540.1	Evigen1575796_c0_g1_i1	84.23	596	79	12	9	599	69	654	4e-160	566
FQ360539.1	Evigen1846644_c0_g1_i1	85.02	614	83	4	4	608	1127	514	4e-175	616
FQ360536.1	Evigen187581_c0_g1_i1	93.3	448	29	1	27	474	716	270	0	660
FQ360530.1	Evigen1932651_c0_g1_i1	85.04	341	51	0	280	620	257	597	2e-94	348
FQ360529.1	Evigen31488_c0_g1_i1	80.41	439	59	16	7	423	537	104	6e-83	309
FQ360520.1	Evigen2190004_c0_g1_i1	83.28	293	30	9	110	390	1631	1346	8e-66	252
FQ360516.1	Evigen3746_c0_g1_i1	90.1	313	26	4	11	319	1398	1087	8e-111	401
FQ360515.1	Evigen2234439_c0_g1_i1	89.81	540	48	5	7	540	3150	2612	0	686
FQ360512.1	Evigen1582972_c0_g1_i1	81.8	676	115	6	6	680	1266	598	2e-158	560
FQ360511.1	Evigen2164633_c0_g1_i1	94.23	52	3	0	70	121	136	187	1e-14	80.5
FQ360510.1	Evigen1708212_c0_g1_i1	89.45	199	19	2	124	321	313	510	2e-65	250
FQ360507.1	Evigen1116123_c0_g1_i1	87.87	404	46	2	61	461	64	467	7e-132	472
FQ360505.1	Evigen1988602_c0_g1_i1	81.34	284	47	3	375	655	1185	1465	9e-58	226
FQ360502.1	Evigen1709771_c0_g1_i1	82.03	512	53	24	154	637	98	598	4e-110	399
FQ360497.1	Evigen1725283_c0_g1_i1	76.23	366	83	4	95	458	164	527	2e-47	191
FQ360496.1	Evigen1670984_c0_g1_i1	83.14	528	72	10	33	551	1734	1215	4e-130	466
FQ360495.1	Evigen32972_c0_g1_i1	91.23	730	64	0	4	733	1426	2155	0	994
FQ360492.1	Evigen1834698_c0_g1_i1	86.88	381	34	6	2	382	1672	1308	3e-114	412
FQ360491.1	Evigen919571_c0_g1_i1	83.33	714	113	5	5	715	1459	2169	0	656
FQ360489.1	Evigen1705044_c0_g1_i1	87.17	187	24	0	2	188	706	520	4e-54	213
FQ360487.1	Evigen1854601_c0_g1_i1	86.96	552	72	0	105	656	137	688	9e-177	621
FQ360486.1	Evigen1301888_c0_g1_i1	88.63	554	63	0	108	661	1421	868	0	675
FQ360484.1	Evigen47746_c0_g1_i1	83.86	409	65	1	4	411	1236	1644	1e-106	388
FQ360481.1	Evigen7882_c0_g1_i1	87.18	273	34	1	374	646	307	578	8e-83	309
FQ360480.1	Evigen2115547_c0_g1_i1	86.35	696	83	6	14	697	55	750	0	749
FQ360479.1	Evigen227725_c0_g1_i1	89.53	172	16	2	4	173	535	364	3e-55	217
FQ360476.1	Evigen2231014_c0_g1_i1	87.37	372	46	1	1	371	2237	1866	8e-118	425
FQ360475.1	Evigen2185812_c0_g1_i1	85.78	204	27	2	163	365	174	376	1e-54	215
FQ360473.1	Evigen528880_c0_g1_i1	92.56	672	47	3	5	676	1421	753	0	961
FQ360469.1	Evigen1457884_c0_g1_i1	91.64	622	49	1	10	631	1137	519	0	857
FQ360468.1	Evigen1304847_c0_g1_i1	88.84	636	69	2	4	638	1084	1718	0	780
FQ360467.1	Evigen72816_c0_g1_i1	85.46	392	52	3	13	403	1444	1831	2e-111	403
FQ360466.1	Evigen1932187_c0_g1_i1	90.76	541	50	0	4	544	966	426	0	723
FQ360463.1	Evigen80266_c0_g1_i1	84.24	609	83	10	14	617	74	674	1e-164	580
FQ360462.1	Evigen1109235_c0_g1_i1	77.53	503	105	8	67	565	615	117	6e-79	296
FQ360460.1	Evigen88925_c0_g1_i1	86	607	69	6	59	656	702	103	0	636
FQ360453.1	Evigen1299999_c0_g1_i1	87.61	436	48	4	4	438	671	241	1e-140	501
FQ360452.1	Evigen1124597_c0_g1_i1	90.03	702	67	1	13	711	1130	429	0	905
FQ360451.1	Evigen2018029_c0_g1_i1	80.22	647	109	14	43	686	708	78	1e-130	468
FQ360449.1	Evigen166349_c0_g1_i1	93.96	381	23	0	4	384	2979	3359	2e-163	577
FQ360448.1	Evigen1949646_c0_g1_i1	94.47	579	32	0	114	692	182	760	0	893
FQ360446.1	Evigen215360_c0_g1_i1	90.15	619	56	5	69	684	65	681	0	800
FQ360444.1	Evigen1574664_c0_g1_i1	91.63	609	48	3	71	679	812	207	0	839
FQ360443.1	Evigen1970240_c0_g1_i1	79.36	528	94	8	81	608	2668	2156	3e-97	357
FQ360442.1	Evigen151532_c0_g1_i1	87.01	408	48	5	30	433	681	275	1e-126	455
FQ360441.1	Evigen1459968_c0_g1_i1	85.19	81	11	1	479	559	1615	1694	2e-14	82.4
FQ360436.1	Evigen1989049_c0_g1_i1	87.69	536	54	3	9	532	20	555	1e-174	614
FQ360433.1	Evigen2211628_c0_g1_i1	88.57	175	20	0	4	178	220	394	3e-54	213
FQ360429.1	Evigen148381_c0_g1_i1	88.14	194	22	1	124	316	167	360	3e-59	230
FQ360428.1	Evigen1300493_c0_g1_i1	85.56	450	62	3	3	452	505	951	8e-131	468
FQ360426.1	Evigen321959_c0_g1_i1	87.34	561	71	0	14	574	1135	575	0	643
FQ360424.1	Evigen1711390_c0_g1_i1	86.09	532	70	4	95	624	839	310	3e-161	569
FQ360422.1	Evigen1699882_c0_g1_i1	87.8	328	40	0	150	477	537	864	9e-106	385
FQ360419.1	Evigen2204014_c0_g1_i1	95.19	520	25	0	4	523	1867	1348	0	822
FQ360412.1	Evigen1583009_c0_g1_i1	86.23	305	42	0	103	407	161	465	1e-89	331
FQ360409.1	Evigen11417_c0_g1_i1	90.63	619	52	3	44	661	52	665	0	817
FQ360408.1	Evigen906964_c0_g1_i1	94.29	35	1	1	228	261	505	471	2e-05	52.8
FQ360406.1	Evigen102289_c0_g1_i1	90.56	604	55	2	4	606	950	348	0	798
FQ360403.1	Evigen163550_c0_g1_i1	88.81	295	28	3	94	387	787	497	3e-97	357
FQ360401.1	Evigen1947343_c0_g1_i1	89.08	522	52	3	127	644	337	857	0	643
FQ360398.1	Evigen1656506_c0_g1_i1	87.85	288	28	5	38	324	628	347	1e-89	331
FQ360395.1	Evigen238454_c0_g1_i1	95.65	46	2	0	4	49	2273	2318	3e-12	75
FQ360394.1	Evigen1669055_c0_g1_i1	85.14	673	83	13	4	665	900	234	0	673
FQ360393.1	Evigen69720_c0_g1_i1	87.29	606	73	3	45	646	62	667	0	689
FQ360392.1	Evigen2368_c0_g1_i1	86.97	238	29	2	216	452	316	552	4e-70	267
FQ360390.1	Evigen2247099_c0_g1_i1	86.67	390	49	2	4	393	3286	3672	4e-119	429
FQ360387.1	Evigen1937358_c0_g1_i1	87.56	587	68	4	74	655	1316	730	0	675
FQ360386.1	Evigen1868423_c0_g1_i1	81.69	284	40	9	5	282	418	695	4e-58	226
FQ360381.1	Evigen2236607_c0_g1_i1	79.44	248	48	2	138	385	1383	1139	6e-42	172
FQ360379.1	Evigen256763_c0_g1_i1	86.27	539	62	11	86	619	2376	1845	7e-163	575
FQ360377.1	Evigen1666811_c0_g1_i1	90.77	130	12	0	7	136	274	145	1e-42	174
FQ360376.1	Evigen1966058_c0_g1_i1	87.6	363	45	0	4	366	841	1203	8e-117	422
FQ360375.1	Evigen66019_c0_g1_i1	84.52	491	75	1	82	572	247	736	1e-135	484
FQ360369.1	Evigen917850_c0_g1_i1	85.61	264	38	0	32	295	425	162	2e-73	278
FQ360368.1	Evigen1845760_c0_g1_i1	89.68	562	54	4	4	565	903	346	0	713
FQ360366.1	Evigen1563672_c0_g1_i1	86.13	274	33	3	134	403	478	206	3e-77	291
FQ360362.1	Evigen23337_c0_g1_i1	91.08	650	57	1	5	654	1206	558	0	878
FQ360361.1	Evigen117221_c0_g1_i1	82.22	630	100	7	4	628	1798	1176	5e-150	532
FQ360358.1	Evigen1684827_c0_g1_i1	83.14	617	96	7	2	611	901	286	3e-157	556
FQ360357.1	Evigen913869_c0_g1_i1	91.26	572	50	0	109	680	207	778	0	780
FQ360353.1	Evigen167803_c0_g1_i1	91.57	83	7	0	4	86	800	718	1e-24	115
FQ360351.1	Evigen918529_c0_g1_i1	90.09	434	41	2	2	434	555	987	4e-159	562
FQ360348.1	Evigen1577005_c0_g1_i1	97.37	38	1	0	193	230	282	319	1e-09	65.8
FQ360346.1	Evigen261228_c0_g1_i1	88.57	210	24	0	194	403	2566	2775	9e-67	255
FQ360345.1	Evigen240518_c0_g1_i1	86.35	315	40	2	9	321	1003	690	2e-92	340
FQ360343.1	Evigen1664649_c0_g1_i1	87.04	324	39	3	248	569	830	508	5e-99	363
FQ360342.1	Evigen1710788_c0_g1_i1	75.56	540	107	18	82	612	106	629	8e-63	243
FQ360339.1	Evigen1920182_c0_g1_i1	87.95	166	20	0	30	195	126	291	2e-49	196
FQ360334.1	Evigen1712846_c0_g1_i1	92.89	436	31	0	5	440	237	672	0	634
FQ360331.1	Evigen5191_c0_g1_i1	92.78	582	40	1	4	585	2078	1499	0	841
FQ360330.1	Evigen228802_c0_g1_i1	96.3	54	2	0	2	55	265	212	7e-17	89.8
FQ360329.1	Evigen95819_c0_g1_i1	97.22	36	1	0	111	146	80	115	2e-08	62.1
FQ360317.1	Evigen49112_c0_g1_i1	86.76	287	38	0	4	290	1502	1788	2e-86	320
FQ360313.1	Evigen2032088_c0_g1_i1	88.36	146	10	4	11	156	5663	5801	1e-40	169
FQ360311.1	Evigen2252354_c0_g1_i1	80.93	430	69	8	29	447	72	499	2e-88	327
FQ360310.1	Evigen2122798_c0_g1_i1	87.46	335	36	5	352	680	349	683	2e-104	381
FQ360306.1	Evigen323884_c0_g1_i1	90.96	387	35	0	3	389	1156	1542	5e-147	521
FQ360305.1	Evigen2132667_c0_g1_i1	85.77	260	29	7	55	307	108	366	9e-71	268
FQ360304.1	Evigen916520_c0_g1_i1	89.93	457	37	4	88	543	1383	935	1e-164	580
FQ360294.1	Evigen2206454_c0_g1_i1	87.22	352	45	0	62	413	2720	2369	8e-111	401
FQ360293.1	Evigen1700610_c0_g1_i1	83.16	588	73	13	4	582	1193	1763	1e-144	514
FQ360286.1	Evigen912946_c0_g1_i1	85.91	660	78	9	19	669	944	291	0	689
FQ355728.1	Evigen1710101_c0_g1_i1	90.21	143	13	1	403	545	1472	1331	1e-45	185
FQ355724.1	Evigen302416_c0_g1_i1	88.26	281	28	5	16	293	108	386	1e-89	331
FQ355723.1	Evigen1884259_c0_g1_i1	90.86	536	42	7	4	535	1139	607	0	712
FQ355721.1	Evigen1735785_c0_g1_i1	82.34	351	57	4	104	450	56	405	3e-80	300
FQ355720.1	Evigen890307_c0_g1_i1	83.48	224	31	2	82	302	91	311	3e-51	204
FQ355717.1	Evigen1710822_c0_g1_i1	83.33	360	48	6	197	544	857	498	1e-86	322
FQ355713.1	Evigen898358_c0_g1_i1	89.22	334	31	4	11	344	415	87	3e-114	412
FQ355711.1	Evigen1725282_c0_g1_i1	87.83	115	11	2	196	307	533	647	1e-29	132
FQ355706.1	Evigen1452585_c0_g1_i1	87.26	259	33	0	132	390	144	402	4e-79	296
FQ355705.1	Evigen1992681_c0_g1_i1	88.71	558	61	2	72	629	325	880	0	680
FQ355704.1	Evigen2006171_c0_g1_i1	89.73	448	46	0	130	577	1709	1262	2e-162	573
FQ355702.1	Evigen225933_c0_g1_i1	89.62	530	53	2	5	533	320	848	0	673
FQ355701.1	Evigen169900_c0_g1_i1	84.4	327	36	10	233	550	322	2	3e-82	307
FQ355700.1	Evigen1720415_c0_g1_i1	87.64	550	65	1	93	642	994	448	0	636
FQ355699.1	Evigen916173_c0_g1_i1	100	39	0	0	257	295	286	324	1e-11	73.1
FQ355698.1	Evigen358253_c0_g1_i1	91.34	127	11	0	113	239	225	351	3e-42	174
FQ355696.1	Evigen1568860_c0_g1_i1	91.5	588	47	3	81	666	599	13	0	806
FQ355692.1	Evigen2210656_c0_g1_i1	83.87	155	25	0	294	448	1979	1825	2e-34	148
FQ355691.1	Evigen138002_c0_g1_i1	74	450	82	20	3	427	1373	1812	4e-35	150
FQ355690.1	Evigen1962202_c0_g1_i1	85.04	274	41	0	322	595	923	650	6e-74	279
FQ355688.1	Evigen1305559_c0_g1_i1	90.11	536	46	5	4	535	879	347	0	689
FQ355687.1	Evigen1959063_c0_g1_i1	84.39	173	18	8	417	585	339	506	2e-38	161
FQ355686.1	Evigen2147521_c0_g1_i1	80.93	624	115	3	26	648	210	830	3e-137	490
FQ355685.1	Evigen1727473_c0_g1_i1	84.96	246	33	3	84	328	130	372	4e-64	246
FQ355684.1	Evigen2203203_c0_g1_i1	84.3	121	19	0	95	215	110	230	6e-26	119
FQ355682.1	Evigen1118301_c0_g1_i1	88.7	522	58	1	81	601	76	597	0	636
FQ355681.1	Evigen1117863_c0_g1_i1	90.65	535	47	3	4	535	445	979	0	708
FQ355679.1	Evigen1573053_c0_g1_i1	83.51	479	54	12	104	578	637	180	2e-117	424
FQ355671.1	Evigen352299_c0_g1_i1	77.29	207	33	8	222	414	456	662	5e-23	110
FQ355670.1	Evigen2122782_c0_g1_i1	89.94	497	49	1	3	499	1595	1100	0	640
FQ355668.1	Evigen2163339_c0_g1_i1	76.85	298	49	12	47	331	1831	1541	2e-35	150
FQ355665.1	Evigen51706_c0_g1_i1	91.46	679	54	2	10	684	225	903	0	929
FQ355664.1	Evigen916198_c0_g1_i1	87.8	508	56	5	4	506	569	1075	2e-167	590
FQ355663.1	Evigen1663047_c0_g1_i1	90.74	497	44	2	86	582	95	589	0	662
FQ355658.1	Evigen1850517_c0_g1_i1	88.67	556	60	2	59	611	133	688	0	675
FQ355657.1	Evigen1661060_c0_g1_i1	90.32	341	32	1	37	377	39	378	3e-124	446
FQ355656.1	Evigen1735061_c0_g1_i1	88.16	245	29	0	1	245	207	451	6e-78	292
FQ355652.1	Evigen2209511_c0_g1_i1	84.51	355	31	10	84	419	821	472	4e-89	329
FQ355648.1	Evigen2174846_c0_g1_i1	86	493	63	2	28	514	634	142	3e-147	523
FQ355647.1	Evigen1992369_c0_g1_i1	92.9	352	25	0	204	555	246	597	5e-144	512
FQ355646.1	Evigen1663003_c0_g1_i1	91.76	170	13	1	117	286	787	619	6e-61	235
FQ355644.1	Evigen912258_c0_g1_i1	85.16	411	52	5	33	438	42	448	4e-114	412
FQ355643.1	Evigen232358_c0_g1_i1	82.92	322	52	1	65	383	280	601	2e-76	287
FQ355642.1	Evigen224307_c0_g1_i1	89.42	633	49	15	32	647	1303	672	0	782
FQ355640.1	Evigen1569105_c0_g1_i1	87.25	549	54	9	55	600	32	567	5e-174	612
FQ355638.1	Evigen126377_c0_g1_i1	85.75	407	58	0	50	456	57	463	2e-119	431
FQ355635.1	Evigen123515_c0_g1_i1	84.11	409	60	5	98	505	889	485	2e-107	390
FQ355633.1	Evigen132241_c0_g1_i1	79.76	509	97	6	22	526	1021	515	1e-99	364
FQ355631.1	Evigen1865343_c0_g1_i1	85.99	464	53	9	7	467	662	208	3e-136	486
FQ355628.1	Evigen147577_c0_g1_i1	89.11	505	53	2	91	594	1153	650	2e-178	627
FQ355626.1	Evigen356662_c0_g1_i1	90.37	519	49	1	125	642	177	695	0	680
FQ355625.1	Evigen2003189_c0_g1_i1	82.59	270	44	2	144	410	710	441	8e-61	235
FQ355622.1	Evigen272877_c0_g1_i1	84.14	309	42	5	6	308	1210	903	4e-78	292
FQ355620.1	Evigen1453253_c0_g1_i1	85.66	286	39	2	174	458	873	589	3e-80	300
FQ355616.1	Evigen1576494_c0_g1_i1	90.81	457	39	2	49	502	1004	548	5e-173	608
FQ355613.1	Evigen177661_c0_g1_i1	82.96	405	49	14	70	472	1507	1121	1e-94	348
FQ355612.1	Evigen1282327_c0_g1_i1	87.5	504	46	14	26	513	535	33	3e-160	566
FQ355611.1	Evigen1677373_c0_g1_i1	94.05	521	30	1	4	524	1169	650	0	789
FQ355609.1	Evigen1835886_c0_g1_i1	79.53	254	44	4	70	319	658	409	1e-42	174
FQ355608.1	Evigen56985_c0_g1_i1	83.19	351	50	7	45	394	461	803	4e-84	313
FQ355607.1	Evigen1108735_c0_g1_i1	84.31	325	44	6	53	372	619	297	1e-83	311
FQ355597.1	Evigen1989348_c0_g1_i1	90.11	475	47	0	71	545	2	476	1e-175	617
FQ355596.1	Evigen912921_c0_g1_i1	82.93	533	83	5	140	668	33	561	3e-132	473
FQ355594.1	Evigen1706283_c0_g1_i1	90.48	399	36	2	69	467	1285	889	5e-148	525
FQ355593.1	Evigen2176039_c0_g1_i1	83.84	229	37	0	7	235	640	412	1e-55	219
FQ355590.1	Evigen1660180_c0_g1_i1	88.4	362	41	1	20	381	48	408	7e-121	435
FQ355580.1	Evigen75552_c0_g1_i1	88.91	469	52	0	28	496	908	440	4e-164	579
FQ355576.1	Evigen2272723_c0_g1_i1	91.32	403	31	2	10	408	190	592	1e-154	547
FQ355573.1	Evigen2241791_c0_g1_i1	80.4	250	40	4	94	343	2338	2098	9e-45	182
FQ355571.1	Evigen60376_c0_g1_i1	84.51	381	53	4	63	442	294	669	7e-102	372
FQ355569.1	Evigen2028354_c0_g1_i1	87	400	46	3	152	548	171	567	5e-124	446
FQ355568.1	Evigen117070_c0_g1_i1	91.67	384	32	0	7	390	829	446	3e-150	532
FQ355565.1	Evigen1575352_c0_g1_i1	91.87	123	10	0	10	132	727	849	5e-42	172
FQ355561.1	Evigen1124087_c0_g1_i1	82.26	468	76	5	2	467	644	1106	1e-109	398
FQ355555.1	Evigen1710904_c0_g1_i1	80.74	488	76	11	53	522	693	206	2e-99	364
FQ355553.1	Evigen1109301_c0_g1_i1	81.07	317	36	6	63	373	477	179	2e-59	231
FQ355550.1	Evigen162486_c0_g1_i1	92.02	238	19	0	169	406	401	638	8e-91	335
FQ355548.1	Evigen531750_c0_g1_i1	86.67	195	23	2	38	232	498	307	2e-54	213
FQ355546.1	Evigen257511_c0_g1_i1	81.14	403	47	14	105	482	846	448	5e-79	296
FQ355544.1	Evigen1979896_c0_g1_i1	86.26	182	25	0	118	299	13	194	8e-50	198
FQ355543.1	Evigen1575611_c0_g1_i1	85.92	206	16	9	47	252	55	247	2e-52	207
FQ355542.1	Evigen535179_c0_g1_i1	84.55	505	43	14	4	504	35	508	9e-131	468
FQ355541.1	Evigen147093_c0_g1_i1	85.61	285	28	7	38	317	267	543	2e-76	287
FQ355535.1	Evigen1847542_c0_g1_i1	98.64	147	2	0	5	151	287	141	5e-69	261
FQ355532.1	Evigen60031_c0_g1_i1	87.35	411	49	3	91	500	92	500	1e-130	468
FQ355530.1	Evigen896682_c0_g1_i1	85.51	421	47	7	58	465	458	39	2e-118	427
FQ355528.1	Evigen1904774_c0_g1_i1	88.1	210	24	1	77	286	648	440	7e-65	248
FQ355518.1	Evigen2279838_c0_g1_i1	88.95	172	16	1	185	353	314	485	4e-53	209
FQ355511.1	Evigen1885295_c0_g1_i1	82.23	287	48	1	65	348	195	481	1e-63	244
FQ355510.1	Evigen1459372_c0_g1_i1	90.05	623	59	2	1	622	798	1418	0	804
FQ355504.1	Evigen258935_c0_g1_i1	90.05	603	60	0	37	639	71	673	0	782
FQ355499.1	Evigen1702174_c0_g1_i1	83.25	388	55	7	23	405	1832	1450	1e-94	348
FQ355498.1	Evigen1449520_c0_g1_i1	84.97	559	75	5	33	586	828	274	6e-158	558
FQ355495.1	Evigen1859944_c0_g1_i1	89.77	557	49	5	6	561	1450	901	0	706
FQ355492.1	Evigen1993654_c0_g1_i1	91.5	459	38	1	133	591	1360	903	1e-179	630
FQ355488.1	Evigen1954643_c0_g1_i1	91.15	260	23	0	96	355	773	514	3e-96	353
FQ355486.1	Evigen1678927_c0_g1_i1	85.52	449	61	3	32	477	140	587	3e-130	466
FQ355484.1	Evigen2205993_c0_g1_i1	87.73	163	20	0	86	248	1259	1097	1e-47	191
FQ355482.1	Evigen1946268_c0_g1_i1	84.46	251	31	7	34	284	495	253	2e-62	241
FQ355479.1	Evigen2252986_c0_g1_i1	87.44	454	57	0	167	620	1946	1493	2e-147	523
FQ355477.1	Evigen2400_c0_g1_i1	83.17	517	75	7	105	611	1177	663	5e-129	462
FQ355474.1	Evigen1712800_c0_g1_i1	88.27	597	62	7	63	658	1052	463	0	708
FQ355467.1	Evigen116633_c0_g1_i1	85.39	89	5	5	294	382	1	81	1e-15	86.1
FQ358476.1	Evigen314864_c0_g1_i1	90.15	650	62	2	2	650	1036	1684	0	845
FQ358475.1	Evigen128329_c0_g1_i1	82.9	386	59	5	1	384	1046	666	2e-92	340
FQ358474.1	Evigen2181193_c0_g1_i1	78.57	238	51	0	16	253	1239	1476	2e-37	158
FQ358473.1	Evigen2023279_c0_g1_i1	91.21	580	51	0	1	580	1208	1787	0	789
FQ358470.1	Evigen1125722_c0_g1_i1	88.24	493	49	2	5	491	976	487	1e-164	580
FQ358464.1	Evigen540493_c0_g1_i1	87.39	452	41	11	2	443	622	177	9e-142	505
FQ358463.1	Evigen1660526_c0_g1_i1	89.03	383	36	2	4	386	524	148	2e-131	470
FQ358462.1	Evigen1573886_c0_g1_i1	92.9	338	24	0	171	508	691	354	6e-138	492
FQ358460.1	Evigen29144_c0_g1_i1	86.27	357	46	2	399	755	2	355	1e-105	385
FQ358459.1	Evigen190531_c0_g1_i1	92.38	538	41	0	115	652	1270	733	0	767
FQ358453.1	Evigen910490_c0_g1_i1	87.17	530	66	1	61	588	602	73	1e-170	601
FQ358448.1	Evigen1303981_c0_g1_i1	91.47	856	73	0	1	856	170	1025	0	1177
FQ358446.1	Evigen1935095_c0_g1_i1	87.13	101	10	3	1	99	273	372	8e-24	111
FQ358445.1	Evigen111676_c0_g1_i1	87.1	527	60	3	1	526	1981	1462	2e-167	590
FQ358444.1	Evigen345085_c0_g1_i1	88.91	658	73	0	1	658	985	1642	0	811
FQ358442.1	Evigen1290778_c0_g1_i1	86.18	246	34	0	6	251	351	596	2e-70	267
FQ358441.1	Evigen1993508_c0_g1_i1	89.98	539	54	0	1	539	1518	2056	0	697
FQ358440.1	Evigen913552_c0_g1_i1	91.9	432	35	0	1	432	727	296	1e-171	604
FQ358439.1	Evigen1456063_c0_g1_i1	86.9	313	40	1	4	315	305	617	2e-95	350
FQ358438.1	Evigen2221818_c0_g1_i1	89.24	381	41	0	1	381	1026	646	1e-133	477
FQ358437.1	Evigen1677208_c0_g1_i1	90.93	386	35	0	3	388	1210	825	2e-146	520
FQ358434.1	Evigen1455787_c0_g1_i1	95.1	367	18	0	1	367	871	505	3e-164	579
FQ358432.1	Evigen259812_c0_g1_i1	84.94	551	81	2	7	556	125	674	2e-157	556
FQ358431.1	Evigen298814_c0_g1_i1	89.89	366	33	2	27	389	242	606	1e-130	468
FQ358429.1	Evigen2088977_c0_g1_i1	82.87	362	42	9	1	355	2508	2856	2e-82	307
FQ358428.1	Evigen2235376_c0_g1_i1	82.09	564	71	16	3	540	2346	2905	9e-127	455
FQ358427.1	Evigen1736612_c0_g1_i1	86.45	391	48	3	48	434	114	503	2e-117	424
FQ358426.1	Evigen1578867_c0_g1_i1	92.31	559	43	0	4	562	508	1066	0	795
FQ358424.1	Evigen1287163_c0_g1_i1	81.15	382	49	15	62	421	193	573	9e-76	285
FQ358423.1	Evigen2162902_c0_g1_i1	89.12	432	47	0	8	439	825	394	6e-152	538
FQ358420.1	Evigen498930_c0_g1_i1	87.14	210	27	0	30	239	4	213	6e-62	239
FQ358419.1	Evigen70999_c0_g1_i1	84.28	668	100	3	6	672	1446	783	0	647
FQ358417.1	Evigen2264042_c0_g1_i1	90.78	358	33	0	2	359	1540	1183	3e-134	479
FQ358414.1	Evigen2176244_c0_g1_i1	97.49	239	4	2	1	237	627	865	1e-112	407
FQ358413.1	Evigen541442_c0_g1_i1	85.26	699	95	6	1	695	639	1333	0	713
FQ358411.1	Evigen1568345_c0_g1_i1	85.83	367	51	1	12	377	243	609	9e-107	388
FQ358409.1	Evigen1889917_c0_g1_i1	92.82	195	11	2	1	195	1039	848	2e-74	279
FQ358408.1	Evigen915916_c0_g1_i1	90.38	343	33	0	1	343	660	1002	7e-126	451
FQ358407.1	Evigen30321_c0_g1_i1	85.71	245	29	2	11	252	2511	2270	2e-66	254
FQ358403.1	Evigen1736618_c0_g1_i1	92.2	577	45	0	1	577	610	34	0	817
FQ358401.1	Evigen2184037_c0_g1_i1	92.19	269	21	0	1	269	587	855	7e-105	381
FQ358400.1	Evigen1664759_c0_g1_i1	92.42	343	26	0	21	363	49	391	2e-137	490
FQ358396.1	Evigen1438961_c0_g1_i1	90.88	329	29	1	34	361	525	197	3e-122	440
FQ358395.1	Evigen58589_c0_g1_i1	87.42	755	90	5	3	756	400	1150	0	863
FQ358393.1	Evigen1726049_c0_g1_i1	99.32	295	2	0	1	295	346	640	6e-151	534
FQ358390.1	Evigen3979_c0_g1_i1	89.3	271	29	0	77	347	892	622	2e-92	340
FQ358389.1	Evigen1584659_c0_g1_i1	91.56	699	59	0	1	699	1392	694	0	965
FQ358388.1	Evigen2122316_c0_g1_i1	90.58	414	31	7	1	408	163	574	4e-153	542
FQ358383.1	Evigen308590_c0_g1_i1	79.23	284	33	17	1	270	1809	2080	2e-42	174
FQ358380.1	Evigen179085_c0_g1_i1	87.17	226	28	1	308	533	1399	1175	9e-67	255
FQ358378.1	Evigen1296_c0_g1_i1	78.96	480	93	4	31	509	1046	574	4e-86	320
FQ358373.1	Evigen2161763_c0_g1_i1	88.24	272	31	1	1	272	969	1239	3e-87	324
FQ358370.1	Evigen1699095_c0_g1_i1	88.46	416	42	5	3	415	645	1057	1e-139	497
FQ358369.1	Evigen255331_c0_g1_i1	89.89	267	27	0	1	267	787	521	2e-93	344
FQ358368.1	Evigen2087276_c0_g1_i1	88.08	369	44	0	46	414	259	627	6e-122	438
FQ358364.1	Evigen299390_c0_g1_i1	90.08	484	46	2	2	484	1586	1104	1e-178	627
FQ358362.1	Evigen336129_c0_g1_i1	82.25	631	70	24	16	622	666	54	3e-142	507
FQ358359.1	Evigen521785_c0_g1_i1	90.37	592	55	2	1	591	1616	1026	0	776
FQ358358.1	Evigen31027_c0_g1_i1	83.39	289	40	4	131	412	570	857	1e-68	261
FQ358356.1	Evigen1701360_c0_g1_i1	91.18	408	36	0	1	408	644	1051	6e-157	555
FQ358351.1	Evigen2148345_c0_g1_i1	89.9	287	29	0	6	292	1127	841	2e-101	370
FQ358346.1	Evigen263141_c0_g1_i1	88.97	707	78	0	12	718	758	52	0	874
FQ358344.1	Evigen1720696_c0_g1_i1	87.65	243	24	3	1	243	478	242	1e-73	278
FQ358342.1	Evigen345_c0_g1_i1	86.11	396	55	0	9	404	1447	1842	1e-118	427
FQ358336.1	Evigen1667620_c0_g1_i1	90.08	252	23	2	1	251	343	593	3e-88	326
FQ358334.1	Evigen128711_c0_g1_i1	86.68	458	59	2	1	457	979	523	2e-142	507
FQ358333.1	Evigen2175079_c0_g1_i1	87.97	715	74	6	2	704	1436	722	0	835
FQ358331.1	Evigen2149756_c0_g1_i1	80.95	231	44	0	2	232	103	333	2e-45	183
FQ358328.1	Evigen1572495_c0_g1_i1	82.03	423	55	14	1	423	185	586	2e-92	340
FQ358326.1	Evigen270848_c0_g1_i1	86.82	220	29	0	1	220	716	497	2e-64	246
FQ358325.1	Evigen1698203_c0_g1_i1	89.35	479	51	0	5	483	657	1135	3e-171	603
FQ358324.1	Evigen2243320_c0_g1_i1	86.4	684	81	10	1	678	460	1137	0	737
FQ358322.1	Evigen1984114_c0_g1_i1	83.59	396	47	11	9	401	1180	800	6e-97	355
FQ358321.1	Evigen1685072_c0_g1_i1	88.85	789	88	0	1	789	1827	2615	0	970
FQ358320.1	Evigen1674035_c0_g1_i1	92.09	645	50	1	1	645	1137	494	0	907
FQ358315.1	Evigen1581533_c0_g1_i1	88.2	712	84	0	1	712	792	81	0	850
FQ358313.1	Evigen12759_c0_g1_i1	81.17	494	75	11	53	537	1167	683	2e-104	381
FQ358306.1	Evigen220515_c0_g1_i1	87.18	663	80	3	1	662	736	78	0	749
FQ358304.1	Evigen67045_c0_g1_i1	72.38	315	73	12	6	313	37	344	2e-16	87.9
FQ358299.1	Evigen179706_c0_g1_i1	84.8	125	19	0	259	383	480	604	5e-28	126
FQ358297.1	Evigen3571_c0_g1_i1	89.25	400	40	3	2	401	2845	3241	1e-139	497
FQ358296.1	Evigen1998059_c0_g1_i1	92.99	670	47	0	3	672	253	922	0	977
FQ358292.1	Evigen2092942_c0_g1_i1	89.63	241	25	0	1	241	619	379	1e-82	307
FQ358286.1	Evigen184750_c0_g1_i1	91.72	302	23	2	1	301	1892	1592	6e-116	418
FQ358278.1	Evigen1125163_c0_g1_i1	88.54	480	55	0	6	485	105	584	3e-165	582
FQ358274.1	Evigen74934_c0_g1_i1	90.43	439	42	0	3	441	592	1030	4e-164	579
FQ358273.1	Evigen1702488_c0_g1_i1	82.29	401	61	6	1	399	507	899	6e-92	339
FQ358270.1	Evigen920007_c0_g1_i1	90.58	382	36	0	1	382	2554	2173	2e-142	507
FQ358268.1	Evigen919219_c0_g1_i1	89.9	525	53	0	1	525	1331	1855	0	676
FQ358254.1	Evigen911318_c0_g1_i1	89.41	170	15	3	24	192	542	709	8e-54	211
FQ358250.1	Evigen1456685_c0_g1_i1	83.59	652	106	1	6	657	1014	364	2e-173	610
FQ358246.1	Evigen282507_c0_g1_i1	86.67	285	33	5	80	363	1073	793	1e-83	311
FQ358240.1	Evigen2103644_c0_g1_i1	90.73	313	29	0	1	313	950	1262	6e-116	418
FQ358234.1	Evigen2244747_c0_g1_i1	74.47	235	42	12	1	232	1020	801	1e-15	86.1
FQ358227.1	Evigen2028796_c0_g1_i1	84.27	267	42	0	3	269	303	37	1e-68	261
FQ358226.1	Evigen1711106_c0_g1_i1	92.16	204	16	0	1	204	216	13	6e-77	289
FQ358224.1	Evigen335945_c0_g1_i1	89.86	296	28	2	1	295	1209	915	3e-104	379
FQ358222.1	Evigen918240_c0_g1_i1	92.36	458	33	2	1	457	609	1065	0	651
FQ358217.1	Evigen2003642_c0_g1_i1	91	389	35	0	1	389	1230	842	4e-148	525
FQ358213.1	Evigen733_c0_g1_i1	82.42	421	59	10	299	713	597	1008	4e-96	353
FQ358207.1	Evigen1703784_c0_g1_i1	91.34	531	46	0	4	534	635	1165	0	726
FQ358198.1	Evigen2139770_c0_g1_i1	83.33	522	81	6	6	524	434	952	2e-133	477
FQ358195.1	Evigen221686_c0_g1_i1	88.64	176	20	0	4	179	1136	1311	1e-54	215
FQ358192.1	Evigen1570302_c0_g1_i1	92.66	177	13	0	18	194	689	513	3e-67	255
FQ358186.1	Evigen1675548_c0_g1_i1	91.69	602	50	0	1	602	674	73	0	835
FQ358185.1	Evigen1688035_c0_g1_i1	86.67	240	31	1	1	240	803	1041	6e-70	265
FQ358175.1	Evigen1575900_c0_g1_i1	93.88	147	9	0	3	149	204	350	2e-57	222
FQ358173.1	Evigen7968_c0_g1_i1	90.32	754	72	1	1	754	599	1351	0	987
FQ358170.1	Evigen2146747_c0_g1_i1	87.14	350	45	0	1	350	682	1031	9e-110	398
FQ358167.1	Evigen1879423_c0_g1_i1	90.82	305	28	0	23	327	1667	1363	5e-113	409
FQ358165.1	Evigen1297376_c0_g1_i1	87.96	108	9	4	20	124	1082	976	2e-27	124
FQ358163.1	Evigen1843630_c0_g1_i1	83.86	223	26	7	1	221	498	284	1e-51	204
FQ358147.1	Evigen1701347_c0_g1_i1	92.41	804	61	0	4	807	1015	212	0	1149
FQ358143.1	Evigen2213232_c0_g1_i1	82.98	429	58	13	246	665	2247	1825	3e-102	374
FQ358141.1	Evigen2195784_c0_g1_i1	89.36	94	6	3	466	555	2009	1916	2e-24	115
FQ358137.1	Evigen2092288_c0_g1_i1	78.27	612	82	26	19	608	2704	2122	6e-94	346
FQ358126.1	Evigen2255622_c0_g1_i1	87.33	734	82	5	60	783	229	961	0	830
FQ358123.1	Evigen1568491_c0_g1_i1	88.79	464	50	2	171	633	61	523	1e-160	568
FQ358120.1	Evigen1671486_c0_g1_i1	85.19	405	54	3	1	402	1301	1702	3e-113	411
FQ358119.1	Evigen1697195_c0_g1_i1	79.78	445	90	0	1	445	1010	1454	2e-87	324
FQ358114.1	Evigen1919902_c0_g1_i1	89.78	783	80	0	1	783	1202	420	0	1003
FQ358110.1	Evigen1928748_c0_g1_i1	85.71	364	48	4	1	361	776	414	9e-105	381
FQ358108.1	Evigen11074_c0_g1_i1	88.09	831	97	2	1	830	552	1381	0	985
FQ358107.1	Evigen1299955_c0_g1_i1	80.67	450	62	16	36	474	787	1222	8e-88	326
FQ358103.1	Evigen1936316_c0_g1_i1	85.57	305	32	9	4	304	737	1033	5e-83	309
FQ358097.1	Evigen5750_c0_g1_i1	89.75	244	24	1	1	244	2136	2378	2e-83	311
FQ358095.1	Evigen185937_c0_g1_i1	91.86	479	39	0	1	479	2503	2025	0	669
FQ358093.1	Evigen1110395_c0_g1_i1	89.9	416	42	0	77	492	600	185	3e-151	536
FQ358089.1	Evigen12856_c0_g1_i1	89.25	707	75	1	5	710	1044	338	0	883
FQ358087.1	Evigen2087014_c0_g1_i1	92.63	312	23	0	3	314	1136	1447	2e-125	449
FQ358086.1	Evigen122991_c0_g1_i1	91.34	485	39	2	1	482	1638	2122	0	660
FQ358079.1	Evigen65188_c0_g1_i1	88.86	422	47	0	1	422	500	79	2e-146	520
FQ358078.1	Evigen1462311_c0_g1_i1	84.38	698	103	5	9	703	1384	2078	0	680
FQ358073.1	Evigen1673248_c0_g1_i1	90.78	206	18	1	118	323	518	314	2e-72	274
FQ358072.1	Evigen2030126_c0_g1_i1	87.86	774	91	3	24	797	861	91	0	905
FQ358067.1	Evigen128710_c0_g1_i1	84.13	334	46	7	1	332	847	519	2e-85	316
FQ358066.1	Evigen525912_c0_g1_i1	87.63	372	43	1	1	369	545	174	3e-119	429
FQ358062.1	Evigen1560844_c0_g1_i1	87.36	348	44	0	99	446	32	379	3e-110	399
FQ358060.1	Evigen1934484_c0_g1_i1	82.59	379	63	3	1	378	848	472	1e-89	331
FQ358048.1	Evigen2092856_c0_g1_i1	76.56	529	61	24	1	526	1291	823	1e-59	231
FQ358033.1	Evigen2164031_c0_g1_i1	86.26	422	49	4	214	635	366	778	5e-125	449
FQ358016.1	Evigen48200_c0_g1_i1	90.12	405	40	0	80	484	912	508	2e-148	527
FQ358011.1	Evigen541313_c0_g1_i1	85.6	729	94	7	32	750	259	986	0	754
FQ358009.1	Evigen1125673_c0_g1_i1	86.49	755	102	0	1	755	1612	858	0	830
FQ357999.1	Evigen1832451_c0_g1_i1	85.56	374	52	2	1	373	931	559	2e-107	390
FQ357998.1	Evigen919268_c0_g1_i1	87.13	342	42	2	3	343	1587	1927	2e-106	387
FQ357992.1	Evigen1721513_c0_g1_i1	91.49	188	16	0	1	188	580	767	4e-68	259
FQ357989.1	Evigen110291_c0_g1_i1	89.55	67	7	0	201	267	647	581	6e-16	86.1
FQ357988.1	Evigen65425_c0_g1_i1	94.87	78	4	0	1	78	381	304	5e-27	122
FQ357985.1	Evigen2241683_c0_g1_i1	92.68	724	50	3	1	721	1790	1067	0	1040
FQ357967.1	Evigen1952298_c0_g1_i1	80.87	115	18	4	3	115	500	612	9e-17	87.9
FQ357966.1	Evigen1576406_c0_g1_i1	92.31	585	45	0	1	585	801	217	0	832
FQ357962.1	Evigen254094_c0_g1_i1	89.95	209	21	0	16	224	204	412	3e-71	270
FQ357961.1	Evigen1716696_c0_g1_i1	87.54	586	53	12	9	580	593	1172	0	660
FQ357960.1	Evigen1679354_c0_g1_i1	81.88	149	19	4	1	145	580	436	8e-26	119
FQ357959.1	Evigen358387_c0_g1_i1	89.86	700	68	2	1	700	3743	3047	0	896
FQ357957.1	Evigen241232_c0_g1_i1	89.47	209	18	4	29	235	998	1204	8e-69	261
FQ357955.1	Evigen1948387_c0_g1_i1	86.32	446	61	0	91	536	893	448	3e-136	486
FQ357949.1	Evigen33021_c0_g1_i1	92.55	349	24	2	1	348	737	1084	2e-140	499
FQ357939.1	Evigen1947182_c0_g1_i1	85.08	295	42	2	76	369	231	524	3e-80	300
FQ357925.1	Evigen1570368_c0_g1_i1	89.23	195	19	2	4	197	263	456	3e-63	243
FQ357908.1	Evigen2088481_c0_g1_i1	87.48	527	55	5	1	526	799	1315	1e-169	597
FQ357907.1	Evigen361740_c0_g1_i1	86.81	705	76	6	1	698	1483	789	0	771
FQ357906.1	Evigen2267464_c0_g1_i1	90	410	40	1	1	409	969	560	3e-149	529
FQ357898.1	Evigen2268728_c0_g1_i1	91.6	786	66	0	4	789	2965	3750	0	1086
FQ357893.1	Evigen176036_c0_g1_i1	91.88	591	47	1	1	591	831	242	0	824
FQ357881.1	Evigen203685_c0_g1_i1	85.51	635	71	10	1	617	359	990	0	643
FQ357880.1	Evigen2105303_c0_g1_i1	84.91	265	40	0	1	265	1057	1321	6e-71	268
FQ357864.1	Evigen915995_c0_g1_i1	86.41	449	55	2	1	443	808	1256	3e-136	486
FQ357863.1	Evigen40096_c0_g1_i1	87.88	396	48	0	1	396	762	1157	4e-130	466
FQ357858.1	Evigen2028962_c0_g1_i1	83.71	528	82	4	4	529	416	941	5e-139	496
FQ357855.1	Evigen1955471_c0_g1_i1	94.64	802	43	0	4	805	1457	656	0	1243
FQ357854.1	Evigen1867338_c0_g1_i1	91.65	407	33	1	1	407	108	513	4e-159	562
FQ357849.1	Evigen1886354_c0_g1_i1	89.2	398	42	1	1	397	1469	1866	4e-139	496
FQ357843.1	Evigen1301232_c0_g1_i1	84.05	677	84	8	1	668	630	1291	2e-179	630
FQ357838.1	Evigen1887332_c0_g1_i1	75.73	618	116	21	108	696	187	799	7e-74	279
FQ357834.1	Evigen1994586_c0_g1_i1	90.25	359	35	0	1	359	1090	1448	2e-131	470
FQ357833.1	Evigen2278609_c0_g1_i1	87.19	406	50	2	3	407	1875	2279	2e-128	460
FQ357809.1	Evigen1888199_c0_g1_i1	89.99	819	82	0	3	821	298	1116	0	1059
FQ357794.1	Evigen239376_c0_g1_i1	88.42	423	49	0	1	423	770	348	2e-143	510
FQ357784.1	Evigen1889273_c0_g1_i1	89.75	244	25	0	6	249	668	425	2e-84	313
FQ357765.1	Evigen95119_c0_g1_i1	93.78	434	27	0	1	434	921	488	0	652
FQ357762.1	Evigen1671746_c0_g1_i1	80.43	235	30	12	3	228	261	34	1e-39	165
FQ357761.1	Evigen10983_c0_g1_i1	94.98	219	11	0	1	219	763	545	7e-94	344
FQ357760.1	Evigen916940_c0_g1_i1	92.07	328	26	0	12	339	882	1209	3e-129	462
FQ357753.1	Evigen1715863_c0_g1_i1	91.64	383	32	0	1	383	379	761	9e-150	531
FQ357752.1	Evigen538662_c0_g1_i1	88.76	267	30	0	7	273	760	494	9e-89	327
FQ357741.1	Evigen1455110_c0_g1_i1	90.25	636	53	1	1	636	668	42	0	822
[truncated: 17,178 more rows]
