# Supplementary material for: Combining independent de novo assemblies to optimize leaf transcriptome of Persian walnut
Source: PLoS One. 2020 Apr 28;15(4):e0232005. doi: 10.1371/journal.pone.0232005 (PMC7188282; doi:10.1371/journal.pone.0232005)
Supplement: S3 Table — (XLSX) [file pone.0232005.s003.xlsx]

## Sheet: Sheet1
sample	Binpaker 25	Binpaker 32	Bridger 25	Bridger 32	SOAPdenovo-Trans 25	SOAPdenovo-Trans 31	SOAPdenovo-Trans 41	SOAPdenovo-Trans 51	SOAPdenovo-Trans 61	SOAPdenovo-Trans 71	SPADes	Trinity 25	Trinity 32	Transfuse	EvidentialGene
1	56.14	55.13	56.93	56.98	0.63	2.87	7.8	10.71	12.08	13.21	57.85	70.49	72.66	89.48	61.13
2	58	56.94	58.82	56.63	0.47	2.3	6.79	9.46	10.83	11.93	59.79	71.38	73.15	92.9	63.57
3	60.98	61.04	61.44	57.66	0.44	2.17	6.45	9.17	10.43	11.38	61.09	73.66	75.7	92.81	66.19
4	60.38	60.27	60.88	57.66	0.47	2.27	6.57	9.32	10.58	11.57	60.73	73.38	75.33	92.26	65.83
5	57.24	55.38	58.41	57.95	0.46	2.37	7.24	10.11	11.59	12.67	58.65	71.11	73.42	92.97	62.92
6	60.55	60.19	60.89	57.27	0.44	2.19	6.46	9.22	10.53	11.52	61.28	73.03	75.18	92.95	66.38
7	59.31	59.42	59.64	57.78	0.47	2.32	6.78	9.6	10.99	12.02	59.9	73.29	75.16	92.71	66.13
8	57.62	55.18	58.04	57.83	0.5	2.45	7.21	10.03	11.44	12.54	58.72	71.14	73.8	92.89	63.29
9	60.94	62.09	61.95	57.71	0.41	2.06	6.44	9.05	10.35	11.26	60.66	73.32	75.06	92.58	67.29
10	58.46	56.73	59.36	56.85	0.45	2.24	6.79	9.45	10.86	11.84	59.62	70.43	72.75	92.91	62.86
11	57.85	58.88	50.56	59.85	0.38	1.96	6.33	8.71	9.91	11.02	57.88	71.76	73.47	92.97	64.01
mean	58.8609	58.2955	58.8109	57.6518	0.465455	2.29091	6.80545	9.53	10.8718	11.9055	59.6518	72.09	74.1527	92.4936	64.5091
	aligned concordantly >1 times

## Sheet: Sheet2
sample	Binpaker 25	Binpaker 32	Bridger 25	Bridger 32	SOAPdenovo-Trans 25	SOAPdenovo-Trans 31	SOAPdenovo-Trans 41	SOAPdenovo-Trans 51	SOAPdenovo-Trans 61	SOAPdenovo-Trans 71	SPADes	Trinity 25	Trinity 32	Transfuse	EvidentialGene
1	27.59	31.59	26.8	29.75	61.94	67.55	69.99	69.84	68.56	68.1	29.75	18.14	16.68	1.12	24.76
2	28.35	32.64	27.52	32.96	60.46	67.01	70.53	70.94	70.17	70.23	30.7	19.72	18.83	0.97	25.56
3	25.39	28.39	24.91	31.76	61.44	67.24	70.27	70.36	69.8	69.75	29.29	17.14	16.34	0.86	23.35
4	25.72	28.87	25.2	31.48	61.54	67.19	70.11	70.17	69.57	69.5	29.34	17.03	16.34	0.95	23.53
5	29.4	34.59	28.23	32.01	58.88	65.79	69.27	69.64	68.86	68.87	31.96	20.46	19.28	1.21	26.61
6	25.83	29.35	25.47	32.26	61.05	67.03	70.23	70.5	69.88	69.82	29.2	17.69	16.95	0.84	23.49
7	26.67	29.83	26.33	31.46	60.44	66.41	69.65	69.83	69.13	69.03	30.33	17.61	16.86	0.85	23.42
8	28.52	34.37	28.11	31.74	58.33	64.6	67.99	68.27	67.45	67.33	32.26	20.26	19.01	1.44	26.28
9	25.04	27.19	24.02	31.56	59.19	64.8	67.89	67.92	67.21	67.24	29.53	17.38	16.7	0.95	22.49
10	27.87	32.9	26.96	32.77	60.18	66.28	69.75	70.02	69.2	69.32	31.12	20.56	19.77	1.22	26.29
11	28.81	31.56	26.13	30.59	57.04	62.73	65.49	65.38	64.26	64.35	32.93	20.53	19.39	1.31	26.11
mean	27.1991	31.0255	26.3345	31.6673	60.0445	66.0573	69.1973	69.3518	68.5536	68.5036	30.5827	18.7745	17.8318	1.06545	24.7173
	aligned concordantly exactly 1 time
