# Supplementary material for: Combining independent de novo assemblies to optimize leaf transcriptome of Persian walnut
Source: PLoS One. 2020 Apr 28;15(4):e0232005. doi: 10.1371/journal.pone.0232005 (PMC7188282; doi:10.1371/journal.pone.0232005)
Supplement: S4 Table — (XLSX) [file pone.0232005.s004.xlsx]

## Sheet: Sheet1
KFK44643.1	Evigen73193_c0_g1_i1	78.32	286	55	7	106	389	373	653	2e-43	178
KFK33519.1	Evigen241023_c0_g1_i1	87.62	105	11	2	52	155	313	416	8e-26	121
KFK31606.1	Evigen57096_c0_g1_i1	74.05	316	57	14	43	338	164	474	1e-21	106
KFK36945.1	Evigen159796_c0_g1_i1	80.42	143	28	0	463	605	215	357	1e-22	110
KFK25943.1	Evigen2153577_c0_g1_i1	79.29	280	53	4	111	389	845	570	5e-47	191
KFK39991.1	Evigen355505_c0_g1_i1	85.58	104	15	0	175	278	858	961	7e-23	110
KFK30389.1	Evigen1969056_c0_g1_i1	76.8	250	43	13	378	620	702	461	1e-27	126
KFK26911.1	Evigen85700_c0_g1_i1	81.82	77	14	0	379	455	416	492	4e-09	65.8
KFK26990.1	Evigen1672413_c0_g1_i1	87.16	109	14	0	348	456	793	901	5e-27	124
KFK28073.1	Evigen1456596_c0_g1_i1	77.38	473	96	6	8	479	164	626	5e-71	270
KFK22263.1	Evigen159562_c0_g1_i1	78.63	365	78	0	331	695	828	464	1e-62	243
KFK30137.1	Evigen1715613_c0_g1_i1	80	370	71	3	1	369	988	621	5e-71	270
KFK44045.1	Evigen1704968_c0_g1_i1	79.76	252	48	3	257	506	407	657	8e-44	180
KFK41903.1	Evigen1296767_c0_g1_i1	82.57	350	61	0	1	350	71	420	1e-82	309
KFK35084.1	Evigen2009822_c0_g1_i1	93.02	43	2	1	657	699	587	546	4e-08	62.1
KFK31122.1	Evigen47613_c0_g1_i1	75	208	49	3	142	347	997	791	2e-17	93.5
KFK39733.1	Evigen2148940_c0_g1_i1	78.91	128	19	8	226	349	967	844	9e-14	80.5
KFK41329.1	Evigen1958651_c0_g1_i1	81.43	140	26	0	667	806	562	423	3e-24	115
KFK37575.1	Evigen2201486_c0_g1_i1	73.37	184	47	2	151	333	56	238	8e-10	67.6
KFK37842.1	Evigen56806_c0_g1_i1	100	30	0	0	40	69	144	173	2e-06	56.5
KFK43143.1	Evigen1850303_c0_g1_i1	79.92	478	91	3	259	735	480	953	7e-94	346
KFK33038.1	Evigen2187492_c0_g1_i1	100	28	0	0	824	851	620	647	4e-05	52.8
KFK33401.1	Evigen1990287_c0_g1_i1	76.84	190	36	8	205	390	378	563	9e-20	100
KFK37291.1	Evigen112494_c0_g1_i1	83.11	148	21	4	298	443	707	562	3e-29	132
KFK44645.1	Evigen1935763_c0_g1_i1	78.21	179	33	6	197	372	768	593	1e-22	110
KFK25750.1	Evigen147757_c0_g1_i1	82.79	308	53	0	649	956	1337	1030	2e-72	276
KFK42741.1	Evigen2251756_c0_g1_i1	94.44	36	2	0	564	599	449	414	1e-06	56.5
KFK34064.1	Evigen1668078_c0_g1_i1	80.17	353	69	1	1	353	16	367	1e-68	263
KFK35610.1	Evigen1709797_c0_g1_i1	80	360	66	4	114	468	577	935	2e-68	261
KFK34569.1	Evigen2201487_c0_g1_i1	85.25	61	8	1	277	337	157	216	3e-08	62.1
KFK27514.1	Evigen1871949_c0_g1_i1	85.35	314	43	1	1	314	192	502	1e-86	322
KFK43275.1	Evigen183301_c0_g1_i1	77.08	2103	438	36	1	2081	3648	1568	0	1173
KFK27595.1	Evigen1684499_c0_g1_i1	75.43	2409	544	36	85	2463	877	3267	0	1125
KFK37431.1	Evigen1675727_c0_g1_i1	100	33	0	0	3568	3600	438	470	2e-07	62.1
KFK44510.1	Evigen166150_c0_g1_i1	87.18	78	8	2	271	347	934	858	5e-16	87.9
KFK41460.1	Evigen1706701_c0_g1_i1	74.68	1007	239	15	159	1157	1412	414	1e-119	433
KFK43680.1	Evigen61132_c0_g1_i1	81.04	364	67	2	43	405	317	679	2e-76	289
KFK28368.1	Evigen1934650_c0_g1_i1	87.02	131	17	0	103	233	547	677	2e-34	148
KFK37090.1	Evigen1876246_c0_g1_i1	84.65	241	35	2	838	1077	632	393	2e-61	239
KFK26113.1	Evigen1304143_c0_g1_i1	70.12	897	232	27	684	1560	1079	1959	3e-31	139
KFK39393.1	Evigen62724_c0_g1_i1	79.36	901	186	0	92	992	2138	1238	3e-180	634
KFK39028.1	Evigen2121251_c0_g1_i1	79.44	394	79	2	106	498	234	626	7e-73	278
KFK35012.1	Evigen115676_c0_g1_i1	86.88	480	61	2	580	1058	501	979	6e-151	536
KFK41242.1	Evigen517203_c0_g1_i1	81.15	419	77	2	40	457	198	615	2e-90	335
KFK36372.1	Evigen2091491_c0_g1_i1	76.49	2522	538	37	58	2556	82	2571	0	1321
KFK36342.1	Evigen82633_c0_g1_i1	83.82	136	18	4	419	552	1090	957	2e-27	126
KFK45065.1	Evigen1868163_c0_g1_i1	73.14	458	106	14	21	468	998	548	3e-34	148
KFK32291.1	Evigen2208450_c0_g1_i1	84.16	505	80	0	309	813	978	1482	5e-137	490
KFK44693.1	Evigen176716_c0_g1_i1	81.69	142	25	1	124	264	300	441	8e-25	117
KFK27011.1	Evigen1699314_c0_g1_i1	75.7	358	77	9	151	503	1344	992	7e-41	171
KFK32913.1	Evigen82761_c0_g1_i1	87.96	191	23	0	296	486	918	728	1e-57	226
KFK35490.1	Evigen2122760_c0_g1_i1	95.74	47	2	0	208	254	3752	3706	1e-12	76.8
KFK37309.1	Evigen1897481_c0_g1_i1	97.44	39	1	0	775	813	1705	1743	1e-09	67.6
KFK35868.1	Evigen1712767_c0_g1_i1	79.91	468	92	2	235	701	775	309	1e-92	342
KFK44551.1	Evigen213166_c0_g1_i1	77.85	659	116	16	15	652	314	963	4e-104	381
KFK27095.1	Evigen1667129_c0_g1_i1	76.55	307	65	6	530	834	522	823	4e-38	161
KFK37474.1	Evigen1586097_c0_g1_i1	77.39	199	45	0	2246	2444	3018	3216	6e-25	119
KFK24610.1	Evigen919172_c0_g1_i1	78.85	208	44	0	1051	1258	1361	1568	9e-32	141
KFK28953.1	Evigen57546_c0_g1_i1	73.76	865	208	17	52	908	2514	1661	3e-86	322
KFK34146.1	Evigen7473_c0_g1_i1	76.28	333	79	0	1960	2292	836	504	9e-43	178
KFK27496.1	Evigen2260886_c0_g1_i1	84.96	266	40	0	2407	2672	3296	3561	2e-70	270
KFK32783.1	Evigen61444_c0_g1_i1	85.92	213	27	2	498	710	848	1057	7e-57	224
KFK35018.1	Evigen1670986_c0_g1_i1	80.99	242	46	0	515	756	773	532	1e-47	193
KFK38576.1	Evigen2176408_c0_g1_i1	84.67	137	21	0	58	194	233	369	5e-31	137
KFK39385.1	Evigen2090805_c0_g1_i1	74.28	346	75	11	969	1301	1158	1502	1e-29	134
KFK30385.1	Evigen1830969_c0_g1_i1	81.52	579	106	1	795	1372	313	891	2e-132	475
KFK44221.1	Evigen42839_c0_g1_i1	94.92	59	3	0	139	197	541	599	1e-17	93.5
KFK28054.1	Evigen110144_c0_g1_i1	79.85	1787	329	24	198	1964	365	2140	0	1277
KFK44212.1	Evigen1838543_c0_g1_i1	79.59	147	25	3	424	567	1354	1210	3e-19	100
KFK35760.1	Evigen1906418_c0_g1_i1	78.96	461	93	4	37	495	1809	1351	3e-83	311
KFK28408.1	Evigen64538_c0_g1_i1	73.07	1307	328	23	427	1721	757	2051	2e-122	442
KFK37702.1	Evigen1717081_c0_g1_i1	100	28	0	0	394	421	675	648	2e-05	52.8
KFK38060.1	Evigen2194113_c0_g1_i1	100	28	0	0	31	58	1442	1415	4e-05	52.8
KFK26393.1	Evigen251158_c0_g1_i1	77.52	218	48	1	303	520	562	346	5e-29	130
KFK41216.1	Evigen915653_c0_g1_i1	75.33	304	63	8	6	306	1195	901	3e-30	135
KFK28937.1	Evigen916724_c0_g1_i1	77.44	195	42	2	433	626	860	667	3e-24	115
KFK42573.1	Evigen1707050_c0_g1_i1	84.62	78	12	0	7	84	1369	1292	3e-13	78.7
KFK30857.1	Evigen1691939_c0_g1_i1	79.67	418	77	8	545	958	1724	1311	1e-77	294
KFK28984.1	Evigen1707256_c0_g1_i1	78.23	147	24	8	698	840	917	775	6e-16	87.9
KFK40408.1	Evigen179779_c0_g1_i1	79.2	899	174	11	1	897	1401	514	1e-173	612
KFK34907.1	Evigen1953256_c0_g1_i1	84.55	110	17	0	1072	1181	517	408	2e-22	110
KFK38436.1	Evigen1462151_c0_g1_i1	81.48	81	13	2	376	455	531	610	4e-09	65.8
KFK36721.1	Evigen1710558_c0_g1_i1	77.45	337	65	8	132	462	326	657	4e-47	191
KFK25098.1	Evigen1979736_c0_g1_i1	84.4	282	44	0	1	282	148	429	3e-73	278
KFK44860.1	Evigen46541_c0_g1_i1	77.93	1776	350	35	58	1812	3045	1291	0	1070
KFK41579.1	Evigen169441_c0_g1_i1	79.78	183	35	2	81	262	41	222	2e-29	132
KFK25874.1	Evigen271510_c0_g1_i1	86.69	263	34	1	660	922	1025	764	6e-77	291
KFK24809.1	Evigen4296_c0_g1_i1	80.56	319	60	2	433	750	1896	1579	6e-63	244
KFK42728.1	Evigen2092892_c0_g1_i1	78.07	488	102	4	123	608	475	959	9e-81	303
KFK34290.1	Evigen1721360_c0_g1_i1	86.11	144	20	0	85	228	432	575	1e-36	156
KFK25380.1	Evigen2247067_c0_g1_i1	79.14	815	151	13	342	1142	941	1750	1e-153	545
KFK38980.1	Evigen1978424_c0_g1_i1	75.1	257	62	2	154	409	676	421	2e-25	119
KFK25219.1	Evigen1459249_c0_g1_i1	77.97	513	97	10	103	603	1056	548	4e-82	307
KFK28411.1	Evigen560113_c0_g1_i1	75.93	457	110	0	305	761	869	1325	2e-60	235
KFK38737.1	Evigen1922940_c0_g1_i1	100	29	0	0	73	101	74	46	5e-06	54.7
KFK32082.1	Evigen1671324_c0_g1_i1	82.11	190	34	0	514	703	1517	1706	8e-39	163
KFK29940.1	Evigen49013_c0_g1_i1	100	28	0	0	510	537	382	355	3e-05	52.8
KFK32295.1	Evigen33744_c0_g1_i1	72.9	1133	272	32	695	1814	1974	864	3e-97	359
KFK30378.1	Evigen389812_c0_g1_i1	94.44	54	3	0	153	206	1548	1495	1e-14	84.2
KFK27140.1	Evigen2184066_c0_g1_i1	77.53	712	134	20	568	1263	672	1373	3e-111	405
Aan019826	Evigen2149748_c0_g1_i1	94.83	174	8	1	3	175	219	392	9e-71	270
Aan005653	Evigen513271_c0_g1_i1	82.8	93	15	1	232	323	1342	1250	3e-14	82.4
Aan013594	Evigen2175350_c0_g1_i1	75.8	471	109	4	154	623	486	952	8e-60	233
Aan002068	Evigen1673006_c0_g1_i1	81.44	167	31	0	761	927	1094	928	7e-31	137
Aan020422	Evigen2050310_c0_g1_i1	84.62	143	22	0	352	494	282	424	2e-32	143
Aan018545	Evigen520112_c0_g1_i1	79.19	596	106	13	229	821	1928	1348	4e-109	398
Aan001947	Evigen257894_c0_g1_i1	78.29	1032	185	27	40	1047	1505	489	1e-178	628
Aan018360	Evigen8346_c0_g1_i1	83.33	84	13	1	259	341	604	687	5e-13	76.8
Aan000705	Evigen2193597_c0_g1_i1	73.65	425	93	14	1	414	256	672	1e-33	147
Aan021231	Evigen1842939_c0_g1_i1	83.26	215	36	0	343	557	1201	1415	3e-49	198
Aan018638	Evigen1581084_c0_g1_i1	82.85	449	77	0	137	585	859	411	3e-111	403
Aan002468	Evigen2215098_c0_g1_i1	95.12	41	2	0	208	248	398	438	3e-09	65.8
Aan014731	Evigen1749047_c0_g1_i1	97.41	425	8	1	1	422	428	4	0	721
Aan010413	Evigen15182_c0_g1_i1	88.14	59	7	0	166	224	63	121	3e-11	71.3
Aan014763	Evigen2235392_c0_g1_i1	81.38	333	55	6	218	545	753	1083	5e-69	265
Aan014755	Evigen1456954_c0_g1_i1	80.33	305	60	0	1	305	286	590	2e-59	231
Aan020576	Evigen2229750_c0_g1_i1	83.64	269	44	0	305	573	632	364	4e-66	254
Aan014333	Evigen2177931_c0_g1_i1	84.3	242	35	2	3	241	185	426	4e-60	233
Aan018076	Evigen1584466_c0_g1_i1	81.96	499	83	7	388	882	1008	1503	7e-115	416
Aan008851	Evigen1300084_c0_g1_i1	100	37	0	0	10	46	1368	1332	1e-10	69.4
Aan016638	Evigen215310_c0_g1_i1	78.25	699	133	17	67	756	2200	1512	2e-119	431
Aan000254	Evigen1702807_c0_g1_i1	80.34	117	21	2	595	710	974	1089	5e-16	87.9
Aan006281	Evigen1871350_c0_g1_i1	80.29	274	49	4	616	889	758	490	5e-51	204
Aan016735	Evigen2162625_c0_g1_i1	92.86	42	3	0	2017	2058	822	781	1e-07	62.1
Aan000839	Evigen184767_c0_g1_i1	80.58	618	118	2	202	818	503	1119	1e-132	475
Aan014873	Evigen2011593_c0_g1_i1	85.99	207	26	3	806	1011	1724	1928	2e-55	219
Aan013559	Evigen1996945_c0_g1_i1	80.08	502	96	2	60	559	694	1193	5e-101	370
Aan017714	Evigen2117002_c0_g1_i1	84.16	101	15	1	395	494	1619	1519	9e-19	97.1
Aan014185	Evigen2013444_c0_g1_i1	80.27	740	143	3	705	1443	1	738	2e-156	555
Aan008454	Evigen1912059_c0_g1_i1	77.55	294	53	11	256	546	580	863	2e-39	165
Aan000961	Evigen916940_c0_g1_i1	79.42	447	90	2	355	800	941	1386	2e-84	315
Aan010235	Evigen1298630_c0_g1_i1	77.64	416	88	5	1	414	242	654	1e-64	248
Aan006205	Evigen2218609_c0_g1_i1	77.13	293	64	1	613	905	1177	1466	7e-40	167
Aan018929	Evigen371766_c0_g1_i1	78.81	236	49	1	216	450	1057	1292	4e-37	158
Aan011507	Evigen2012066_c0_g1_i1	79.02	348	67	6	1	344	487	142	3e-60	233
Aan020136	Evigen258537_c0_g1_i1	84.19	215	34	0	256	470	548	334	7e-53	209
Aan019356	Evigen534876_c0_g1_i1	73.35	728	162	24	418	1129	936	225	5e-62	241
Aan008659	Evigen2263756_c0_g1_i1	77.58	495	95	14	136	626	430	912	1e-75	285
Aan020466	Evigen2009457_c0_g1_i1	93.62	47	3	0	983	1029	1601	1555	8e-11	71.3
Aan005177	Evigen87590_c0_g1_i1	81.25	144	23	4	931	1072	681	540	1e-23	113
Aan018530	Evigen62818_c0_g1_i1	100	35	0	0	952	986	758	792	4e-09	65.8
Aan015370	Evigen1462442_c0_g1_i1	79.06	812	163	5	93	899	2212	1403	3e-155	551
Aan013346	Evigen71389_c0_g1_i1	79.62	579	116	2	4	581	1712	1135	3e-114	414
Aan018235	Evigen2154499_c0_g1_i1	79.96	484	92	3	123	605	1896	1417	3e-95	351
Aan016078	Evigen2006547_c0_g1_i1	72.28	653	144	28	184	818	203	836	2e-40	169
Aan019121	Evigen1455241_c0_g1_i1	76.8	250	54	4	10	257	100	347	4e-31	137
Aan020426	Evigen1677320_c0_g1_i1	82.91	626	95	6	616	1229	1247	622	6e-156	553
Aan021097	Evigen1909289_c0_g1_i1	85.2	304	42	3	9	311	1898	2199	6e-83	309
Aan019025	Evigen298363_c0_g1_i1	81.18	186	35	0	628	813	968	783	7e-35	150
Aan006769	Evigen1303676_c0_g1_i1	79.12	364	72	4	155	516	864	1225	2e-64	248
Aan002817	Evigen112346_c0_g1_i1	71.67	720	175	26	40	746	1342	639	2e-41	172
Aan002368	Evigen1458202_c0_g1_i1	77.54	236	42	9	116	344	1147	916	3e-29	132
Aan015843	Evigen1858259_c0_g1_i1	76.83	423	92	6	874	1293	1428	1847	1e-59	233
Aan021546	Evigen1939181_c0_g1_i1	78.57	378	70	9	469	842	1064	694	2e-61	239
Aan005267	Evigen1907736_c0_g1_i1	75.58	864	194	11	364	1217	961	1817	4e-113	411
Aan000903	Evigen1872718_c0_g1_i1	80.93	194	37	0	313	506	1382	1575	6e-36	154
Aan019167	Evigen540493_c0_g1_i1	81.65	316	54	4	1267	1580	623	310	2e-67	259
Aan010306	Evigen86661_c0_g1_i1	100	28	0	0	365	392	1444	1417	1e-05	52.8
Aan002943	Evigen1124240_c0_g1_i1	76.55	469	100	7	113	578	1462	1001	2e-64	248
Aan001999	Evigen148381_c0_g1_i1	96.97	33	1	0	875	907	3796	3828	2e-06	56.5
Aan002153	Evigen521168_c0_g1_i1	77.43	257	40	13	193	443	468	712	7e-31	137
Aan018121	Evigen222019_c0_g1_i1	96.43	56	2	0	632	687	1465	1410	2e-17	93.5
Aan002945	Evigen1972891_c0_g1_i1	81.12	196	37	0	609	804	894	1089	4e-37	158
Aan017039	Evigen1683984_c0_g1_i1	73.35	529	124	12	692	1205	1916	1390	1e-43	180
Aan011944	Evigen1282447_c0_g1_i1	86.63	202	23	2	112	311	285	86	2e-56	220
Aan013948	Evigen1578932_c0_g1_i1	77.78	144	32	0	273	416	769	626	1e-16	89.8
Aan020797	Evigen250988_c0_g1_i1	82.02	228	38	3	38	265	368	592	4e-47	191
Aan018860	Evigen1715725_c0_g1_i1	100	30	0	0	411	440	760	731	1e-06	56.5
Aan017400	Evigen1123029_c0_g1_i1	79.64	560	101	5	575	1130	685	1235	5e-107	390
Aan015157	Evigen9904_c0_g1_i1	78.25	846	170	9	139	980	2211	1376	4e-149	531
Aan017619	Evigen1972874_c0_g1_i1	84.43	212	28	4	81	289	222	431	5e-51	204
Aan010936	Evigen62049_c0_g1_i1	82.54	126	21	1	24	149	2087	1963	6e-23	110
Aan006905	Evigen1300193_c0_g1_i1	73.56	609	131	24	13	603	179	775	1e-51	206
Aan011841	Evigen1934657_c0_g1_i1	78.81	118	23	2	46	162	155	271	1e-13	78.7
Aan001793	Evigen1671759_c0_g1_i1	82.39	284	47	1	804	1084	1132	1415	4e-63	244
Aan005828	Evigen1667285_c0_g1_i1	78.76	579	113	8	268	838	500	1076	9e-104	379
Aan017432	Evigen1720493_c0_g1_i1	82.86	140	22	2	320	458	574	712	3e-27	124
AA290G00005	Evigen2256544_c0_g1_i1	94	50	3	0	301	350	667	716	3e-12	76.8
AA32G00593	Evigen919332_c0_g1_i1	74.53	267	55	6	160	413	1473	1207	8e-21	104
AA65G00271	Evigen878439_c0_g1_i1	79.63	216	38	5	187	399	324	112	9e-35	150
AA53G01286	Evigen2163535_c0_g1_i1	82.18	202	34	2	159	359	1170	970	2e-41	172
AA8G00317	Evigen1683483_c0_g1_i1	76.22	2418	506	50	76	2445	959	3355	0	1216
AA54G00259	Evigen1709164_c0_g1_i1	79.27	193	40	0	52	244	855	663	1e-30	135
AA57G00357	Evigen2257223_c0_g1_i1	77.25	356	81	0	909	1264	3765	3410	3e-52	209
AA39G00024	Evigen2151863_c0_g1_i1	73.71	232	43	16	1	225	285	505	5e-12	75
AA44G00571	Evigen2089585_c0_g1_i1	81.12	376	69	2	67	441	1563	1189	9e-80	300
AA32G00832	Evigen1290659_c0_g1_i1	86.9	84	10	1	288	371	89	171	1e-17	93.5
AA53G00687	Evigen2092894_c0_g1_i1	81.82	242	40	4	259	498	865	1104	1e-49	200
AA15G00170	Evigen230935_c0_g1_i1	84.02	194	31	0	500	693	694	501	6e-46	187
AA32G00192	Evigen2282854_c0_g1_i1	84.81	79	12	0	288	366	81	3	9e-14	80.5
AA32G00171	Evigen1458045_c0_g1_i1	85.85	106	15	0	183	288	344	449	8e-24	113
AA53G00430	Evigen1125719_c0_g1_i1	80.03	621	121	2	13	630	2527	1907	9e-127	457
AA1098G00001	Evigen361617_c0_g1_i1	83.07	189	30	2	2422	2609	2036	1849	2e-40	171
AA39G00162	Evigen1291221_c0_g1_i1	94	50	3	0	133	182	147	196	9e-13	76.8
AA44G00501	Evigen244748_c0_g1_i1	75.31	652	139	14	688	1322	998	1644	3e-77	292
AA10G00264	Evigen252764_c0_g1_i1	70	890	241	21	796	1666	1290	408	8e-32	141
AA10G00033	Evigen84608_c0_g1_i1	100	31	0	0	618	648	425	395	5e-07	58.4
AA65G00358	Evigen2156216_c0_g1_i1	75.46	436	91	13	301	734	771	350	2e-49	198
AA8G00251	Evigen253637_c0_g1_i1	87.44	199	25	0	461	659	1217	1019	2e-58	230
AA102G00037	Evigen2119799_c0_g1_i1	79.74	227	46	0	768	994	1113	887	5e-39	165
AA18G00181	Evigen173426_c0_g1_i1	75.21	242	48	10	208	443	2135	1900	4e-21	104
AA102G00135	Evigen1891068_c0_g1_i1	75.57	663	144	18	199	854	310	961	7e-83	311
AA32G00287	Evigen1668211_c0_g1_i1	77.49	653	129	12	223	872	1154	517	1e-102	375
AA44G00240	Evigen118085_c0_g1_i1	80	160	30	2	258	416	176	18	5e-25	117
AA61G00655	Evigen302632_c0_g1_i1	100	28	0	0	127	154	380	353	2e-05	52.8
AA17G00124	Evigen2067022_c0_g1_i1	78.42	190	39	2	141	329	19	207	1e-26	122
AA31G00615	Evigen1838042_c0_g1_i1	73.64	774	180	16	1171	1926	1491	724	8e-73	278
AA17G00077	Evigen1875678_c0_g1_i1	82.41	324	55	2	1137	1459	1815	2137	5e-74	281
AA31G00559	Evigen1719836_c0_g1_i1	82.29	288	51	0	397	684	519	806	6e-65	250
AA57G00030	Evigen1672125_c0_g1_i1	83.08	195	31	2	1	194	1968	1775	2e-42	176
AA18G00127	Evigen1684479_c0_g1_i1	76.23	2061	450	33	421	2457	1030	3074	0	1055
AA10G00451	Evigen1965381_c0_g1_i1	86.08	79	8	3	268	344	355	278	3e-14	82.4
AA53G01120	Evigen259583_c0_g1_i1	81.03	369	68	2	1	368	92	459	1e-77	292
AA5G00115	Evigen1575850_c0_g1_i1	80.84	214	39	2	105	317	264	476	5e-40	167
AA30G00283	Evigen2185031_c0_g1_i1	84.67	137	19	2	511	646	535	400	3e-30	135
AA21G00326	Evigen60099_c0_g1_i1	79.84	610	119	4	734	1341	2251	2858	2e-122	442
AA15G00199	Evigen1672924_c0_g1_i1	76.05	501	110	9	201	699	335	827	3e-65	252
AA118G00053	Evigen76942_c0_g1_i1	83.46	127	21	0	100	226	215	341	3e-25	119
AA44G00364	Evigen3381_c0_g1_i1	76.97	786	141	22	337	1105	642	1404	1e-113	412
AA12G00161	Evigen1831311_c0_g1_i1	76.06	426	93	9	73	492	324	746	1e-53	213
AA102G00007	Evigen2115010_c0_g1_i1	77.06	523	113	5	22	542	880	363	2e-78	294
AA39G00465	Evigen1875196_c0_g1_i1	84.21	57	8	1	19	74	37	93	1e-05	54.7
AA51G00036	Evigen2259920_c0_g1_i1	77.46	1344	279	22	1036	2367	2532	1201	0	782
AA53G00440	Evigen1297564_c0_g1_i1	84.25	273	39	4	416	686	588	858	8e-69	263
AA53G01090	Evigen2019440_c0_g1_i1	79.05	315	64	2	170	484	1128	816	3e-54	215
AA651G00001	Evigen2205945_c0_g1_i1	74.22	2486	587	45	49	2510	467	2922	0	990
AA10G00404	Evigen1852494_c0_g1_i1	100	29	0	0	1570	1598	567	595	5e-05	54.7
AA87G00136	Evigen1988541_c0_g1_i1	81.4	86	16	0	253	338	777	692	4e-11	71.3
AA102G00020	Evigen82063_c0_g1_i1	92.31	39	2	1	726	764	797	760	7e-06	54.7
AA44G00622	Evigen1890437_c0_g1_i1	84.62	130	18	2	864	992	1055	1183	4e-28	128
AA61G00292	Evigen1708106_c0_g1_i1	83.81	105	17	0	229	333	624	520	7e-20	100
AA37G00143	Evigen154102_c0_g1_i1	79.38	160	27	5	456	612	612	456	5e-22	108
AA37G00099	Evigen207417_c0_g1_i1	76.4	178	38	4	148	323	146	321	1e-17	93.5
AA65G00028	Evigen1856258_c0_g1_i1	77.72	2154	444	27	1	2136	3588	1453	0	1286
AA43G00006	Evigen189624_c0_g1_i1	73.64	1210	265	45	149	1340	1035	2208	4e-115	418
AA61G00485	Evigen232017_c0_g1_i1	73.41	346	82	10	1	341	1223	883	5e-26	121
AA56G00025	Evigen1937907_c0_g1_i1	95.12	41	1	1	14	53	108	148	9e-09	63.9
AA39G00205	Evigen2208544_c0_g1_i1	79.31	1295	264	4	1	1293	817	2109	0	904
AA9G00047	Evigen105053_c0_g1_i1	73.18	302	70	9	128	419	160	460	3e-19	99
AA33G00144	Evigen1952091_c0_g1_i1	78.92	223	47	0	513	735	988	766	2e-35	152
AA30G00231	Evigen2176427_c0_g1_i1	78.82	340	59	11	226	554	1171	834	6e-55	217
AA54G00103	Evigen69256_c0_g1_i1	82.16	185	31	2	508	692	561	379	3e-37	158
AA87G00025	Evigen1302574_c0_g1_i1	72.34	828	202	22	384	1196	1009	194	3e-60	235
AA57G00018	Evigen2206083_c0_g1_i1	78.2	211	36	7	398	603	637	842	1e-27	126
AA26G00731	Evigen170209_c0_g1_i1	80.47	128	23	2	1062	1188	1049	923	1e-18	97.1
AA102G00069	Evigen917342_c0_g1_i1	76.75	314	67	5	238	548	348	658	7e-41	171
AA31G00055	Evigen238312_c0_g1_i1	100	35	0	0	250	284	751	717	1e-09	65.8
AA32G00860	Evigen1989580_c0_g1_i1	82.5	80	14	0	154	233	1451	1372	4e-11	71.3
AA31G00067	Evigen101264_c0_g1_i1	76.9	329	62	11	260	581	304	625	4e-42	174
AA57G00022	Evigen125303_c0_g1_i1	79.49	156	28	4	374	527	486	639	3e-22	108
AA21G00014	Evigen134978_c0_g1_i1	81.36	118	20	2	292	408	223	339	4e-18	95.3
AA27G00186	Evigen2252851_c0_g1_i1	82	250	44	1	2470	2718	698	449	1e-52	211
AA32G00648	Evigen1943448_c0_g1_i1	91.67	48	4	0	871	918	562	609	9e-10	67.6
AA17G00081	Evigen148793_c0_g1_i1	81.51	119	20	2	182	299	749	866	1e-18	97.1
AA15G00017	Evigen14607_c0_g1_i1	79.81	2526	475	21	1	2507	2729	220	0	1807
AA19G00471	Evigen1873995_c0_g1_i1	73.48	230	46	8	229	446	446	220	2e-11	73.1
AA52G00008	Evigen221233_c0_g1_i1	78.98	295	56	5	113	404	913	1204	2e-48	196
AA38G00101	Evigen1303608_c0_g1_i1	83.56	73	12	0	484	556	875	947	2e-10	69.4
AA31G00484	Evigen21684_c0_g1_i1	82.7	318	55	0	37	354	189	506	7e-75	283
AA89G00009	Evigen1585034_c0_g1_i1	72.78	1036	247	29	984	2006	810	1823	5e-85	318
AA31G00400	Evigen79398_c0_g1_i1	77.84	334	58	13	1	329	1123	801	1e-47	193
AA31G00028	Evigen63026_c0_g1_i1	79.31	174	36	0	10	183	1481	1308	3e-27	122
AA32G00371	Evigen2259918_c0_g1_i1	75.99	958	216	12	1031	1981	5684	4734	4e-134	483
Achn199931	Evigen9576_c0_g1_i1	76.22	164	33	6	7	167	550	710	2e-14	82.4
Achn065501	Evigen2104493_c0_g1_i1	79.78	1993	373	22	10	1984	109	2089	0	1421
Achn245061	Evigen134866_c0_g1_i1	77.63	465	102	2	25	488	431	894	3e-74	281
Achn248561	Evigen2234220_c0_g1_i1	78.75	287	61	0	49	335	1269	1555	7e-48	193
Achn171491	Evigen2120774_c0_g1_i1	80.42	480	86	4	436	908	1080	602	1e-97	359
Achn350721	Evigen285294_c0_g1_i1	76.13	1726	364	34	1651	3361	1627	3319	0	861
Achn180221	Evigen145442_c0_g1_i1	75.96	1140	227	34	49	1163	1667	550	4e-153	544
Achn237861	Evigen79379_c0_g1_i1	79.59	975	183	13	322	1285	495	1464	0	684
Achn370431	Evigen2199951_c0_g1_i1	80.84	2463	454	15	163	2613	2570	114	0	1917
Achn298271	Evigen1882586_c0_g1_i1	83.51	188	22	1	385	563	606	793	1e-39	167
Achn111841	Evigen918274_c0_g1_i1	75.99	304	67	5	472	771	693	994	3e-35	152
Achn141461	Evigen913650_c0_g1_i1	74.66	584	117	21	369	923	876	295	9e-59	230
Achn134451	Evigen232962_c0_g1_i1	79.72	636	103	16	52	674	2330	1708	1e-120	436
Achn327511	Evigen1710650_c0_g1_i1	76.73	765	164	13	1	761	1293	539	2e-114	414
Achn125121	Evigen1927423_c0_g1_i1	82.05	117	21	0	237	353	1000	1116	7e-20	100
Achn243291	Evigen1979238_c0_g1_i1	90.35	114	8	3	33	143	408	521	8e-34	147
Achn147371	Evigen331337_c0_g1_i1	85.13	417	62	0	1	417	462	878	5e-118	427
Achn182951	Evigen270340_c0_g1_i1	86.49	148	20	0	159	306	791	644	8e-39	163
Achn264241	Evigen540492_c0_g1_i1	75.71	1260	253	37	677	1920	1510	288	1e-164	582
Achn266121	Evigen60395_c0_g1_i1	89.86	69	7	0	142	210	211	279	1e-16	89.8
Achn161331	Evigen178759_c0_g1_i1	80.69	549	101	4	22	569	1884	1340	3e-116	422
Achn330741	Evigen2260292_c0_g1_i1	84.23	558	74	8	1	551	319	869	3e-149	531
Achn304191	Evigen1927935_c0_g1_i1	78.18	559	118	4	439	995	948	392	6e-96	353
Achn280691	Evigen529469_c0_g1_i1	79.53	1114	197	21	326	1413	2890	1782	0	765
Achn091861	Evigen63058_c0_g1_i1	83.39	301	48	2	408	707	545	246	2e-73	278
Achn089081	Evigen1579458_c0_g1_i1	81.66	949	167	5	1935	2880	67	1011	0	782
Achn020651	Evigen64556_c0_g1_i1	78.15	2114	430	26	489	2583	613	2713	0	1315
Achn225931	Evigen1298562_c0_g1_i1	85.9	539	72	4	255	791	208	744	2e-161	571
Achn244501	Evigen1689186_c0_g1_i1	82.04	1336	231	8	1563	2893	2120	789	0	1129
Achn033551	Evigen344580_c0_g1_i1	78.69	582	111	8	18	597	1104	534	1e-102	375
Achn215801	Evigen2257508_c0_g1_i1	85.77	773	110	0	2512	3284	2068	2840	0	819
Achn145561	Evigen1942450_c0_g1_i1	76.71	657	143	10	103	754	1311	660	4e-97	357
Achn132831	Evigen115672_c0_g1_i1	80.91	241	44	2	319	558	460	221	9e-47	189
Achn281151	Evigen1585516_c0_g1_i1	75.9	1303	250	47	1152	2434	1347	89	3e-172	608
Achn016511	Evigen260500_c0_g1_i1	72.11	1219	293	32	526	1719	1368	2564	1e-86	324
Achn322771	Evigen2122749_c0_g1_i1	82.74	197	32	2	44	239	262	67	1e-42	174
Achn345181	Evigen2257220_c0_g1_i1	79.15	235	42	4	558	790	3488	3259	2e-36	156
Achn120421	Evigen1667950_c0_g1_i1	82.57	327	57	0	580	906	710	1036	1e-76	289
Achn124211	Evigen252489_c0_g1_i1	76.65	1212	213	38	74	1247	1602	423	5e-172	606
Achn145961	Evigen1996557_c0_g1_i1	83.97	131	19	2	265	394	514	643	5e-27	124
Achn299261	Evigen1981411_c0_g1_i1	82.85	414	71	0	203	616	70	483	1e-101	372
Achn230981	Evigen1937010_c0_g1_i1	83.61	299	49	0	475	773	613	315	5e-74	281
Achn380631	Evigen1302805_c0_g1_i1	81.03	174	33	0	45	218	774	947	1e-31	139
Achn041401	Evigen2259352_c0_g1_i1	84.52	336	52	0	1372	1707	672	337	1e-89	333
Achn253821	Evigen1713575_c0_g1_i1	80.29	761	135	13	34	782	255	1012	3e-158	560
Achn359401	Evigen1852793_c0_g1_i1	76.23	1035	203	34	122	1133	1702	688	1e-142	508
Achn129371	Evigen1971141_c0_g1_i1	79.46	448	90	2	194	640	545	991	1e-84	316
Achn231181	Evigen48733_c0_g1_i1	85.54	1922	274	4	2	1921	2940	1021	0	2006
Achn388061	Evigen12856_c0_g1_i1	75.99	1091	245	14	1	1082	1424	342	3e-154	547
Achn060231	Evigen343484_c0_g1_i1	79.19	1792	343	21	2474	4247	2542	763	0	1216
Achn069971	Evigen1690048_c0_g1_i1	83.44	622	103	0	465	1086	734	1355	2e-163	579
Achn381591	Evigen283702_c0_g1_i1	93.64	110	7	0	822	931	910	801	3e-39	165
Achn251071	Evigen330591_c0_g1_i1	83.21	393	62	4	253	643	991	601	4e-97	357
Achn354821	Evigen1716150_c0_g1_i1	84.67	274	42	0	373	646	525	252	3e-72	274
Achn216541	Evigen1299799_c0_g1_i1	77.79	698	134	15	1	692	86	768	3e-113	411
Achn253811	Evigen1731319_c0_g1_i1	84.21	608	86	8	1231	1834	122	723	1e-164	582
Achn229211	Evigen1120565_c0_g1_i1	79.28	415	78	8	51	464	936	529	5e-75	283
Achn159441	Evigen1118758_c0_g1_i1	76.87	281	55	10	50	325	946	671	7e-35	150
Achn342431	Evigen1753678_c0_g1_i1	81.62	408	73	2	2527	2933	422	16	2e-90	337
Achn330471	Evigen11602_c0_g1_i1	87.43	175	22	0	897	1071	756	582	3e-50	202
Achn105031	Evigen33537_c0_g1_i1	79.05	883	159	22	939	1812	2307	1442	2e-164	582
Achn035581	Evigen1723759_c0_g1_i1	86.67	360	46	2	1	359	58	416	4e-109	398
Achn157191	Evigen183908_c0_g1_i1	82.25	169	28	2	84	252	517	683	2e-33	145
Achn017661	Evigen52873_c0_g1_i1	84.72	229	35	0	169	397	1922	1694	1e-58	230
Achn131841	Evigen2018614_c0_g1_i1	72.24	670	154	20	50	694	35	697	3e-43	178
Achn082431	Evigen1863099_c0_g1_i1	74.87	1544	333	43	235	1746	452	1972	0	651
Achn056131	Evigen1109776_c0_g1_i1	76.63	338	51	16	395	709	403	71	3e-38	161
Achn282711	Evigen1719567_c0_g1_i1	77.06	231	47	6	105	332	817	590	3e-28	128
Achn294661	Evigen1457671_c0_g1_i1	81.65	534	96	2	57	589	1219	687	1e-122	442
Achn103181	Evigen2121250_c0_g1_i1	80.64	1152	203	18	39	1182	162	1301	0	874
Achn284401	Evigen1767255_c0_g1_i1	81.07	206	37	2	158	362	1	205	9e-39	163
Achn166541	Evigen125405_c0_g1_i1	82.66	398	69	0	1	398	434	37	4e-96	353
Achn147511	Evigen1686433_c0_g1_i1	74.67	304	68	4	1548	1842	1960	2263	3e-27	126
Achn181401	Evigen228160_c0_g1_i1	78.56	681	130	10	596	1270	865	1535	3e-120	435
Achn182631	Evigen2218613_c0_g1_i1	73.48	954	196	34	172	1083	637	1575	5e-82	307
Achn100041	Evigen1579053_c0_g1_i1	76.99	991	188	27	1	977	1031	67	2e-149	531
Achn176661	Evigen537024_c0_g1_i1	78.95	2466	461	45	1	2437	3026	590	0	1626
Achn270991	Evigen2151063_c0_g1_i1	90	70	6	1	133	202	409	477	1e-16	89.8
Achn112511	Evigen2168531_c0_g1_i1	72.45	1383	345	29	1	1362	793	2160	5e-113	411
Achn379801	Evigen517150_c0_g1_i1	83.53	170	28	0	1	170	962	793	6e-38	159
Achn210631	Evigen1844664_c0_g1_i1	77.7	610	98	22	321	926	867	1442	1e-91	339
Achn167071	Evigen2220482_c0_g1_i1	89.04	146	16	0	470	615	1044	1189	3e-44	182
Achn028471	Evigen2151122_c0_g1_i1	87.17	187	22	2	505	689	1443	1257	6e-53	211
Achn359751	Evigen2004031_c0_g1_i1	79.45	477	72	10	1	452	917	442	2e-84	315
Achn181331	Evigen1832244_c0_g1_i1	80.86	1677	309	11	490	2162	2280	612	0	1308
Achn140391	Evigen55738_c0_g1_i1	100	32	0	0	535	566	377	408	9e-08	60.2
Achn179621	Evigen12214_c0_g1_i1	83.06	360	61	0	85	444	897	1256	7e-88	327
Achn226931	Evigen2171696_c0_g1_i1	78.53	503	101	7	37	534	129	629	4e-87	324
Achn271431	Evigen2189847_c0_g1_i1	85.16	256	38	0	1196	1451	774	519	2e-68	263
Achn260831	Evigen1561460_c0_g1_i1	85.42	192	28	0	565	756	217	408	6e-50	200
Achn026271	Evigen2164182_c0_g1_i1	81.72	186	32	2	1054	1238	988	804	9e-36	154
Achn109391	Evigen1838487_c0_g1_i1	83.22	1883	296	17	1025	2900	2347	478	0	1709
Achn367861	Evigen1697644_c0_g1_i1	82.54	773	125	9	2182	2949	1088	321	0	671
Achn347371	Evigen2021000_c0_g1_i1	73.19	705	169	19	60	751	358	1055	8e-61	237
Achn377521	Evigen21007_c0_g1_i1	83.79	512	83	0	1	512	135	646	5e-136	486
Achn320981	Evigen539617_c0_g1_i1	78.44	2686	545	28	374	3045	3691	1026	0	1722
Achn050491	Evigen79031_c0_g1_i1	80.64	976	182	6	337	1310	1271	301	0	749
Achn019201	Evigen21397_c0_g1_i1	87.56	209	22	3	484	688	506	298	2e-61	239
Achn092691	Evigen117185_c0_g1_i1	83.55	383	63	0	1	383	6	388	9e-98	359
Achn023421	Evigen47391_c0_g1_i1	79.36	2074	352	48	60	2077	914	2967	0	1389
Achn124481	Evigen2106603_c0_g1_i1	74.61	319	74	7	423	739	456	769	8e-30	134
Achn148821	Evigen1949694_c0_g1_i1	83.42	368	59	2	57	423	1009	643	4e-92	340
Achn222511	Evigen1942616_c0_g1_i1	78.86	440	80	8	336	770	538	969	2e-75	285
Achn351781	Evigen1992348_c0_g1_i1	82.63	334	43	8	19	350	1143	823	2e-74	281
Achn075921	Evigen2004431_c0_g1_i1	78.84	553	105	10	558	1104	677	131	2e-98	363
Achn254561	Evigen1687244_c0_g1_i1	80.25	557	105	4	46	598	2302	1747	4e-114	414
Achn197641	Evigen215887_c0_g1_i1	77.71	175	37	2	562	735	1818	1645	1e-21	106
Achn018171	Evigen1696028_c0_g1_i1	78.63	1025	200	15	22	1038	627	1640	0	662
Achn013291	Evigen70867_c0_g1_i1	76.5	919	183	29	202	1102	1544	641	7e-131	470
Achn120541	Evigen1703795_c0_g1_i1	79.22	361	71	4	181	539	1413	1055	3e-64	248
Achn113981	Evigen2254700_c0_g1_i1	77.96	1384	267	22	26	1381	318	1691	0	832
Achn341031	Evigen31070_c0_g1_i1	76.89	502	108	8	34	531	1263	766	3e-73	278
Achn345431	Evigen75263_c0_g1_i1	80.18	111	22	0	126	236	800	690	6e-15	84.2
Achn030851	Evigen1864610_c0_g1_i1	74.47	188	40	8	141	324	344	527	4e-12	75
Achn268811	Evigen1870535_c0_g1_i1	78.98	509	96	7	21	522	952	1456	3e-91	337
Achn054201	Evigen2232654_c0_g1_i1	79.28	222	44	2	388	608	1805	2025	5e-36	154
Achn015191	Evigen121861_c0_g1_i1	71.6	817	201	24	886	1691	1749	953	8e-48	195
Achn331661	Evigen1719024_c0_g1_i1	88.06	67	8	0	308	374	766	700	8e-14	80.5
Achn174701	Evigen2129884_c0_g1_i1	80.56	607	101	11	66	656	229	834	1e-125	451
Achn219231	Evigen108830_c0_g1_i1	77.61	1380	264	30	1	1350	248	1612	0	795
Achn066701	Evigen1897130_c0_g1_i1	79.07	1271	238	23	487	1740	167	1426	0	848
Achn089571	Evigen117184_c0_g1_i1	83.03	383	65	0	1	383	6	388	2e-94	348
Achn294101	Evigen1294264_c0_g1_i1	84.8	375	55	2	1	374	857	484	8e-103	375
Achn320511	Evigen363739_c0_g1_i1	82.48	314	52	3	193	504	1053	1365	1e-71	272
Achn313181	Evigen2278609_c0_g1_i1	75.52	580	127	13	141	711	452	1025	1e-70	270
Achn108651	Evigen1689525_c0_g1_i1	78.33	360	78	0	94	453	2492	2133	4e-60	233
Achn158851	Evigen2164189_c0_g1_i1	81.93	166	30	0	961	1126	944	779	6e-32	141
Achn097861	Evigen82043_c0_g1_i1	80.73	1879	346	9	117	1990	459	2326	0	1450
Achn241961	Evigen43351_c0_g1_i1	79.06	936	180	13	269	1198	1424	499	1e-178	628
Achn378771	Evigen1686596_c0_g1_i1	75.24	2221	490	43	1	2185	386	2582	0	1000
Achn275661	Evigen1971822_c0_g1_i1	89.77	88	9	0	463	550	739	652	1e-23	113
Achn385341	Evigen2433_c0_g1_i1	82.39	443	78	0	1	443	406	848	6e-106	387
Achn088151	Evigen21401_c0_g1_i1	80.51	390	73	2	1	387	695	306	9e-79	296
Achn162391	Evigen2250944_c0_g1_i1	83.71	1559	235	12	1	1548	70	1620	0	1454
Achn146511	Evigen1375_c0_g1_i1	91.53	118	10	0	205	322	2797	2914	1e-38	163
Achn276751	Evigen374422_c0_g1_i1	83.74	1488	232	7	17	1496	2713	1228	0	1399
Achn108891	Evigen1910406_c0_g1_i1	78.47	613	110	16	970	1577	924	1519	5e-104	381
Achn227931	Evigen1295890_c0_g1_i1	82.52	429	75	0	232	660	349	777	2e-103	377
Achn232701	Evigen3517_c0_g1_i1	78.44	733	124	17	421	1124	851	1578	3e-124	448
Achn387241	Evigen919038_c0_g1_i1	76.29	1320	285	23	1	1309	604	1906	0	678
Achn073211	Evigen390993_c0_g1_i1	78.95	570	111	8	381	945	1223	658	1e-103	379
Achn384211	Evigen1708989_c0_g1_i1	84.24	184	27	2	44	226	218	400	3e-43	178
Achn299651	Evigen1450869_c0_g1_i1	83.62	177	29	0	82	258	642	466	4e-40	167
Achn254691	Evigen1685490_c0_g1_i1	82.02	545	93	4	1217	1757	1867	2410	3e-127	459
Achn025821	Evigen912498_c0_g1_i1	90.48	63	6	0	43	105	479	541	9e-15	84.2
Achn086751	Evigen1454824_c0_g1_i1	88.89	153	15	2	1	152	114	265	7e-46	187
Achn226291	Evigen1457364_c0_g1_i1	85.89	241	34	0	267	507	954	714	5e-67	257
Achn258161	Evigen1300491_c0_g1_i1	84.84	244	37	0	104	347	1220	977	8e-64	246
Achn309921	Evigen2180185_c0_g1_i1	74.82	568	124	15	376	933	950	392	2e-61	239
Achn195891	Evigen1923089_c0_g1_i1	80.66	274	51	2	8	280	254	526	2e-53	211
Achn080611	Evigen2128546_c0_g1_i1	80.86	465	77	6	10	471	192	647	9e-97	355
Achn049161	Evigen2245415_c0_g1_i1	79.39	490	88	10	1	482	1894	2378	7e-90	333
Achn096361	Evigen1935707_c0_g1_i1	79.44	783	132	17	245	999	4	785	3e-148	527
Achn177031	Evigen2245867_c0_g1_i1	80.46	655	110	9	542	1181	1095	1746	2e-135	484
Achn323021	Evigen1866847_c0_g1_i1	84.83	290	44	0	694	983	360	649	2e-77	292
Achn145641	Evigen1666430_c0_g1_i1	76.55	840	149	28	18	851	91	888	6e-115	416
Achn340691	Evigen1293419_c0_g1_i1	84.97	346	48	4	1	344	223	566	2e-94	348
Achn372131	Evigen1692944_c0_g1_i1	82.58	178	29	2	90	266	669	845	2e-36	156
Achn277561	Evigen1687882_c0_g1_i1	83.73	332	49	4	218	548	1921	1594	2e-82	309
Achn348711	Evigen2264042_c0_g1_i1	78.72	1015	196	17	97	1098	466	1473	0	660
Achn040601	Evigen1686883_c0_g1_i1	80.75	2099	380	22	799	2888	647	2730	0	1616
Achn069791	Evigen1867676_c0_g1_i1	83.25	615	91	5	105	719	479	1081	2e-156	555
Achn124291	Evigen343575_c0_g1_i1	91.67	60	5	0	208	267	958	899	6e-15	84.2
Achn044801	Evigen1924544_c0_g1_i1	86.36	132	15	1	556	687	1	129	7e-32	141
Achn314161	Evigen549843_c0_g1_i1	81.27	502	88	3	784	1282	2031	1533	5e-110	401
Achn096961	Evigen66472_c0_g1_i1	73.44	482	117	8	228	703	522	998	6e-41	171
Achn251461	Evigen357827_c0_g1_i1	76.72	1787	358	38	1303	3072	1690	3435	0	942
Achn117011	Evigen1998954_c0_g1_i1	77.56	820	156	11	462	1261	577	1388	7e-131	470
Achn389601	Evigen1706521_c0_g1_i1	75.88	597	103	23	92	651	1056	464	6e-70	267
Achn049331	Evigen1580550_c0_g1_i1	77.89	303	59	6	868	1164	634	334	3e-44	182
Achn159361	Evigen2007771_c0_g1_i1	79.56	181	35	2	766	945	1027	1206	4e-28	128
Achn023151	Evigen1864626_c0_g1_i1	89.36	94	10	0	86	179	978	885	1e-25	119
Achn324281	Evigen232113_c0_g1_i1	79	2291	435	43	141	2405	366	2636	0	1524
Achn349821	Evigen77798_c0_g1_i1	75.59	422	85	18	209	621	477	889	1e-47	193
Achn187631	Evigen117062_c0_g1_i1	84.21	76	9	3	448	521	280	206	5e-11	71.3
Achn213901	Evigen1125722_c0_g1_i1	76.52	1269	269	16	46	1295	2489	1231	0	665
Achn285301	Evigen60742_c0_g1_i1	78.04	888	184	9	441	1324	1558	678	9e-155	549
Achn181381	Evigen1701308_c0_g1_i1	82.56	539	94	0	225	763	475	1013	1e-132	475
Achn184391	Evigen2198982_c0_g1_i1	80.43	1114	187	19	446	1533	503	1611	0	821
Achn104851	Evigen1297376_c0_g1_i1	78.65	178	34	4	1	176	182	357	2e-24	115
Achn201721	Evigen1731294_c0_g1_i1	84.43	212	31	2	16	226	491	281	4e-52	207
Achn322811	Evigen1299992_c0_g1_i1	81.55	103	17	2	808	909	388	489	1e-14	84.2
Achn330611	Evigen2208145_c0_g1_i1	81.03	506	90	5	427	929	668	1170	8e-109	398
Achn158001	Evigen2199289_c0_g1_i1	100	30	0	0	1483	1512	2869	2898	6e-06	56.5
Achn015051	Evigen376252_c0_g1_i1	77.93	145	32	0	209	353	1132	988	4e-17	91.6
Achn030801	Evigen1857716_c0_g1_i1	83.1	355	46	6	705	1047	2258	2610	4e-83	311
Achn307731	Evigen47427_c0_g1_i1	76	1121	209	29	91	1175	2626	1530	2e-147	525
Achn084001	Evigen264636_c0_g1_i1	77.72	727	148	8	1	723	656	1372	5e-120	433
Achn248441	Evigen142829_c0_g1_i1	88.1	84	10	0	312	395	643	560	6e-20	100
Achn367381	Evigen1709340_c0_g1_i1	75.26	473	115	2	289	760	522	993	6e-57	224
Achn017391	Evigen2211929_c0_g1_i1	80.24	1311	246	12	152	1454	225	1530	0	974
Achn306131	Evigen2176870_c0_g1_i1	89.19	74	8	0	187	260	960	1033	1e-17	93.5
Achn250031	Evigen62890_c0_g1_i1	77.81	1519	324	11	1000	2513	855	2365	0	926
Achn371091	Evigen1892604_c0_g1_i1	80.34	356	58	6	534	877	446	801	1e-67	259
Achn305591	Evigen386641_c0_g1_i1	82.53	538	94	0	389	926	1045	508	4e-132	473
Achn132531	Evigen6052_c0_g1_i1	77.35	1161	258	5	705	1863	1422	265	0	682
Achn051601	Evigen1569732_c0_g1_i1	87.33	363	46	0	27	389	517	155	8e-115	416
Achn355461	Evigen278555_c0_g1_i1	76.76	241	55	1	127	366	451	691	5e-30	134
Achn357091	Evigen50053_c0_g1_i1	89.4	151	16	0	147	297	382	532	4e-47	191
Achn377091	Evigen244056_c0_g1_i1	83.07	502	85	0	1694	2195	253	754	9e-127	457
Achn229031	Evigen174962_c0_g1_i1	83.06	484	80	2	1	483	1266	784	1e-121	438
Achn246011	Evigen1673313_c0_g1_i1	80.16	1946	343	36	20	1948	2170	251	0	1415
Achn087751	Evigen1448106_c0_g1_i1	83.24	179	30	0	1	179	784	606	8e-40	165
Achn303741	Evigen1729029_c0_g1_i1	78.73	489	92	8	12	491	541	56	4e-85	316
Achn118631	Evigen70108_c0_g1_i1	78.81	741	147	9	26	761	79	814	5e-137	490
Achn001091	Evigen1683731_c0_g1_i1	79.73	1258	223	23	3184	4425	2408	3649	0	881
Achn068771	Evigen1305011_c0_g1_i1	78.66	806	138	17	1246	2037	1844	2629	3e-141	505
Achn340751	Evigen44266_c0_g1_i1	78.17	1379	289	11	193	1562	1949	574	0	869
Achn267741	Evigen1297655_c0_g1_i1	79.83	709	129	13	19	720	55	756	1e-141	505
Achn217741	Evigen2258193_c0_g1_i1	83.73	252	39	2	193	443	1099	849	7e-61	237
Achn193931	Evigen316512_c0_g1_i1	81	1295	203	25	1350	2606	1662	373	0	989
Achn088031	Evigen228089_c0_g1_i1	89.13	46	5	0	921	966	1377	1422	5e-07	58.4
Achn141871	Evigen1294162_c0_g1_i1	86.89	61	8	0	696	756	474	414	3e-10	69.4
Achn133111	Evigen1669761_c0_g1_i1	80.93	729	131	4	10	734	307	1031	5e-161	569
Achn312121	Evigen2123435_c0_g1_i1	80.93	236	45	0	73	308	1619	1384	5e-46	187
Achn325381	Evigen2260519_c0_g1_i1	75.47	1117	224	29	1006	2085	669	1772	2e-139	499
Achn225601	Evigen186843_c0_g1_i1	84.12	233	32	4	346	577	229	1	5e-56	220
Achn014051	Evigen1875675_c0_g1_i1	77.45	572	106	15	1192	1747	1366	1930	1e-85	320
Achn012501	Evigen533272_c0_g1_i1	78.9	1417	278	19	1	1408	1691	287	0	941
Achn299891	Evigen2030383_c0_g1_i1	79.06	640	112	15	46	671	298	929	4e-116	420
Achn234991	Evigen186169_c0_g1_i1	90.2	51	4	1	872	922	461	412	4e-09	65.8
Achn068681	Evigen2282066_c0_g1_i1	80.74	914	157	12	236	1141	387	1289	0	695
Achn171151	Evigen2193387_c0_g1_i1	89.23	130	14	0	59	188	32	161	7e-39	163
Achn127811	Evigen918104_c0_g1_i1	78.7	385	66	12	778	1154	834	458	2e-62	243
Achn195011	Evigen2230059_c0_g1_i1	76.22	1800	369	40	1298	3072	1691	3456	0	898
Achn073331	Evigen223309_c0_g1_i1	75.77	2650	536	68	646	3257	2993	412	0	1240
Achn108091	Evigen356220_c0_g1_i1	78.05	884	175	12	1108	1986	1554	2423	8e-152	540
Achn275181	Evigen1672623_c0_g1_i1	77.25	233	36	11	1014	1236	729	504	8e-26	121
Achn225011	Evigen224307_c0_g1_i1	81.23	794	142	7	591	1380	1203	413	3e-180	634
Achn102611	Evigen202228_c0_g1_i1	75.97	1885	385	50	1742	3583	2421	562	0	909
Achn070961	Evigen2119807_c0_g1_i1	80	635	102	15	721	1338	1605	979	1e-123	446
Achn142571	Evigen2186029_c0_g1_i1	77.4	1124	224	28	407	1512	974	2085	0	641
Achn166841	Evigen1846530_c0_g1_i1	87.37	95	11	1	52	146	295	388	1e-22	108
Achn024331	Evigen108123_c0_g1_i1	78.99	457	93	1	4684	5140	663	1116	7e-82	309
Achn249361	Evigen1935338_c0_g1_i1	78.68	469	80	11	297	749	297	761	5e-78	294
Achn053241	Evigen2140782_c0_g1_i1	86.17	441	60	1	4	443	536	96	5e-133	475
Achn086661	Evigen2240272_c0_g1_i1	87.1	248	32	0	256	503	1431	1184	1e-74	281
Achn115241	Evigen9102_c0_g1_i1	84.4	1064	162	3	1818	2879	1479	418	0	1042
Achn143561	Evigen126999_c0_g1_i1	84	400	64	0	1	400	1219	820	1e-105	385
Achn032341	Evigen1978651_c0_g1_i1	83.41	416	65	4	2916	3329	806	393	3e-104	383
Achn154151	Evigen232335_c0_g1_i1	83.76	548	85	4	468	1013	1689	1144	7e-145	516
Achn296391	Evigen337222_c0_g1_i1	81.69	1436	223	26	2254	3665	2823	4242	0	1158
Achn354861	Evigen1462799_c0_g1_i1	74.54	1088	228	26	1003	2046	1290	2372	2e-118	429
Achn024261	Evigen294451_c0_g1_i1	79.44	501	99	3	142	641	1582	1085	3e-95	351
Achn072001	Evigen231398_c0_g1_i1	79.68	1865	339	31	225	2072	433	2274	0	1308
Achn072221	Evigen913841_c0_g1_i1	85.86	191	21	3	1	185	727	537	3e-49	198
Achn141911	Evigen227571_c0_g1_i1	76.9	1026	187	37	16	1028	1598	610	6e-151	536
Achn131671	Evigen2141516_c0_g1_i1	79.05	253	53	0	41	293	273	525	2e-42	174
Achn330511	Evigen1754278_c0_g1_i1	89.76	166	17	0	294	459	323	158	1e-53	213
Achn005621	Evigen911481_c0_g1_i1	88.16	76	9	0	454	529	365	440	4e-17	91.6
Achn043311	Evigen2012272_c0_g1_i1	86.1	1295	170	8	25	1314	562	1851	0	1386
Achn182751	Evigen190788_c0_g1_i1	78.66	1087	207	19	485	1557	1509	434	0	699
Achn122191	Evigen1122474_c0_g1_i1	84.13	271	39	3	83	350	68	337	1e-67	259
Achn313941	Evigen912903_c0_g1_i1	77.91	335	60	8	268	599	627	304	7e-49	196
Achn066811	Evigen1953139_c0_g1_i1	86.29	197	27	0	517	713	1086	1282	6e-54	215
Achn093911	Evigen343259_c0_g1_i1	81.15	1231	218	14	905	2128	463	1686	0	976
Achn057421	Evigen113125_c0_g1_i1	81.18	287	51	3	1297	1582	1199	1483	7e-58	228
Achn146311	Evigen1966838_c0_g1_i1	97.56	41	1	0	547	587	1076	1116	1e-10	71.3
Achn253161	Evigen174106_c0_g1_i1	75.17	596	140	7	35	626	2337	1746	4e-72	274
Achn311801	Evigen269704_c0_g1_i1	79.88	323	60	4	34	355	746	428	2e-59	231
Achn353711	Evigen2200485_c0_g1_i1	75.63	759	153	18	16	761	221	960	6e-94	348
Achn287331	Evigen1702342_c0_g1_i1	78.59	1163	215	24	24	1169	1695	550	0	737
Achn075461	Evigen173905_c0_g1_i1	89.33	75	8	0	640	714	869	943	4e-18	95.3
Achn386461	Evigen2005383_c0_g1_i1	84.59	344	47	2	165	507	1832	1494	2e-90	337
Achn353131	Evigen2018611_c0_g1_i1	78.42	482	96	3	26	506	38	512	4e-82	307
Achn280391	Evigen290667_c0_g1_i1	85	200	24	4	70	269	266	459	2e-49	198
Achn170471	Evigen184702_c0_g1_i1	79.69	389	72	4	563	947	843	458	5e-72	274
Achn273391	Evigen2028806_c0_g1_i1	81.05	607	111	3	1195	1799	565	1169	6e-134	481
Achn375621	Evigen2206988_c0_g1_i1	82.22	1305	228	4	717	2019	1670	2972	0	1122
Achn356611	Evigen1125259_c0_g1_i1	74.39	898	216	13	1069	1959	1326	436	3e-101	372
Achn078441	Evigen1684427_c0_g1_i1	80.17	116	23	0	3181	3296	1700	1585	3e-15	87.9
Achn040131	Evigen20317_c0_g1_i1	78.04	255	51	4	139	389	319	572	2e-36	156
Achn202071	Evigen530054_c0_g1_i1	83.74	1556	247	6	511	2063	1131	2683	0	1467
Achn200711	Evigen135684_c0_g1_i1	89.29	56	6	0	318	373	1039	1094	8e-11	71.3
Achn345531	Evigen6117_c0_g1_i1	78.5	1442	275	26	28	1452	272	1695	0	913
Achn064091	Evigen1670247_c0_g1_i1	77.94	603	110	20	182	774	489	1078	2e-96	355
Achn033491	Evigen1582486_c0_g1_i1	87.18	156	18	2	843	996	948	1103	1e-42	176
Achn017781	Evigen186100_c0_g1_i1	77.65	1020	199	18	1	996	590	1604	3e-168	593
Achn088511	Evigen2038478_c0_g1_i1	89.47	133	12	2	575	707	473	343	6e-40	167
Achn346681	Evigen1965221_c0_g1_i1	82	1850	321	7	35	1875	2608	762	0	1561
Achn076051	Evigen249109_c0_g1_i1	81.9	221	40	0	731	951	896	1116	7e-46	187
Achn284031	Evigen1700226_c0_g1_i1	90	70	7	0	143	212	1446	1377	4e-17	91.6
Achn096741	Evigen49183_c0_g1_i1	83.89	391	63	0	205	595	2330	1940	9e-102	374
Achn299631	Evigen918252_c0_g1_i1	77.81	793	165	10	211	999	1494	709	1e-133	479
Achn054881	Evigen2142155_c0_g1_i1	79.95	414	77	5	228	638	740	330	6e-80	300
Achn287861	Evigen1702241_c0_g1_i1	77.02	792	154	21	156	921	1213	424	1e-118	429
Achn358341	Evigen1836449_c0_g1_i1	80.88	1067	174	20	752	1791	998	2061	0	813
Achn049361	Evigen2219724_c0_g1_i1	86.19	717	93	2	163	873	210	926	0	771
Achn216821	Evigen1460179_c0_g1_i1	78.12	978	201	12	255	1224	1411	439	2e-172	608
Achn102591	Evigen308533_c0_g1_i1	76.34	1805	377	37	1365	3150	2098	325	0	922
Achn281921	Evigen1967349_c0_g1_i1	84.89	331	50	0	506	836	274	604	3e-90	335
Achn013161	Evigen916462_c0_g1_i1	80.85	1086	174	19	617	1694	136	1195	0	822
Achn249151	Evigen106875_c0_g1_i1	84.38	781	115	5	25	803	437	1212	0	760
Achn361971	Evigen2260883_c0_g1_i1	83.54	960	123	10	1	952	895	1827	0	865
Achn322671	Evigen182212_c0_g1_i1	81.4	371	65	3	661	1029	1254	1622	8e-80	300
Achn307721	Evigen904644_c0_g1_i1	89.37	207	22	0	58	264	586	380	2e-68	261
Achn348261	Evigen918870_c0_g1_i1	77.46	315	60	10	968	1278	1402	1709	5e-43	178
Achn217961	Evigen1579900_c0_g1_i1	79.68	571	108	5	244	807	928	359	1e-111	405
Achn131571	Evigen2164172_c0_g1_i1	79.77	257	48	4	1040	1294	546	292	1e-44	183
Achn273381	Evigen104581_c0_g1_i1	87.11	287	35	2	406	691	160	445	4e-87	324
Achn257441	Evigen2012805_c0_g1_i1	81.93	415	73	2	150	563	2379	1966	2e-94	350
Achn317851	Evigen230406_c0_g1_i1	83.51	1995	314	12	164	2149	3007	1019	0	1847
Achn284361	Evigen160277_c0_g1_i1	75.67	711	165	8	1	707	1868	1162	3e-94	348
Achn187281	Evigen1723677_c0_g1_i1	81.29	294	54	1	1	294	872	580	3e-61	237
Achn347951	Evigen1720278_c0_g1_i1	97.06	34	1	0	139	172	436	469	3e-07	58.4
Achn077281	Evigen1972735_c0_g1_i1	84.42	231	35	1	54	284	509	280	2e-57	226
Achn085531	Evigen1460356_c0_g1_i1	79.25	853	171	5	750	1599	1696	847	8e-167	590
Achn204031	Evigen813_c0_g1_i1	86.27	765	103	2	805	1568	1478	2241	0	830
Achn146491	Evigen918694_c0_g1_i1	91.18	170	15	0	341	510	1465	1296	4e-59	231
Achn022801	Evigen214288_c0_g1_i1	79.92	792	149	8	819	1608	1147	364	6e-162	573
Achn147111	Evigen2238352_c0_g1_i1	79.28	888	169	13	322	1205	217	1093	5e-172	606
Achn355681	Evigen203685_c0_g1_i1	75.75	565	120	12	369	926	419	973	2e-70	268
Achn236811	Evigen358529_c0_g1_i1	81.84	435	71	6	176	609	1226	799	1e-97	359
Achn233951	Evigen1885758_c0_g1_i1	78.83	718	132	14	2132	2842	327	1031	2e-129	466
Achn056961	Evigen2155120_c0_g1_i1	91.67	84	7	0	1081	1164	1339	1422	1e-24	117
Achn011941	Evigen151348_c0_g1_i1	98	50	1	0	358	407	52	101	6e-16	87.9
Achn136071	Evigen203763_c0_g1_i1	77.56	557	113	9	1198	1751	1687	2234	2e-87	326
Achn355811	Evigen918882_c0_g1_i1	77.71	1014	191	21	7	992	1475	469	2e-166	588
Achn087871	Evigen1964288_c0_g1_i1	77.56	361	69	7	407	766	416	765	4e-52	207
Achn334541	Evigen258875_c0_g1_i1	86.25	80	11	0	109	188	344	423	4e-16	87.9
Achn233011	Evigen2016916_c0_g1_i1	79.54	1334	260	11	528	1856	1590	265	0	939
Achn245731	Evigen236434_c0_g1_i1	83.65	263	43	0	535	797	611	873	3e-64	248
Achn144601	Evigen911468_c0_g1_i1	88.72	133	15	0	758	890	179	311	1e-38	163
Achn136681	Evigen1700630_c0_g1_i1	76.03	388	74	14	1	377	358	737	9e-45	183
Achn350421	Evigen2222720_c0_g1_i1	83.85	291	44	2	1	288	290	580	5e-72	274
Achn383981	Evigen1994503_c0_g1_i1	88.14	194	23	0	1	194	737	544	1e-59	231
Achn060451	Evigen2095467_c0_g1_i1	75.07	1368	295	32	897	2244	1772	431	2e-168	595
Achn103931	Evigen2200255_c0_g1_i1	87.97	374	45	0	1139	1512	1271	898	2e-122	442
Achn271311	Evigen7270_c0_g1_i1	77.96	717	151	5	143	854	1968	1254	2e-122	442
Achn255601	Evigen231466_c0_g1_i1	79.88	2152	377	42	92	2201	2618	481	0	1524
Achn226451	Evigen537360_c0_g1_i1	76.19	1953	412	41	83	2016	2368	450	0	981
Achn159201	Evigen1576433_c0_g1_i1	82.73	110	19	0	73	182	923	814	2e-19	99
Achn169731	Evigen276332_c0_g1_i1	79.83	942	179	11	308	1245	5239	4305	0	676
Achn000371	Evigen81643_c0_g1_i1	86.75	166	19	2	281	446	465	303	2e-44	182
Achn149871	Evigen2280541_c0_g1_i1	90.27	113	11	0	820	932	401	513	7e-34	148
Achn040871	Evigen1847041_c0_g1_i1	78.73	743	140	16	89	819	758	1494	2e-134	481
Achn356291	Evigen228975_c0_g1_i1	75.53	1181	241	41	878	2040	3427	2277	2e-150	536
Achn022171	Evigen1693897_c0_g1_i1	78.77	1022	201	13	1	1020	1525	518	0	671
Achn273801	Evigen1881591_c0_g1_i1	79.01	1029	202	13	2141	3165	1	1019	0	691
Achn103011	Evigen5038_c0_g1_i1	84.09	176	28	0	22	197	3516	3691	3e-41	171
Achn235741	Evigen2247099_c0_g1_i1	83.33	150	25	0	966	1115	1969	2118	4e-31	139
Achn272241	Evigen41839_c0_g1_i1	80.51	2211	404	19	150	2348	827	3022	0	1670
Achn368061	Evigen1954171_c0_g1_i1	80.4	643	116	4	55	695	1564	930	2e-134	481
Achn330151	Evigen1717834_c0_g1_i1	94.87	39	2	0	643	681	585	623	4e-08	62.1
Achn123451	Evigen915082_c0_g1_i1	86.84	114	15	0	400	513	756	869	2e-28	128
Achn214251	Evigen371767_c0_g1_i1	78.69	183	37	2	520	701	1267	1448	6e-26	121
Achn351451	Evigen2154512_c0_g1_i1	81.78	472	83	1	266	737	2149	1681	2e-107	392
Achn306271	Evigen917154_c0_g1_i1	85.17	661	96	2	1418	2077	1054	395	0	676
Achn233841	Evigen2251017_c0_g1_i1	100	30	0	0	142	171	1726	1755	5e-07	56.5
Achn331561	Evigen121560_c0_g1_i1	81.48	108	16	4	224	329	618	723	4e-15	86.1
Achn314301	Evigen353674_c0_g1_i1	77.18	1065	204	26	1016	2060	1504	459	4e-165	584
Achn016621	Evigen366396_c0_g1_i1	75.99	429	82	14	1620	2031	1554	1978	5e-50	202
Achn033301	Evigen1848261_c0_g1_i1	81.34	970	162	15	523	1487	1458	503	0	771
Achn191231	Evigen1576620_c0_g1_i1	87.37	198	25	0	1	198	197	394	3e-58	228
Achn303171	Evigen1709822_c0_g1_i1	87	200	26	0	1	200	1097	898	1e-57	226
Achn370001	Evigen1456178_c0_g1_i1	100	30	0	0	370	399	468	497	3e-06	56.5
Achn239411	Evigen2093959_c0_g1_i1	80.28	2003	389	6	1	2000	154	2153	0	1506
Achn261641	Evigen2087892_c0_g1_i1	75.95	1730	370	34	1910	3628	2077	383	0	848
Achn111051	Evigen56168_c0_g1_i1	79.26	511	102	4	16	524	191	699	5e-96	353
Achn310101	Evigen174016_c0_g1_i1	78.61	2006	388	36	418	2404	2663	680	0	1290
Achn023891	Evigen547360_c0_g1_i1	82.62	328	53	4	2411	2736	542	217	3e-75	287
Achn272111	Evigen521352_c0_g1_i1	77.22	1343	270	26	67	1388	2283	3610	0	752
Achn059301	Evigen2267544_c0_g1_i1	91.86	86	7	0	1	86	227	142	1e-25	121
Achn315081	Evigen241874_c0_g1_i1	80.69	233	36	8	280	509	693	467	1e-41	172
Achn126871	Evigen1703287_c0_g1_i1	77.95	1261	252	20	40	1281	511	1764	0	765
Achn126561	Evigen287872_c0_g1_i1	78.26	207	43	2	649	854	1222	1427	5e-29	132
Achn116231	Evigen2022680_c0_g1_i1	83.49	1351	200	9	2236	3567	517	1863	0	1238
Achn025861	Evigen1680786_c0_g1_i1	80.45	133	26	0	511	643	248	116	2e-20	102
Achn039041	Evigen123900_c0_g1_i1	80.77	286	51	4	233	516	583	300	7e-56	220
Achn335731	Evigen294382_c0_g1_i1	82.06	591	101	3	1	590	813	227	1e-139	499
Achn039371	Evigen1461507_c0_g1_i1	83.6	573	88	2	901	1473	1141	1707	1e-149	532
Achn128751	Evigen3453_c0_g1_i1	81.69	355	61	4	496	849	1568	1919	1e-77	292
Achn169681	Evigen36743_c0_g1_i1	78.97	775	111	27	1	734	643	1406	2e-134	481
Achn210451	Evigen1753286_c0_g1_i1	78.87	213	27	9	161	370	231	34	2e-28	128
Achn212121	Evigen2262207_c0_g1_i1	79.61	1476	264	26	1507	2968	2621	1169	0	1024
Achn335241	Evigen82642_c0_g1_i1	84.82	461	70	0	17	477	362	822	3e-129	464
Achn321981	Evigen2247075_c0_g1_i1	75.34	219	48	5	3189	3404	2445	2230	4e-19	100
Achn123991	Evigen2219963_c0_g1_i1	88.63	211	24	0	1	211	804	594	3e-67	257
Achn154591	Evigen2202943_c0_g1_i1	79.86	561	104	4	43	594	231	791	2e-110	401
Achn002711	Evigen1934101_c0_g1_i1	80.25	405	70	8	24	423	881	482	6e-79	296
Achn329191	Evigen1963753_c0_g1_i1	81.9	232	37	4	433	663	559	786	4e-47	191
Achn019771	Evigen514274_c0_g1_i1	80.49	2209	408	16	333	2531	2732	537	0	1670
Achn093071	Evigen240302_c0_g1_i1	83.38	1348	220	2	16	1361	1718	373	0	1245
Achn215991	Evigen1957600_c0_g1_i1	75.68	259	53	10	95	348	209	462	8e-26	121
Achn064481	Evigen182380_c0_g1_i1	82.65	196	32	2	238	432	976	782	1e-41	172
Achn292261	Evigen1840167_c0_g1_i1	84.25	292	46	0	1686	1977	747	456	4e-75	285
Achn191261	Evigen242179_c0_g1_i1	82.11	341	55	5	798	1135	1964	1627	1e-75	287
Achn230471	Evigen8582_c0_g1_i1	75.5	449	96	13	340	782	1283	1723	5e-52	207
Achn290481	Evigen918037_c0_g1_i1	78.57	210	45	0	591	800	584	375	1e-31	139
Achn052711	Evigen1728153_c0_g1_i1	86.75	83	9	2	124	205	547	466	3e-17	91.6
Achn239971	Evigen2273729_c0_g1_i1	82.36	567	94	2	1066	1632	1053	493	3e-136	488
Achn359411	Evigen1698143_c0_g1_i1	85.65	481	66	1	185	662	508	988	7e-141	503
Achn141391	Evigen58907_c0_g1_i1	78.55	2312	431	45	154	2413	553	2851	0	1461
Achn203091	Evigen903907_c0_g1_i1	78.8	217	36	6	208	422	182	390	4e-31	137
Achn343591	Evigen83651_c0_g1_i1	81.51	1882	346	2	223	2103	546	2426	0	1546
Achn262881	Evigen173875_c0_g1_i1	77.02	583	127	5	973	1553	1428	851	6e-88	327
Achn389881	Evigen2185441_c0_g1_i1	84.11	409	65	0	229	637	818	410	2e-108	396
Achn088351	Evigen1957281_c0_g1_i1	83.12	237	38	2	1	236	106	341	1e-54	215
Achn282651	Evigen270928_c0_g1_i1	87.78	221	27	0	64	284	6	226	1e-67	259
Achn103241	Evigen2267537_c0_g1_i1	76.73	911	196	13	1335	2237	1387	485	7e-138	494
Achn196121	Evigen304185_c0_g1_i1	81.71	82	15	0	41	122	240	159	1e-10	69.4
Achn149051	Evigen1925217_c0_g1_i1	78.88	303	57	6	335	631	346	647	4e-49	198
Achn017541	Evigen62819_c0_g1_i1	75.41	183	43	2	157	338	83	264	6e-16	87.9
Achn028591	Evigen1928946_c0_g1_i1	92.11	76	6	0	191	266	406	481	6e-22	108
Achn137981	Evigen261131_c0_g1_i1	80.57	283	52	2	256	538	323	602	4e-54	215
Achn125991	Evigen333620_c0_g1_i1	75.48	1297	271	29	957	2240	216	1478	1e-166	590
Achn035221	Evigen31390_c0_g1_i1	76.86	121	24	4	245	363	541	423	2e-09	65.8
Achn346781	Evigen2235388_c0_g1_i1	78.44	487	99	5	107	588	573	1058	8e-84	313
Achn029931	Evigen2220445_c0_g1_i1	84.76	420	64	0	91	510	202	621	2e-116	422
Achn229071	Evigen2166263_c0_g1_i1	82.26	186	30	2	1018	1200	819	634	6e-37	158
Achn222061	Evigen1122998_c0_g1_i1	85.31	143	19	2	667	808	857	998	1e-33	147
Achn366731	Evigen142813_c0_g1_i1	81.49	362	65	2	620	980	686	326	1e-78	296
Achn247961	Evigen1694744_c0_g1_i1	79.75	242	47	2	379	619	1794	1554	5e-42	174
Achn191331	Evigen1970068_c0_g1_i1	80.22	369	56	8	136	494	746	385	5e-68	261
Achn103731	Evigen10443_c0_g1_i1	78.22	606	110	14	28	624	640	1232	2e-100	368
Achn001581	Evigen269209_c0_g1_i1	82.98	382	63	2	1	381	42	422	3e-93	344
Achn336121	Evigen2247653_c0_g1_i1	81.99	544	94	4	1063	1604	973	432	2e-127	459
Achn234371	Evigen1961690_c0_g1_i1	100	29	0	0	10	38	229	201	6e-06	54.7
Achn222381	Evigen1939593_c0_g1_i1	73.54	1538	328	45	1452	2945	1000	2502	3e-143	512
Achn217531	Evigen93527_c0_g1_i1	100	28	0	0	1476	1503	5235	5262	4e-05	52.8
Achn121951	Evigen2150690_c0_g1_i1	84.95	93	12	2	341	432	752	843	1e-17	93.5
Achn050401	Evigen2120285_c0_g1_i1	80.61	727	97	18	934	1617	640	1365	2e-146	521
Achn322351	Evigen1724730_c0_g1_i1	83.7	411	65	2	1	410	854	445	4e-106	387
Achn082601	Evigen552684_c0_g1_i1	82.53	269	44	1	8	276	582	847	9e-60	233
Achn016691	Evigen1928720_c0_g1_i1	95.12	41	2	0	643	683	221	181	2e-09	65.8
Achn221631	Evigen148384_c0_g1_i1	76.27	295	44	16	790	1071	2076	2357	9e-30	134
Achn063291	Evigen1936837_c0_g1_i1	71.36	1264	304	37	1	1251	381	1599	2e-72	276
Achn340761	Evigen2106522_c0_g1_i1	83.02	1125	189	2	1100	2223	1040	2163	0	1018
Achn253571	Evigen1715567_c0_g1_i1	85.84	113	16	0	189	301	918	806	5e-26	121
Achn150621	Evigen217714_c0_g1_i1	83.42	199	25	3	3	200	305	496	1e-43	178
Achn229941	Evigen1708833_c0_g1_i1	84.43	244	38	0	771	1014	694	451	5e-62	241
Achn302621	Evigen137586_c0_g1_i1	79.51	1347	254	8	737	2063	1807	463	0	939
Achn218951	Evigen60039_c0_g1_i1	75.8	653	137	14	48	682	390	1039	8e-83	311
Achn159891	Evigen915479_c0_g1_i1	76.79	530	100	17	1872	2385	587	1109	3e-72	276
Achn300901	Evigen253638_c0_g1_i1	80.44	588	110	4	532	1115	987	401	4e-123	444
Achn384891	Evigen1457112_c0_g1_i1	76.64	214	39	11	169	377	243	450	6e-22	108
Achn044311	Evigen2260902_c0_g1_i1	80.1	1146	204	20	586	1717	394	1529	0	832
Achn171711	Evigen2122789_c0_g1_i1	79.96	479	95	1	97	574	1644	1166	1e-95	351
Achn372141	Evigen310012_c0_g1_i1	83.86	409	64	2	1	408	1096	689	1e-106	388
Achn021921	Evigen1294980_c0_g1_i1	78.08	511	92	14	535	1038	637	140	2e-81	305
Achn198951	Evigen2256548_c0_g1_i1	82.18	477	64	13	1	468	177	641	1e-106	390
Achn062021	Evigen1581662_c0_g1_i1	73.59	1257	280	38	1	1216	1254	9	2e-120	435
Achn269791	Evigen1446019_c0_g1_i1	81.15	122	17	4	204	325	391	276	2e-17	93.5
Achn051701	Evigen178771_c0_g1_i1	81.18	765	130	9	22	782	1350	596	4e-171	603
Achn234471	Evigen1851467_c0_g1_i1	80.22	364	68	4	148	509	979	618	4e-71	270
Achn302211	Evigen2107304_c0_g1_i1	81.59	353	65	0	122	474	451	803	2e-77	292
Achn330401	Evigen139609_c0_g1_i1	85.25	217	32	0	239	455	269	53	5e-57	224
Achn144111	Evigen2202103_c0_g1_i1	82.58	333	53	3	198	526	599	268	3e-76	289
Achn343181	Evigen76130_c0_g1_i1	83.69	1300	208	4	131	1429	1758	462	0	1223
Achn176781	Evigen1942540_c0_g1_i1	81.29	743	131	8	574	1312	88	826	1e-168	595
Achn238541	Evigen12986_c0_g1_i1	80.87	690	128	4	27	714	2713	2026	8e-152	540
Aco022880.1	Evigen1679354_c0_g1_i1	100	31	0	0	456	486	404	434	9e-07	58.4
Aco009991.1	Evigen145443_c0_g1_i1	79.82	114	15	6	165	274	713	604	4e-13	76.8
Aco013873.1	Evigen1844262_c0_g1_i1	78.23	294	59	5	81	371	352	643	7e-45	183
Aco008079.1	Evigen343299_c0_g1_i1	83.33	138	23	0	523	660	2586	2449	3e-28	128
Aco006448.1	Evigen1676472_c0_g1_i1	79.41	816	157	8	502	1313	962	1770	9e-160	566
Aco024437.1	Evigen1693552_c0_g1_i1	83.33	180	28	2	1507	1685	883	705	7e-39	165
Aco007649.1	Evigen1709102_c0_g1_i1	78.34	157	31	2	144	297	1149	993	2e-19	99
Aco011464.1	Evigen1684318_c0_g1_i1	71	1055	260	40	61	1092	798	1829	1e-52	211
Aco013595.1	Evigen1897640_c0_g1_i1	77.17	368	66	11	25	377	76	440	2e-49	198
Aco011198.1	Evigen2229128_c0_g1_i1	97.06	34	1	0	1245	1278	511	544	8e-07	58.4
Aco018657.1	Evigen237703_c0_g1_i1	79.23	207	40	1	403	606	559	765	7e-32	141
Aco012922.1	Evigen2148417_c0_g1_i1	83.56	73	12	0	315	387	287	359	2e-10	69.4
Aco007029.1	Evigen1580559_c0_g1_i1	84.4	141	22	0	132	272	1172	1032	2e-31	139
Aco007722.1	Evigen515169_c0_g1_i1	74.76	2504	565	53	61	2532	657	3125	0	1061
Aco010304.1	Evigen1675441_c0_g1_i1	80.82	146	26	2	86	230	1090	946	7e-24	113
Aco012988.1	Evigen2091752_c0_g1_i1	83.74	203	33	0	2131	2333	769	567	3e-47	193
Aco001232.1	Evigen1689131_c0_g1_i1	96.97	33	1	0	645	677	2300	2332	2e-06	56.5
Aco017701.1	Evigen2229145_c0_g1_i1	97.06	34	0	1	1414	1447	2186	2218	3e-06	56.5
Aco003445.1	Evigen1831102_c0_g1_i1	94.87	39	2	0	3535	3573	1056	1094	2e-07	62.1
Aco027629.1	Evigen1863379_c0_g1_i1	79.61	412	81	2	1289	1697	3685	3274	6e-77	292
Aco016401.1	Evigen890578_c0_g1_i1	76.92	169	37	2	7	174	190	357	8e-19	95.3
Aco008751.1	Evigen1296340_c0_g1_i1	74.66	438	83	17	27	453	332	752	1e-40	169
Aco007216.1	Evigen1880352_c0_g1_i1	76.01	1063	239	14	361	1418	1358	307	7e-151	536
Aco003196.1	Evigen353654_c0_g1_i1	100	28	0	0	502	529	1223	1250	3e-05	52.8
Aco005495.1	Evigen1973126_c0_g1_i1	81.37	102	19	0	133	234	791	690	4e-15	84.2
Aco001588.1	Evigen1724233_c0_g1_i1	82.56	86	13	2	253	337	646	562	5e-12	75
Aco011071.1	Evigen1861951_c0_g1_i1	79.8	198	38	2	130	326	196	392	1e-32	143
Aco018444.1	Evigen1688434_c0_g1_i1	76.44	781	162	15	126	895	532	1301	1e-110	403
Aco012593.1	Evigen1926558_c0_g1_i1	74.62	457	116	0	1193	1649	457	1	5e-50	202
Aco014419.1	Evigen365427_c0_g1_i1	73.33	210	48	8	139	344	3026	2821	7e-11	71.3
Aco009564.1	Evigen2024922_c0_g1_i1	80.88	387	73	1	25	411	2264	1879	2e-80	303
Aco000590.1	Evigen250218_c0_g1_i1	86.73	98	11	2	1100	1196	1273	1177	9e-22	108
Aco008341.1	Evigen179585_c0_g1_i1	85.39	267	39	0	823	1089	662	396	4e-73	278
Aco009921.1	Evigen2175339_c0_g1_i1	79.53	337	65	4	254	588	1	335	4e-61	237
Aco000831.1	Evigen13837_c0_g1_i1	80.44	225	42	2	1357	1580	1018	795	1e-40	171
Aco015882.1	Evigen1859849_c0_g1_i1	79.66	236	44	4	494	727	861	1094	8e-40	167
Aco015498.1	Evigen2188564_c0_g1_i1	77.46	173	37	2	1166	1337	1546	1375	4e-20	102
Aco007032.1	Evigen1928722_c0_g1_i1	87.24	290	34	1	277	563	343	632	3e-88	327
Aco010211.1	Evigen2066821_c0_g1_i1	100	30	0	0	1458	1487	94	65	3e-06	56.5
Aco014587.1	Evigen1461050_c0_g1_i1	78.48	395	83	2	743	1136	965	1358	7e-67	257
Aco013825.1	Evigen343843_c0_g1_i1	75.54	793	180	8	1520	2311	1314	535	9e-103	377
Aco017233.1	Evigen1839281_c0_g1_i1	76.01	671	145	14	106	765	1265	600	8e-90	333
Aco005792.1	Evigen1672864_c0_g1_i1	81.36	220	38	3	1709	1926	882	1100	4e-42	176
Aco016980.1	Evigen11334_c0_g1_i1	76.9	593	114	21	102	675	1798	1210	4e-84	315
Aco015166.1	Evigen2267362_c0_g1_i1	80.49	1194	231	2	49	1241	648	1840	0	913
Aco006402.1	Evigen1655166_c0_g1_i1	80.38	316	58	4	47	360	491	178	5e-61	237
Aco013937.1	Evigen48833_c0_g1_i1	77.71	332	68	5	25	353	1513	1185	2e-49	198
Aco005862.1	Evigen280850_c0_g1_i1	84.67	137	19	2	264	399	959	824	2e-30	135
Aco017163.1	Evigen163757_c0_g1_i1	81.77	192	30	4	160	348	258	447	2e-36	156
Aco012823.1	Evigen2024827_c0_g1_i1	81.22	229	42	1	381	608	583	355	9e-45	183
Aco019267.1	Evigen1997687_c0_g1_i1	80.79	328	53	6	424	743	785	460	3e-64	248
Aco000536.1	Evigen296879_c0_g1_i1	97.22	36	1	0	286	321	776	741	3e-08	62.1
Aco000069.1	Evigen1953122_c0_g1_i1	83.25	203	34	0	1288	1490	1348	1550	1e-45	187
Aco017803.1	Evigen158486_c0_g1_i1	80.82	146	26	2	139	282	424	569	8e-24	113
Aco006470.1	Evigen1872717_c0_g1_i1	77.51	169	36	2	1119	1286	971	804	1e-19	100
Aco021992.1	Evigen151490_c0_g1_i1	100	31	0	0	578	608	455	485	1e-06	58.4
Aco009353.1	Evigen1456109_c0_g1_i1	75.88	228	55	0	285	512	294	521	7e-25	117
Aco020311.1	Evigen2209398_c0_g1_i1	100	28	0	0	1184	1211	932	905	3e-05	52.8
Aco008654.1	Evigen1703202_c0_g1_i1	96.97	33	0	1	238	269	422	454	6e-06	54.7
Aco008700.1	Evigen2205944_c0_g1_i1	74.3	1035	222	27	55	1076	457	1460	7e-109	398
Aco015539.1	Evigen1868160_c0_g1_i1	97.06	34	1	0	863	896	231	198	5e-07	58.4
Aco005205.1	Evigen111924_c0_g1_i1	80	145	27	2	1744	1887	227	370	4e-21	106
Aco021761.1	Evigen1890925_c0_g1_i1	89.66	145	15	0	712	856	742	598	2e-45	185
Aco023263.1	Evigen247407_c0_g1_i1	81.65	109	16	4	223	329	493	387	4e-16	87.9
Aco012841.1	Evigen3676_c0_g1_i1	81.56	179	33	0	22	200	966	788	2e-34	148
Aco017301.1	Evigen1994519_c0_g1_i1	80.74	244	45	2	403	645	598	356	2e-46	189
Aco001017.1	Evigen2152979_c0_g1_i1	76.15	130	27	4	720	847	148	275	4e-09	65.8
Aco011886.1	Evigen2000911_c0_g1_i1	79.71	1153	227	5	1	1148	1374	224	0	826
Aco003668.1	Evigen288889_c0_g1_i1	97.14	35	1	0	819	853	424	390	2e-07	60.2
Aco015791.1	Evigen1743986_c0_g1_i1	73.73	316	69	9	1156	1465	397	90	6e-23	111
Aco005756.1	Evigen1301857_c0_g1_i1	77.88	1352	253	22	1140	2454	186	1528	0	798
Aco009969.1	Evigen343851_c0_g1_i1	94.74	57	3	0	1	57	126	182	2e-16	89.8
Aco000392.1	Evigen1935891_c0_g1_i1	82.89	228	39	0	1	228	1263	1036	2e-51	206
Aco023267.1	Evigen347928_c0_g1_i1	77.84	334	72	2	1	333	608	276	1e-51	206
Aco004459.1	Evigen2198978_c0_g1_i1	86.25	160	22	0	1922	2081	3410	3569	1e-41	174
Aco013641.1	Evigen263280_c0_g1_i1	82.55	321	54	2	64	383	1612	1293	3e-74	281
Aco027180.1	Evigen151265_c0_g1_i1	76.65	364	77	7	27	386	1103	744	4e-48	195
Aco014831.1	Evigen1985021_c0_g1_i1	80.69	953	182	2	57	1008	1552	601	0	739
Aco016689.1	Evigen228884_c0_g1_i1	95.83	48	2	0	474	521	304	351	6e-13	78.7
Aqcoe2G222400.1.p	Evigen221453_c0_g1_i1	82.86	245	42	0	1696	1940	351	107	1e-55	220
Aqcoe6G327700.1.p	Evigen1682204_c0_g1_i1	78	250	53	2	387	635	3515	3267	5e-36	156
Aqcoe1G384700.1.p	Evigen1692874_c0_g1_i1	78.73	583	120	4	46	626	2017	1437	1e-105	387
Aqcoe1G078800.3.p	Evigen353052_c0_g1_i1	77.1	821	172	15	626	1438	1115	1927	7e-128	460
Aqcoe4G090300.1.p	Evigen168166_c0_g1_i1	73.82	275	58	12	45	309	365	95	1e-18	97.1
Aqcoe4G024000.6.p	Evigen1888254_c0_g1_i1	85.98	264	37	0	1	264	363	626	5e-75	283
Aqcoe7G186100.2.p	Evigen2238821_c0_g1_i1	70.96	637	157	21	280	893	1140	1771	1e-27	126
Aqcoe2G350600.1.p	Evigen540652_c0_g1_i1	82.9	497	79	4	1453	1949	1719	2209	3e-122	442
Aqcoe7G041000.2.p	Evigen2313973_c0_g1_i1	76.3	460	95	12	111	563	456	4	2e-59	233
Aqcoe6G015800.1.p	Evigen68942_c0_g1_i1	82.65	98	17	0	424	521	268	365	9e-16	87.9
Aqcoe2G246300.1.p	Evigen1299719_c0_g1_i1	97.06	34	1	0	185	218	410	443	7e-07	58.4
Aqcoe5G381600.1.p	Evigen1681678_c0_g1_i1	78.39	347	75	0	4272	4618	865	519	6e-57	226
Aqcoe1G142700.1.p	Evigen1673715_c0_g1_i1	74.66	1630	359	40	13	1624	519	2112	0	673
Aqcoe3G034500.1.p	Evigen1687806_c0_g1_i1	78.49	2320	468	24	40	2345	366	2668	0	1491
Aqcoe4G024000.5.p	Evigen89015_c0_g1_i1	78.93	484	98	4	1	482	969	488	8e-88	326
Aqcoe3G016600.1.p	Evigen69525_c0_g1_i1	74.28	276	62	8	256	527	642	912	3e-22	108
Aqcoe5G151400.5.p	Evigen530193_c0_g1_i1	75.47	424	85	14	49	464	319	731	2e-46	189
Aqcoe4G007100.1.p	Evigen2242506_c0_g1_i1	84.52	84	6	3	1096	1173	719	801	2e-12	76.8
Aqcoe5G018400.2.p	Evigen1939211_c0_g1_i1	83.62	403	56	9	628	1025	1222	825	8e-101	370
Aqcoe3G009800.1.p	Evigen245026_c0_g1_i1	76.53	2109	431	39	72	2139	2628	543	0	1094
Aqcoe1G459000.1.p	Evigen143096_c0_g1_i1	76.85	1084	231	16	1	1077	1402	332	3e-168	593
Aqcoe1G497000.1.p	Evigen533848_c0_g1_i1	82.21	489	85	2	109	596	1635	1148	9e-116	420
Aqcoe1G074300.1.p	Evigen910188_c0_g1_i1	82.01	189	31	1	311	499	522	337	3e-37	158
Aqcoe6G127300.8.p	Evigen1950946_c0_g1_i1	77.5	200	30	11	1	197	477	664	2e-21	106
Aqcoe1G484100.5.p	Evigen1676686_c0_g1_i1	83.96	268	40	3	570	834	1232	965	9e-66	254
Aqcoe7G166200.1.p	Evigen1707695_c0_g1_i1	86.41	206	25	3	600	804	813	1016	2e-56	222
Aqcoe3G034600.1.p	Evigen1940102_c0_g1_i1	81.88	425	73	4	49	471	444	22	1e-96	355
Aqcoe7G078300.1.p	Evigen1934096_c0_g1_i1	78.57	532	91	15	14	540	856	343	5e-89	329
Aqcoe3G259800.1.p	Evigen1926641_c0_g1_i1	81.58	304	54	2	204	506	1216	914	8e-65	250
Aqcoe6G325800.1.p	Evigen1831845_c0_g1_i1	84.85	66	10	0	886	951	391	326	8e-10	67.6
Aqcoe2G393600.1.p	Evigen1978115_c0_g1_i1	83.53	85	13	1	651	734	913	997	3e-13	78.7
Aqcoe3G391000.1.p	Evigen911061_c0_g1_i1	80.96	415	76	2	10	421	167	581	6e-88	326
Aqcoe3G009700.2.p	Evigen1834349_c0_g1_i1	77.98	881	164	18	1	875	1868	1012	2e-147	525
Aqcoe1G443600.1.p	Evigen1705311_c0_g1_i1	76.9	580	104	23	111	669	1376	806	2e-80	302
Aqcoe2G438700.3.p	Evigen1293592_c0_g1_i1	86.21	87	11	1	67	152	296	382	8e-18	93.5
Aqcoe3G265100.1.p	Evigen173519_c0_g1_i1	81.01	158	30	0	334	491	2126	1969	7e-28	126
Aqcoe3G070300.2.p	Evigen2181736_c0_g1_i1	75.54	650	139	17	798	1437	2138	2777	3e-80	302
Aqcoe5G407100.1.p	Evigen2091803_c0_g1_i1	80.47	343	65	2	5	346	342	1	2e-68	261
Aqcoe2G145200.1.p	Evigen2032092_c0_g1_i1	71.58	862	187	46	2368	3206	2890	3716	1e-43	182
Aqcoe7G043700.1.p	Evigen1837433_c0_g1_i1	75.5	2004	455	23	250	2231	986	2975	0	948
Aqcoe4G105500.2.p	Evigen218091_c0_g1_i1	75.15	1972	433	38	629	2579	997	2932	0	874
Aqcoe4G031400.1.p	Evigen320940_c0_g1_i1	83.48	115	19	0	235	349	292	406	4e-22	108
Aqcoe6G244500.1.p	Evigen1721164_c0_g1_i1	76.23	345	74	6	130	470	1067	727	1e-42	176
Aqcoe3G000600.3.p	Evigen270546_c0_g1_i1	80.95	105	20	0	338	442	574	470	8e-15	84.2
Aqcoe3G395700.1.p	Evigen85569_c0_g1_i1	78.29	631	121	9	440	1056	426	1054	1e-107	392
Aqcoe6G242600.5.p	Evigen1997956_c0_g1_i1	79.44	467	86	10	1	462	1882	1421	2e-86	322
Aqcoe7G005100.1.p	Evigen1989598_c0_g1_i1	81.63	294	43	8	1	290	1382	1096	7e-60	233
Aqcoe7G172600.1.p	Evigen1685712_c0_g1_i1	82.16	555	95	4	100	652	185	737	1e-131	473
Aqcoe3G342000.1.p	Evigen1713632_c0_g1_i1	75	608	131	15	7	602	1211	613	3e-68	261
Aqcoe1G406800.3.p	Evigen2117237_c0_g1_i1	83.93	417	66	1	884	1299	228	644	5e-109	398
Aqcoe1G091400.1.p	Evigen918155_c0_g1_i1	83.78	74	12	0	418	491	1271	1198	8e-11	71.3
Aqcoe6G015700.1.p	Evigen1910271_c0_g1_i1	78.49	716	146	8	70	781	965	254	1e-128	462
Aqcoe3G410900.1.p	Evigen1866858_c0_g1_i1	85.45	268	37	2	756	1022	1021	1287	5e-73	278
Aqcoe1G001900.3.p	Evigen46822_c0_g1_i1	81.11	323	61	0	37	359	1173	851	1e-67	259
Aqcoe6G259000.1.p	Evigen1843272_c0_g1_i1	78.4	375	78	3	735	1109	1048	677	6e-62	241
Aqcoe3G039600.1.p	Evigen304320_c0_g1_i1	88	125	15	0	1123	1247	592	468	4e-34	148
Aqcoe5G172800.1.p	Evigen1455415_c0_g1_i1	100	28	0	0	532	559	75	48	2e-05	52.8
Aqcoe7G297100.1.p	Evigen2261111_c0_g1_i1	81.45	539	98	2	402	939	759	1296	9e-122	440
Aqcoe1G248400.1.p	Evigen1684984_c0_g1_i1	74.13	1206	279	28	235	1428	776	1960	5e-130	468
Aqcoe1G030100.1.p	Evigen283921_c0_g1_i1	74.24	2007	426	57	97	2076	2858	916	0	758
Aqcoe3G023400.1.p	Evigen2124550_c0_g1_i1	79.39	262	54	0	781	1042	93	354	2e-45	185
Aqcoe5G351500.1.p	Evigen2207918_c0_g1_i1	81.25	128	21	2	805	929	1270	1397	1e-19	100
Aqcoe1G182300.1.p	Evigen1287859_c0_g1_i1	76.59	534	104	13	1	534	530	18	2e-72	274
Aqcoe4G246200.1.p	Evigen106127_c0_g1_i1	79.04	167	35	0	169	335	290	124	2e-24	115
Aqcoe1G169300.1.p	Evigen86907_c0_g1_i1	79.57	328	59	7	25	347	1099	775	3e-58	228
Aqcoe2G212600.1.p	Evigen69175_c0_g1_i1	92.59	54	2	2	292	344	392	444	1e-12	76.8
Aqcoe7G314200.1.p	Evigen16603_c0_g1_i1	77.69	484	97	6	708	1187	991	1467	3e-75	285
Aqcoe5G418000.1.p	Evigen7406_c0_g1_i1	85	100	15	0	1101	1200	1759	1858	5e-20	102
Aqcoe5G338900.1.p	Evigen1461499_c0_g1_i1	79.73	666	135	0	984	1649	1075	410	1e-134	483
Aqcoe5G478400.1.p	Evigen1860167_c0_g1_i1	78.89	199	40	2	1680	1877	600	403	2e-29	134
Aqcoe2G043600.1.p	Evigen1698224_c0_g1_i1	81.46	1084	186	11	309	1389	683	1754	0	874
Aqcoe2G001300.1.p	Evigen2151513_c0_g1_i1	76.98	265	57	4	52	314	452	714	4e-34	148
Aqcoe2G233200.1.p	Evigen2210156_c0_g1_i1	100	28	0	0	32	59	448	475	4e-05	52.8
Aqcoe1G494900.1.p	Evigen49571_c0_g1_i1	78.15	1057	216	12	161	1208	1845	795	0	658
Aqcoe1G003700.1.p	Evigen177676_c0_g1_i1	75.5	898	171	30	17	894	1134	266	3e-108	394
Aqcoe1G472000.1.p	Evigen2146672_c0_g1_i1	83.47	236	37	2	120	354	309	543	2e-55	219
Aqcoe3G281100.1.p	Evigen68872_c0_g1_i1	75.47	1113	243	19	199	1302	1749	658	1e-144	516
Aqcoe4G263200.1.p	Evigen1706219_c0_g1_i1	80.17	595	105	10	1	590	1297	711	8e-120	433
Aqcoe5G437300.1.p	Evigen2188592_c0_g1_i1	76.21	227	48	6	1168	1391	1781	1558	6e-24	115
Aqcoe2G245400.1.p	Evigen1893037_c0_g1_i1	80.61	820	138	14	90	900	181	988	2e-174	614
Aqcoe3G219400.1.p	Evigen2322679_c0_g1_i1	82.2	309	55	0	151	459	4	312	8e-70	267
Aqcoe3G334300.1.p	Evigen1830632_c0_g1_i1	73.15	473	103	20	385	848	633	1090	3e-34	148
Aqcoe1G485100.1.p	Evigen1458817_c0_g1_i1	79.72	1075	191	22	24	1080	228	1293	0	752
Aqcoe1G109100.1.p	Evigen1721171_c0_g1_i1	100	28	0	0	23	50	558	531	2e-05	52.8
Aqcoe1G249600.1.p	Evigen2155448_c0_g1_i1	77.1	310	62	7	19	322	1084	778	1e-40	171
Aqcoe2G419900.1.p	Evigen1703986_c0_g1_i1	77.01	909	187	19	995	1889	1735	835	5e-140	501
Aqcoe7G052800.1.p	Evigen2204169_c0_g1_i1	79.65	801	151	6	115	912	744	1535	6e-160	566
Aqcoe5G197900.1.p	Evigen96203_c0_g1_i1	80.75	187	34	2	153	338	185	370	2e-33	145
Aqcoe7G425000.2.p	Evigen2260284_c0_g1_i1	83.19	684	97	12	31	705	301	975	3e-173	610
Aqcoe3G342600.1.p	Evigen1697327_c0_g1_i1	74.08	1165	245	35	354	1488	1615	478	2e-117	425
Aqcoe7G083300.1.p	Evigen1716219_c0_g1_i1	87.88	66	8	0	996	1061	401	336	5e-13	78.7
Aqcoe1G345700.1.p	Evigen276768_c0_g1_i1	81.2	266	44	6	432	694	282	544	2e-52	209
Aqcoe1G006600.1.p	Evigen1667508_c0_g1_i1	83.47	242	40	0	1	242	193	434	1e-57	226
Aqcoe1G489800.1.p	Evigen1708386_c0_g1_i1	83.25	209	32	1	94	302	501	706	2e-46	189
Aqcoe2G141600.1.p	Evigen1696190_c0_g1_i1	75.12	414	82	16	1	411	204	599	7e-42	174
Aqcoe7G272800.1.p	Evigen13897_c0_g1_i1	82.45	188	33	0	294	481	754	567	1e-39	165
Aqcoe1G126700.2.p	Evigen1280215_c0_g1_i1	100	29	0	0	55	83	273	301	1e-05	54.7
Aqcoe4G310600.1.p	Evigen1920167_c0_g1_i1	93.18	44	3	0	253	296	452	409	2e-09	65.8
Aqcoe4G272800.1.p	Evigen1698413_c0_g1_i1	76.64	1049	237	8	748	1792	1213	169	7e-162	573
Aqcoe7G345400.1.p	Evigen176765_c0_g1_i1	82.39	568	98	2	69	635	1351	785	3e-138	494
Aqcoe5G189000.1.p	Evigen1958621_c0_g1_i1	79.67	182	36	1	7	187	21	202	2e-29	130
Aqcoe1G083200.1.p	Evigen1303934_c0_g1_i1	73.64	516	110	17	49	548	898	1403	1e-42	176
Aqcoe3G217600.1.p	Evigen240231_c0_g1_i1	84.67	261	38	2	478	737	1353	1094	1e-67	259
Aqcoe3G345800.1.p	Evigen1919346_c0_g1_i1	76.92	273	61	2	49	320	21	292	7e-36	154
Aradu.FNR52	Evigen7730_c0_g1_i1	79.69	325	66	0	2230	2554	3362	3686	1e-59	235
Aradu.I59MW	Evigen371945_c0_g1_i1	84.98	273	39	2	1	272	844	573	1e-72	276
Aradu.SYI1K	Evigen1679092_c0_g1_i1	77.49	875	175	14	329	1186	1160	291	2e-141	505
Aradu.0K64L	Evigen536993_c0_g1_i1	77.31	855	167	20	46	879	700	1548	8e-134	479
Aradu.C5CLY	Evigen1850170_c0_g1_i1	82.44	524	92	0	1834	2357	1857	1334	4e-127	459
Aradu.8PM8C	Evigen2247093_c0_g1_i1	75.36	556	114	15	2764	3306	3092	3637	3e-63	246
Aradu.DSN52	Evigen1894445_c0_g1_i1	83.5	303	50	0	30	332	217	519	5e-75	283
Aradu.HLK79	Evigen1988390_c0_g1_i1	83.27	568	87	7	592	1155	2274	1711	3e-144	516
Aradu.MF9WN	Evigen525607_c0_g1_i1	83.17	101	15	2	191	290	2061	1962	2e-17	91.6
Aradu.GXG63	Evigen1986624_c0_g1_i1	79.65	737	134	14	43	771	2051	1323	1e-144	516
Aradu.S5QF1	Evigen1456889_c0_g1_i1	82.02	228	37	4	853	1078	818	1043	5e-47	191
Aradu.Y0UPL	Evigen305142_c0_g1_i1	84.3	223	35	0	153	375	345	567	8e-56	219
Aradu.CW4J0	Evigen208015_c0_g1_i1	82.43	222	39	0	862	1083	845	624	6e-48	195
Aradu.KT95M	Evigen1706403_c0_g1_i1	73.95	1566	382	21	1202	2754	1634	82	3e-172	608
Aradu.W4C7I	Evigen1463303_c0_g1_i1	77.49	2745	529	66	51	2749	3749	1048	0	1563
Aradu.J0I4L	Evigen367117_c0_g1_i1	79.36	1347	264	11	871	2210	2292	953	0	935
Aradu.TN75P	Evigen876019_c0_g1_i1	85.19	162	24	0	454	615	162	1	9e-40	167
Aradu.MEY90	Evigen1660402_c0_g1_i1	84.72	360	53	2	136	494	675	317	6e-98	359
Aradu.85INT	Evigen1717829_c0_g1_i1	87.1	248	32	0	178	425	715	962	2e-74	281
Aradu.83F0C	Evigen1458285_c0_g1_i1	83.23	161	20	5	291	446	449	607	5e-32	141
Aradu.UD9XR	Evigen1685953_c0_g1_i1	100	56	0	0	642	697	2951	2896	5e-21	104
Aradu.61HZW	Evigen1472_c0_g1_i1	79.74	543	83	11	406	945	1010	492	2e-100	368
Aradu.96XJX	Evigen64323_c0_g1_i1	75.27	1844	411	37	4195	6014	3832	5654	0	837
Aradu.EY4MD	Evigen1690253_c0_g1_i1	79.45	292	56	4	715	1004	1461	1172	9e-51	204
Aradu.76EJ2	Evigen914626_c0_g1_i1	82.68	231	32	5	412	635	528	299	2e-49	198
Aradu.Z5BX3	Evigen526387_c0_g1_i1	83.33	270	43	2	556	824	711	979	3e-64	248
Aradu.55SXN	Evigen1455481_c0_g1_i1	71.34	771	179	32	82	837	408	1151	3e-38	161
Aradu.TF48T	Evigen528248_c0_g1_i1	83.13	160	25	2	817	974	1487	1328	8e-33	145
Aradu.BT7U0	Evigen919337_c0_g1_i1	79.97	589	110	7	829	1413	937	1521	8e-118	427
Aradu.XM1M6	Evigen2274599_c0_g1_i1	79.12	814	154	15	639	1445	2123	1319	6e-154	547
Aradu.NU4UJ	Evigen357646_c0_g1_i1	100	28	0	0	409	436	462	489	3e-05	52.8
Aradu.07E2R	Evigen132478_c0_g1_i1	75.88	170	39	2	26	194	138	306	1e-15	86.1
Aradu.W24J0	Evigen1686153_c0_g1_i1	80.48	1373	226	30	1	1349	435	1789	0	1013
Aradu.EI7Y8	Evigen1681155_c0_g1_i1	100	28	0	0	220	247	1152	1179	3e-05	52.8
Aradu.JJY9M	Evigen1957887_c0_g1_i1	85.38	1211	170	5	130	1338	1489	284	0	1249
Aradu.9L539	Evigen112800_c0_g1_i1	93.88	49	3	0	308	356	428	380	3e-12	75
Aradu.60U13	Evigen2019444_c0_g1_i1	77.78	306	58	6	395	698	512	215	1e-43	180
Aradu.PK283	Evigen53865_c0_g1_i1	74.63	402	87	8	637	1031	861	1254	1e-38	163
Aradu.WLB92	Evigen2027541_c0_g1_i1	77.22	180	39	2	520	698	492	670	9e-21	104
Aradu.SJ3NX	Evigen94685_c0_g1_i1	86.21	116	16	0	808	923	313	428	2e-27	126
Aradu.YG73I	Evigen2189219_c0_g1_i1	87.59	266	33	0	368	633	596	861	1e-82	309
Aradu.95F2Q	Evigen145441_c0_g1_i1	79.92	727	142	4	1	725	1373	649	3e-149	531
Aradu.2Z52F	Evigen95315_c0_g1_i1	75.25	202	38	8	145	340	606	411	2e-15	86.1
Aradu.D4PZ8	Evigen153274_c0_g1_i1	86.05	215	30	0	1	215	499	285	2e-59	231
Aradu.KD2FK	Evigen70913_c0_g1_i1	81.18	186	31	3	285	466	945	760	8e-34	147
Aradu.SKU80	Evigen143128_c0_g1_i1	78.26	92	18	2	378	468	990	1080	3e-07	58.4
Aradu.T9TSZ	Evigen76507_c0_g1_i1	84.23	558	85	3	1223	1779	311	866	9e-152	540
Aradu.PZ509	Evigen185735_c0_g1_i1	73.24	1192	239	55	335	1489	724	1872	5e-98	361
Aradu.0Z09C	Evigen1962566_c0_g1_i1	84.04	94	15	0	7	100	530	437	3e-17	91.6
Aradu.F48KW	Evigen166698_c0_g1_i1	81.48	81	9	6	367	444	68	145	6e-08	62.1
Aradu.WQY6T	Evigen2119172_c0_g1_i1	84.64	560	82	4	49	606	4241	3684	4e-156	555
Aradu.8Q7DY	Evigen364734_c0_g1_i1	80.59	376	67	3	2	374	526	898	2e-75	285
Aradu.NM9RP	Evigen2027537_c0_g1_i1	81.73	197	36	0	1168	1364	1518	1714	4e-39	165
Aradu.M8FIQ	Evigen183904_c0_g1_i1	80.32	1331	235	23	79	1395	1808	491	0	981
Aradu.VI444	Evigen1853228_c0_g1_i1	85.5	331	45	3	317	647	835	508	2e-92	342
Aradu.J1UD9	Evigen916245_c0_g1_i1	83.54	158	25	1	63	219	385	542	8e-34	147
Aradu.DQR3M	Evigen79666_c0_g1_i1	89.04	73	8	0	326	398	976	904	5e-17	91.6
Aradu.H5GIM	Evigen1663627_c0_g1_i1	80.08	507	85	8	124	619	188	689	8e-99	363
Aradu.ER3NJ	Evigen2217291_c0_g1_i1	93.22	59	4	0	1203	1261	1360	1418	8e-16	87.9
Aradu.X4KHC	Evigen1714239_c0_g1_i1	85.2	527	78	0	69	595	494	1020	7e-153	542
Aradu.BU6G6	Evigen2091468_c0_g1_i1	84.16	202	28	3	136	335	2	201	6e-48	193
Aradu.B811D	Evigen515614_c0_g1_i1	77.2	978	195	18	355	1321	2267	1307	2e-153	545
Aradu.WM3WA	Evigen1459777_c0_g1_i1	76.8	1155	224	33	83	1215	157	1289	1e-172	608
Aradu.ERG91	Evigen514459_c0_g1_i1	71.31	1865	441	61	246	2048	2537	705	8e-108	394
Aradu.X8I5Q	Evigen1718235_c0_g1_i1	80.54	334	61	4	1	332	1128	797	5e-66	254
Aradu.PG28A	Evigen78023_c0_g1_i1	84.04	188	30	0	73	260	377	564	1e-44	182
Aradu.X16AU	Evigen2375_c0_g1_i1	84.27	426	61	5	549	971	1970	1548	4e-113	411
Aradu.37JVZ	Evigen1713927_c0_g1_i1	84.93	458	69	0	331	788	778	321	2e-129	464
Aradu.98PBH	Evigen1299673_c0_g1_i1	78.58	761	140	20	402	1152	1107	360	3e-134	481
Aradu.1D4XY	Evigen1461022_c0_g1_i1	84.09	220	33	2	623	841	761	543	3e-53	211
Aradu.MF3XQ	Evigen1852141_c0_g1_i1	80.1	407	77	4	2410	2814	862	458	2e-79	300
Aradu.12NGZ	Evigen376830_c0_g1_i1	77.26	475	100	8	2014	2484	2337	1867	6e-71	272
Aradu.53P8J	Evigen85222_c0_g1_i1	76.15	239	44	10	390	623	742	512	8e-24	113
Aradu.M8B8F	Evigen1685119_c0_g1_i1	76.74	2137	447	38	1	2112	2633	522	0	1147
Aradu.N8MU8	Evigen1303487_c0_g1_i1	100	32	0	0	22	53	202	233	1e-07	60.2
Aradu.RW5KN	Evigen1693988_c0_g1_i1	79.55	269	40	7	1357	1625	645	392	7e-43	178
Aradu.P6A1G	Evigen2150_c0_g1_i1	78.23	565	95	20	1162	1707	1632	1077	1e-90	337
Aradu.RG31X	Evigen539009_c0_g1_i1	79.63	270	51	3	219	488	875	1140	5e-47	191
Aradu.HEK2S	Evigen1462552_c0_g1_i1	80	2130	382	26	268	2379	86	2189	0	1533
Aradu.C0RFP	Evigen1297516_c0_g1_i1	78.15	627	123	10	1	623	916	300	3e-106	387
Aradu.JGT0L	Evigen1726509_c0_g1_i1	85.33	75	10	1	137	210	626	552	5e-13	76.8
Aradu.1V7PF	Evigen1676960_c0_g1_i1	79.51	327	67	0	1	327	343	669	5e-60	233
Aradu.F5TUU	Evigen2165814_c0_g1_i1	84.39	519	79	2	196	713	438	955	8e-143	508
Aradu.H9IXG	Evigen2208540_c0_g1_i1	81.24	1061	175	12	1	1040	797	1854	0	835
Aradu.986KM	Evigen43928_c0_g1_i1	82.72	272	43	4	610	879	293	24	1e-61	239
Aradu.FB7VW	Evigen121300_c0_g1_i1	75.19	1048	234	20	610	1644	1545	511	2e-131	472
Aradu.6E0QJ	Evigen1583745_c0_g1_i1	82.95	258	42	2	1075	1331	479	223	4e-59	231
Aradu.I6GFF	Evigen241867_c0_g1_i1	78.33	992	193	13	484	1467	677	1654	2e-176	621
Aradu.2T85U	Evigen244478_c0_g1_i1	76.56	2325	510	32	66	2366	2853	540	0	1242
Aradu.455QS	Evigen365235_c0_g1_i1	83.75	277	39	5	62	338	300	570	4e-67	257
Aradu.YC3RY	Evigen189634_c0_g1_i1	76.12	1449	286	36	148	1560	146	1570	0	704
Aradu.R8T8C	Evigen1121112_c0_g1_i1	86.34	366	49	1	13	378	36	400	3e-109	398
Aradu.T4VLF	Evigen105384_c0_g1_i1	86.91	275	36	0	1715	1989	1407	1133	4e-82	309
Aradu.KM9ZA	Evigen98036_c0_g1_i1	84.38	224	31	4	372	593	1067	846	7e-55	217
Aradu.K7TJG	Evigen172812_c0_g1_i1	84.51	226	35	0	978	1203	739	514	6e-57	224
Aradu.5FE4Y	Evigen2277516_c0_g1_i1	80.72	166	28	4	381	544	1063	1226	2e-27	126
Aradu.9T4H8	Evigen88925_c0_g1_i1	75.35	288	54	12	406	686	402	125	1e-26	122
Aradu.QK1RA	Evigen2033969_c0_g1_i1	79.5	200	33	4	372	563	911	712	2e-30	135
Aradu.A9Z84	Evigen513131_c0_g1_i1	81.72	290	51	2	549	837	1116	828	5e-62	241
Aradu.DH2U1	Evigen1576020_c0_g1_i1	76.54	567	123	8	26	584	888	324	1e-80	302
Aradu.6H4PP	Evigen5792_c0_g1_i1	74.6	378	68	22	106	466	750	384	3e-32	141
Aradu.9DS5H	Evigen551368_c0_g1_i1	76.59	1662	340	36	85	1718	664	2304	0	869
Aradu.ZM93S	Evigen74198_c0_g1_i1	81.17	494	81	7	56	549	332	813	7e-106	387
Aradu.5N08M	Evigen1844325_c0_g1_i1	74.05	1414	290	52	1	1362	2932	1544	9e-142	507
Aradu.AT44H	Evigen2257118_c0_g1_i1	97.06	34	1	0	38	71	163	196	6e-07	58.4
Aradu.N6FMH	Evigen247031_c0_g1_i1	75.97	258	56	6	841	1095	901	647	5e-28	128
Aradu.RJH1L	Evigen2121252_c0_g1_i1	82.26	124	22	0	242	365	646	769	9e-22	108
Aradu.2X0TU	Evigen54696_c0_g1_i1	79.74	1071	211	6	697	1764	1013	2080	0	771
Aradu.M2I8I	Evigen176310_c0_g1_i1	75.65	538	113	10	874	1397	1349	816	5e-65	252
Aradu.JLC7N	Evigen2260337_c0_g1_i1	87.62	105	12	1	1094	1197	1204	1308	8e-26	121
Aradu.K3GZ3	Evigen68262_c0_g1_i1	78.78	410	83	4	168	575	250	657	2e-71	272
Aradu.DFG4H	Evigen361740_c0_g1_i1	82.49	708	117	7	801	1505	1679	976	5e-174	614
Aradu.QV5DJ	Evigen161189_c0_g1_i1	79.44	676	127	12	1091	1760	1552	883	4e-130	468
Aradu.WMI1L	Evigen16183_c0_g1_i1	93.75	48	3	0	400	447	190	143	9e-12	73.1
Aradu.QQ9LA	Evigen1912080_c0_g1_i1	90.7	43	4	0	330	372	761	803	3e-07	58.4
Aradu.B62EN	Evigen1907575_c0_g1_i1	80.56	144	17	11	231	370	67	203	4e-20	100
Aradu.CST5R	Evigen1672245_c0_g1_i1	76.65	1165	229	31	316	1469	374	1506	2e-171	604
Aradu.5S8J3	Evigen1940695_c0_g1_i1	79.89	363	73	0	262	624	482	844	1e-69	267
Aradu.ME4LN	Evigen3562_c0_g1_i1	86.41	206	26	2	511	715	666	870	5e-57	224
Aradu.DL3EU	Evigen82045_c0_g1_i1	78.6	229	49	0	489	717	578	806	6e-35	152
Aradu.2K11I	Evigen2214279_c0_g1_i1	77.07	362	80	3	339	699	849	1208	2e-51	206
Aradu.RN1PL	Evigen183067_c0_g1_i1	82.67	479	74	5	67	542	1249	777	7e-115	416
Aradu.WJ2ZP	Evigen1975237_c0_g1_i1	93.62	47	3	0	550	596	1	47	8e-11	71.3
Aradu.I8GKQ	Evigen1885726_c0_g1_i1	80.09	221	38	5	516	733	1045	828	1e-37	159
Aradu.W1QP0	Evigen1692715_c0_g1_i1	75.39	1609	317	56	111	1690	531	2089	0	704
Aradu.MN4MZ	Evigen2194786_c0_g1_i1	83.99	331	50	3	677	1007	1255	928	3e-84	315
Aradu.456GX	Evigen2277961_c0_g1_i1	84.34	281	36	1	499	779	1045	773	2e-70	268
Aradu.M6FRQ	Evigen1818516_c0_g1_i1	96.39	83	3	0	719	801	173	91	5e-31	137
Aradu.6K5DV	Evigen2238350_c0_g1_i1	78.6	897	167	13	1	880	272	1160	5e-161	569
Aradu.C2BM8	Evigen386640_c0_g1_i1	84.44	527	79	1	94	620	1087	564	5e-145	516
Aradu.H5REB	Evigen59518_c0_g1_i1	82.11	313	56	0	47	359	1230	918	2e-70	268
Aradu.LQT70	Evigen2256543_c0_g1_i1	73.3	839	170	30	293	1128	532	1319	1e-67	259
Aradu.L6S7Y	Evigen254706_c0_g1_i1	83.07	437	72	2	1	436	128	563	7e-109	396
Aradu.E2930	Evigen112132_c0_g1_i1	82.57	413	60	8	99	509	729	327	3e-96	353
Aradu.GQR5U	Evigen2011917_c0_g1_i1	77.25	1635	328	34	514	2129	3192	1583	0	918
Aradu.08GFU	Evigen8049_c0_g1_i1	82.62	282	41	7	112	386	290	570	1e-62	243
Aradu.UX5R5	Evigen2229142_c0_g1_i1	76.84	354	80	2	742	1094	1498	1850	5e-49	198
Aradu.RMG12	Evigen69523_c0_g1_i1	79.3	570	94	18	1	555	444	1004	2e-103	377
Aradu.LJT36	Evigen1853109_c0_g1_i1	77.64	161	32	4	285	443	3345	3187	1e-17	95.3
Aradu.30PYG	Evigen2019149_c0_g1_i1	79.29	879	160	15	1075	1946	1659	2522	2e-168	595
Aradu.47JQU	Evigen1456947_c0_g1_i1	80.66	486	92	2	26	510	129	613	1e-102	375
Aradu.D252Q	Evigen103972_c0_g1_i1	87.62	210	26	0	700	909	342	133	3e-63	244
Aradu.M33V1	Evigen1458789_c0_g1_i1	81.35	1040	165	19	75	1090	354	1388	0	819
Aradu.M5YJC	Evigen1907606_c0_g1_i1	79.77	173	26	9	904	1073	80	246	9e-25	117
Aradu.W58GD	Evigen175213_c0_g1_i1	82.05	117	21	0	222	338	506	622	9e-20	100
Aradu.5W0HK	Evigen2251687_c0_g1_i1	81.69	213	39	0	209	421	429	641	2e-43	178
Aradu.90MNJ	Evigen1709037_c0_g1_i1	74.21	981	194	41	244	1193	1341	389	2e-96	355
Aradu.M0WLK	Evigen1686982_c0_g1_i1	78.55	359	68	3	1680	2029	2096	2454	7e-58	228
Aradu.UUC9E	Evigen1102723_c0_g1_i1	78.85	104	22	0	316	419	142	39	4e-11	71.3
Aradu.K0FA0	Evigen2157842_c0_g1_i1	73.75	339	81	7	694	1028	973	639	2e-27	126
Aradu.CM60U	Evigen1700889_c0_g1_i1	74.34	604	147	8	342	941	698	1297	9e-65	250
Aradu.LB6JY	Evigen11258_c0_g1_i1	81.88	160	29	0	1114	1273	722	563	3e-30	135
Aradu.NTD67	Evigen917833_c0_g1_i1	77.16	959	187	23	594	1539	1001	62	1e-148	529
Aradu.MC5GJ	Evigen898176_c0_g1_i1	81.08	185	33	2	38	221	244	427	3e-34	147
Aradu.ZCT9N	Evigen534688_c0_g1_i1	75.73	2522	488	93	15	2498	3060	625	0	1153
Aradu.KEE43	Evigen379997_c0_g1_i1	81.08	222	42	0	448	669	974	753	3e-43	178
Aradu.ML9JR	Evigen1690682_c0_g1_i1	80.42	240	42	5	2287	2525	1614	1849	1e-42	178
Aradu.IA8RP	Evigen305139_c0_g1_i1	85.19	162	24	0	25	186	8	169	1e-40	167
Araha.17232s0001.2.p	Evigen2205948_c0_g1_i1	75.86	2490	539	52	37	2492	342	2803	0	1212
Araha.5904s0005.1.p	Evigen2021582_c0_g1_i1	86.47	170	23	0	760	929	1688	1519	9e-46	187
Araha.3353s0007.1.p	Evigen233750_c0_g1_i1	77.05	475	99	8	18	490	309	775	2e-69	265
Araha.4880s0001.1.p	Evigen177051_c0_g1_i1	82.65	98	17	0	63	160	1528	1431	1e-16	87.9
Araha.1610s0023.1.p	Evigen142969_c0_g1_i1	78.33	120	24	2	151	269	1108	1226	7e-13	76.8
Araha.0473s0002.1.p	Evigen2128347_c0_g1_i1	87.72	57	7	0	241	297	228	284	7e-10	67.6
Araha.13048s0014.1.p	Evigen915879_c0_g1_i1	78.52	256	53	2	547	801	711	965	7e-40	167
Araha.36669s0003.2.p	Evigen1910294_c0_g1_i1	81.25	128	20	4	1467	1592	1675	1800	2e-19	100
Araha.3868s0004.1.p	Evigen313414_c0_g1_i1	74.41	379	92	4	332	707	2496	2120	1e-36	158
Araha.8490s0017.1.p	Evigen1916860_c0_g1_i1	73.53	306	68	11	393	690	401	101	6e-21	104
Araha.7659s0002.1.p	Evigen1846558_c0_g1_i1	89.13	46	4	1	287	332	649	693	2e-06	56.5
Araha.21335s0005.1.p	Evigen2184859_c0_g1_i1	72.24	389	98	7	511	891	1798	1412	1e-22	111
Araha.33985s0001.1.p	Evigen907004_c0_g1_i1	97.14	35	1	0	352	386	398	364	9e-08	60.2
Araha.2597s0023.1.p	Evigen1775244_c0_g1_i1	100	28	0	0	1432	1459	94	67	4e-05	52.8
Araha.25137s0002.2.p	Evigen298694_c0_g1_i1	78.75	287	59	2	46	331	717	432	3e-47	191
Araha.49827s0001.1.p	Evigen1665160_c0_g1_i1	79.74	380	75	2	338	716	580	202	4e-72	274
Araha.12369s0005.1.p	Evigen1449659_c0_g1_i1	79.4	199	34	7	1628	1824	437	244	2e-29	134
Araha.12795s0006.1.p	Evigen119735_c0_g1_i1	84.72	72	7	3	295	364	304	373	1e-10	69.4
Araha.34278s0001.1.p	Evigen1875676_c0_g1_i1	80.32	442	82	3	1072	1509	1699	2139	2e-88	329
Araha.5397s0001.1.p	Evigen336129_c0_g1_i1	84.78	276	42	0	1543	1818	672	397	7e-73	278
Araha.35400s0008.1.p	Evigen2148946_c0_g1_i1	76.11	180	41	2	147	325	953	775	1e-17	93.5
Araha.10997s0001.1.p	Evigen2088470_c0_g1_i1	100	30	0	0	3298	3327	3318	3347	7e-06	56.5
Araha.18894s0004.1.p	Evigen1699762_c0_g1_i1	80.04	491	76	16	123	602	1486	1007	4e-93	344
Araha.52102s0003.1.p	Evigen1707201_c0_g1_i1	79.39	131	27	0	452	582	469	599	1e-17	93.5
Araha.9818s0001.1.p	Evigen2028703_c0_g1_i1	88.68	53	6	0	24	76	260	312	1e-09	65.8
Araha.4837s0003.1.p	Evigen2246638_c0_g1_i1	78.55	359	77	0	1	359	50	408	6e-61	237
Araha.38667s0001.1.p	Evigen1481_c0_g1_i1	83.33	276	46	0	1	276	1281	1006	6e-67	255
Araha.36543s0001.1.p	Evigen368609_c0_g1_i1	73.84	432	109	4	77	506	434	863	5e-40	169
Araha.20597s0002.1.p	Evigen1303557_c0_g1_i1	76.18	1121	241	18	56	1157	297	1410	2e-160	568
Araha.14782s0006.1.p	Evigen512930_c0_g1_i1	80.93	257	45	4	799	1053	1396	1142	9e-50	200
Araha.20468s0006.1.p	Evigen2061861_c0_g1_i1	92	50	4	0	232	281	77	126	1e-10	71.3
Araha.1020s0004.1.p	Evigen1687706_c0_g1_i1	81.88	414	75	0	1153	1566	1262	849	2e-94	350
Araha.5150s0013.1.p	Evigen265965_c0_g1_i1	90.2	51	5	0	295	345	283	233	7e-10	67.6
Araha.0152s0006.1.p	Evigen1989385_c0_g1_i1	85.48	365	53	0	1	365	22	386	2e-104	381
Araha.36995s0001.1.p	Evigen512755_c0_g1_i1	82.52	246	43	0	877	1122	1090	1335	9e-55	217
Araha.2822s0001.1.p	Evigen1715281_c0_g1_i1	77.48	333	70	4	40	368	1089	758	3e-48	195
Araha.2933s0002.1.p	Evigen294097_c0_g1_i1	89.36	47	3	2	744	789	841	796	6e-07	58.4
Araha.7890s0002.1.p	Evigen520735_c0_g1_i1	80.71	736	123	15	2290	3014	2566	1839	4e-156	555
Araha.34424s0001.1.p	Evigen81164_c0_g1_i1	74.74	293	70	4	43	333	87	377	3e-28	128
Araha.21080s0002.1.p	Evigen254741_c0_g1_i1	72.35	463	121	6	205	662	254	714	3e-31	139
Araha.30810s0001.1.p	Evigen30169_c0_g1_i1	82.4	233	41	0	295	527	810	578	4e-51	204
Araha.17613s0007.1.p	Evigen271452_c0_g1_i1	74.05	1110	257	18	1954	3049	1647	555	4e-117	425
Araha.3365s0017.1.p	Evigen2263919_c0_g1_i1	75.33	150	33	4	692	839	1104	957	3e-10	69.4
Araha.33991s0001.1.p	Evigen1711263_c0_g1_i1	76.94	373	72	11	308	673	695	330	6e-50	200
AHYPO_003136-RA	Evigen1994897_c0_g1_i1	79.19	221	43	3	556	774	1410	1629	4e-34	150
AHYPO_000797-RA	Evigen9858_c0_g1_i1	70	760	202	21	1131	1874	1808	2557	2e-24	117
AHYPO_014049-RA	Evigen2264057_c0_g1_i1	89.55	67	5	2	542	607	1922	1987	5e-15	84.2
AHYPO_003989-RA	Evigen6260_c0_g1_i1	82.29	192	29	4	712	902	1021	1208	4e-38	161
AHYPO_012563-RA	Evigen1578903_c0_g1_i1	76.77	452	98	6	9	455	1184	735	9e-64	246
AHYPO_018172-RA	Evigen184295_c0_g1_i1	80.67	688	127	5	86	770	407	1091	1e-148	529
AHYPO_019438-RA	Evigen566219_c0_g1_i1	74.55	503	112	12	523	1020	1517	1026	2e-51	206
AHYPO_001575-RA	Evigen21685_c0_g1_i1	85.43	357	52	0	1	357	153	509	1e-101	372
AHYPO_001049-RA	Evigen180558_c0_g1_i1	100	29	0	0	121	149	860	888	2e-06	54.7
AHYPO_000259-RA	Evigen2202098_c0_g1_i1	77.83	221	47	2	189	408	1059	840	3e-30	135
AHYPO_017835-RA	Evigen1915682_c0_g1_i1	85.78	218	31	0	730	947	14	231	3e-59	231
AHYPO_018430-RA	Evigen541687_c0_g1_i1	76.09	711	149	16	1	693	2774	2067	3e-95	351
AHYPO_002682-RA	Evigen2122786_c0_g1_i1	81.58	76	14	0	88	163	383	308	2e-09	63.9
AHYPO_020916-RA	Evigen1702723_c0_g1_i1	77.99	359	73	6	1	356	311	666	6e-56	220
AHYPO_003478-RA	Evigen1888825_c0_g1_i1	77.27	528	111	8	1026	1547	1055	1579	3e-80	302
AHYPO_002340-RA	Evigen2267366_c0_g1_i1	91.15	384	34	0	211	594	1141	1524	3e-146	521
AHYPO_006747-RA	Evigen1871349_c0_g1_i1	80.72	581	99	9	484	1059	1018	446	4e-122	440
AHYPO_016200-RA	Evigen2054776_c0_g1_i1	100	30	0	0	275	304	58	87	1e-06	56.5
AHYPO_005409-RA	Evigen1907882_c0_g1_i1	80.61	330	62	2	448	776	719	1047	7e-66	254
AHYPO_003471-RA	Evigen231602_c0_g1_i1	87.27	55	5	2	472	525	773	826	4e-08	62.1
AHYPO_018210-RA	Evigen495016_c0_g1_i1	79.48	346	51	13	1	342	330	1	3e-58	228
AHYPO_018868-RA	Evigen914196_c0_g1_i1	75.93	349	74	10	115	458	817	474	5e-41	171
AHYPO_000051-RA	Evigen1935786_c0_g1_i1	78.1	242	50	3	74	314	728	489	6e-35	150
AHYPO_001952-RA	Evigen2187513_c0_g1_i1	80.55	293	55	2	35	326	623	914	6e-57	224
AHYPO_001499-RA	Evigen2011384_c0_g1_i1	72.56	266	69	4	1886	2149	1258	995	2e-14	84.2
AHYPO_001835-RA	Evigen239163_c0_g1_i1	90.57	53	5	0	1513	1565	2108	2160	1e-10	71.3
AHYPO_010432-RA	Evigen2189453_c0_g1_i1	87.3	63	8	0	535	597	614	552	2e-11	73.1
AHYPO_003052-RA	Evigen1120972_c0_g1_i1	100	29	0	0	36	64	1148	1120	5e-06	54.7
AHYPO_007032-RA	Evigen2012186_c0_g1_i1	72.96	969	232	23	645	1598	2901	3854	6e-83	311
AHYPO_014626-RA	Evigen1702848_c0_g1_i1	83.15	184	31	0	67	250	1135	952	2e-40	169
AHYPO_019231-RA	Evigen120094_c0_g1_i1	81.82	99	16	2	175	272	696	599	2e-14	82.4
AHYPO_018180-RA	Evigen1845649_c0_g1_i1	100	29	0	0	310	338	879	851	4e-06	54.7
AHYPO_007804-RA	Evigen7279_c0_g1_i1	82.18	202	36	0	898	1099	2146	1945	1e-41	174
AHYPO_011588-RA	Evigen2151448_c0_g1_i1	85.43	302	44	0	19	320	467	768	6e-84	315
AHYPO_020132-RA	Evigen1671389_c0_g1_i1	74.95	1018	232	20	172	1179	262	1266	1e-123	446
AHYPO_015016-RA	Evigen332809_c0_g1_i1	75.5	751	164	18	752	1495	749	1486	1e-94	350
AHYPO_016636-RA	Evigen223446_c0_g1_i1	79.24	236	43	5	268	500	671	903	2e-37	159
AHYPO_016315-RA	Evigen2245868_c0_g1_i1	79.94	359	61	10	1001	1349	1395	1752	8e-66	254
AHYPO_020247-RA	Evigen2137633_c0_g1_i1	77.78	243	49	4	160	401	215	453	2e-33	145
AHYPO_005408-RA	Evigen1835916_c0_g1_i1	84.95	93	11	2	661	753	607	518	5e-17	91.6
AHYPO_017684-RA	Evigen1729975_c0_g1_i1	79.61	103	19	2	85	186	382	483	8e-12	73.1
AHYPO_008816-RA	Evigen1850153_c0_g1_i1	78.35	462	96	4	1911	2370	2323	1864	3e-78	296
AHYPO_018297-RA	Evigen2005379_c0_g1_i1	79.75	405	76	6	40	441	1855	1454	5e-76	289
AHYPO_007368-RA	Evigen95988_c0_g1_i1	87.5	176	21	1	16	190	858	683	1e-50	202
AHYPO_005263-RA	Evigen1984114_c0_g1_i1	73.7	521	113	14	74	588	441	943	4e-44	182
AHYPO_012860-RA	Evigen2021770_c0_g1_i1	89.39	132	14	0	1072	1203	373	242	1e-39	167
AHYPO_001315-RA	Evigen2220903_c0_g1_i1	74.09	247	64	0	784	1030	1286	1532	8e-20	102
AHYPO_017035-RA	Evigen163439_c0_g1_i1	84	125	15	4	320	443	910	1030	3e-24	115
AHYPO_006813-RA	Evigen1121437_c0_g1_i1	79.42	311	64	0	100	410	1138	828	6e-56	220
AHYPO_005452-RA	Evigen1304872_c0_g1_i1	75.42	651	138	17	634	1267	1676	1031	2e-78	296
AHYPO_003480-RA	Evigen357318_c0_g1_i1	75.61	1197	270	20	97	1279	2952	1764	1e-161	573
AHYPO_018675-RA	Evigen226883_c0_g1_i1	76.05	1411	283	42	743	2136	2108	736	0	682
Ahy011439	Evigen1893627_c0_g1_i1	82.96	1021	170	4	130	1148	583	1601	0	918
Ahy011665	Evigen53255_c0_g1_i1	84.76	105	14	2	112	215	827	930	6e-21	104
Ahy008647	Evigen1716184_c0_g1_i1	76.37	529	106	13	82	605	260	774	5e-70	267
Ahy006063	Evigen1652544_c0_g1_i1	80.07	286	42	9	63	341	458	181	1e-49	198
Ahy017885	Evigen78022_c0_g1_i1	77.66	282	61	2	67	347	323	603	6e-41	171
Ahy007414	Evigen913930_c0_g1_i1	83.55	231	36	2	67	296	425	654	1e-54	215
Ahy017521	Evigen73084_c0_g1_i1	77.32	2006	421	27	136	2126	256	2242	0	1153
Ahy018702	Evigen919373_c0_g1_i1	78.32	595	115	13	89	674	1930	1341	2e-101	372
Ahy020963	Evigen2251554_c0_g1_i1	85.45	220	32	0	308	527	196	415	6e-59	230
Ahy008328	Evigen1693666_c0_g1_i1	75.84	1341	277	32	143	1469	2124	817	0	638
Ahy012573	Evigen556045_c0_g1_i1	80.24	329	63	2	299	626	839	1166	1e-63	246
Ahy008705	Evigen10574_c0_g1_i1	81.47	367	65	2	1	367	512	875	2e-79	298
Ahy014214	Evigen2188569_c0_g1_i1	79.13	618	104	13	660	1254	2196	1581	8e-111	403
Ahy021846	Evigen85223_c0_g1_i1	76.16	323	61	12	279	593	826	512	1e-36	156
Ahy013280	Evigen2092288_c0_g1_i1	78.39	361	57	16	597	948	907	1255	3e-54	215
Ahy009871	Evigen106406_c0_g1_i1	85.37	588	84	2	76	662	50	636	1e-172	608
Ahy011934	Evigen33947_c0_g1_i1	77.59	607	123	8	29	633	854	1449	2e-96	355
Ahy016009	Evigen2017333_c0_g1_i1	71.51	853	212	27	1	839	1199	364	7e-50	200
Ahy022186	Evigen53256_c0_g1_i1	80.99	142	24	3	51	191	915	1054	4e-23	110
Ahy016006	Evigen2274598_c0_g1_i1	83.78	524	71	9	46	559	2662	2143	1e-135	484
Ahy009592	Evigen1119775_c0_g1_i1	80.73	192	36	1	166	357	709	519	2e-34	148
Ahy018875	Evigen80867_c0_g1_i1	83	653	110	1	21	673	952	1603	6e-167	590
Ahy022700	Evigen1700126_c0_g1_i1	77.46	284	59	5	4	285	1784	1504	1e-39	165
Ahy021106	Evigen1937455_c0_g1_i1	75.6	795	184	7	2	791	986	1775	4e-106	387
Ahy022503	Evigen370560_c0_g1_i1	84.14	498	73	2	1	495	1423	929	3e-133	477
Ahy003773	Evigen1992341_c0_g1_i1	80.12	810	148	11	70	875	1158	358	1e-167	592
Ahy020172	Evigen2247064_c0_g1_i1	81	816	140	8	224	1024	813	1628	2e-180	634
Ahy011817	Evigen47393_c0_g1_i1	71.63	578	145	16	69	638	561	1127	3e-32	141
Ahy020015	Evigen2118317_c0_g1_i1	80.2	101	20	0	766	866	999	1099	1e-12	76.8
Ahy001236	Evigen2190770_c0_g1_i1	100	28	0	0	287	314	1552	1525	2e-05	52.8
Ahy002932	Evigen1297969_c0_g1_i1	90.8	87	8	0	61	147	582	668	3e-25	117
Ahy015166	Evigen1971128_c0_g1_i1	81.3	246	44	2	13	257	746	990	2e-49	198
Ahy012075	Evigen184852_c0_g1_i1	80.65	186	35	1	1	185	1325	1140	1e-32	143
Ahy022919	Evigen1907732_c0_g1_i1	80.88	1072	174	11	359	1401	1125	2194	0	815
Ahy020256	Evigen1580831_c0_g1_i1	83.38	361	60	0	233	593	283	643	2e-90	335
Ahy022850	Evigen1706590_c0_g1_i1	85.51	283	38	2	198	480	1151	872	1e-77	292
Ahy003435	Evigen129735_c0_g1_i1	100	29	0	0	352	380	316	344	8e-06	54.7
Ahy021887	Evigen1123013_c0_g1_i1	76.49	319	71	4	264	580	891	575	5e-41	171
Ahy014546	Evigen1862790_c0_g1_i1	85.71	154	20	2	1	153	346	194	2e-38	161
Ahy021349	Evigen172971_c0_g1_i1	75.82	273	64	2	87	358	903	632	3e-31	137
Ahy009813	Evigen71457_c0_g1_i1	80.19	212	40	2	701	911	470	260	5e-37	158
Ahy022375	Evigen99471_c0_g1_i1	79.19	221	41	3	58	276	445	662	5e-34	148
Ahy010762	Evigen47392_c0_g1_i1	77.17	2335	473	47	8	2315	665	2966	0	1304
Araip.J3ZJD	Evigen92870_c0_g1_i1	78.52	540	106	10	469	1003	591	1125	1e-93	346
Araip.PUS3S	Evigen38461_c0_g1_i1	82.41	108	17	2	1	107	1337	1231	1e-17	93.5
Araip.R9F91	Evigen1125602_c0_g1_i1	95.7	93	4	0	328	420	2349	2441	7e-35	150
Araip.KLB3I	Evigen44670_c0_g1_i1	86.13	137	19	0	1	137	2191	2327	7e-35	148
Araip.N53HM	Evigen2021711_c0_g1_i1	81.62	185	32	2	362	545	783	966	1e-35	152
Araip.0VQ9W	Evigen2192843_c0_g1_i1	90.24	82	8	0	281	362	1986	2067	2e-22	108
Araip.M9G1F	Evigen1838041_c0_g1_i1	76.38	1753	352	38	355	2079	2635	917	0	887
Araip.33AAN	Evigen2244016_c0_g1_i1	85.6	125	18	0	406	530	3048	2924	2e-29	132
Araip.2974Q	Evigen1110175_c0_g1_i1	90.2	51	2	1	17	64	627	677	1e-08	63.9
Araip.0P3IP	Evigen355893_c0_g1_i1	81.25	736	126	5	266	989	1904	2639	2e-165	584
Araip.L2MXT	Evigen1843269_c0_g1_i1	77.11	568	116	12	608	1168	1070	510	9e-85	316
Araip.CL31Z	Evigen353677_c0_g1_i1	77.98	604	120	9	226	827	1918	1326	7e-100	366
Araip.U4S4B	Evigen2150012_c0_g1_i1	87.18	117	11	3	4	118	271	385	9e-29	130
Araip.D25HB	Evigen1296175_c0_g1_i1	77.98	654	114	15	1	642	61	696	8e-105	383
Araip.T7RN5	Evigen1831045_c0_g1_i1	100	28	0	0	622	649	815	842	3e-05	52.8
Araip.C36LC	Evigen180954_c0_g1_i1	90.61	213	20	0	1	213	2587	2375	3e-75	283
Araip.DW1WN	Evigen117773_c0_g1_i1	97.06	34	1	0	608	641	548	581	3e-07	58.4
Araip.L89G5	Evigen1923099_c0_g1_i1	88.24	102	12	0	573	674	159	58	1e-26	122
Araip.JH5QN	Evigen1936736_c0_g1_i1	82.67	375	63	2	2194	2567	664	291	7e-89	331
Araip.72AWG	Evigen1766155_c0_g1_i1	94.64	56	3	0	729	784	242	297	1e-15	87.9
Araip.Q6LLS	Evigen2163374_c0_g1_i1	100	29	0	0	574	602	1563	1535	1e-05	54.7
Araip.JHI0T	Evigen1912050_c0_g1_i1	81.53	222	41	0	380	601	614	835	5e-45	183
Araip.2DH61	Evigen2214442_c0_g1_i1	83.7	92	13	2	1220	1310	1791	1701	3e-15	86.1
Araip.NP2N9	Evigen61417_c0_g1_i1	83.04	112	17	2	781	891	881	991	1e-19	100
Araip.47LJN	Evigen362176_c0_g1_i1	76.83	1972	413	27	1	1971	2195	267	0	1070
Araip.G4AXZ	Evigen1693046_c0_g1_i1	79.57	739	142	9	281	1014	1347	613	7e-146	520
474224	Evigen1456119_c0_g1_i1	73.81	588	135	15	104	680	264	843	2e-54	215
481690	Evigen2117193_c0_g1_i1	97.22	36	1	0	376	411	620	585	3e-08	62.1
902030	Evigen10111_c0_g1_i1	78.1	105	23	0	62	166	392	288	2e-10	67.6
913475	Evigen1692521_c0_g1_i1	76.61	902	171	25	354	1232	1760	876	7e-128	460
489371	Evigen104485_c0_g1_i1	80.59	273	50	2	24	293	9	281	3e-52	207
482294	Evigen1844041_c0_g1_i1	100	29	0	0	52	80	310	338	5e-06	54.7
347705	Evigen1871951_c0_g1_i1	83.21	131	16	5	1	128	60	187	2e-24	115
356279	Evigen2236583_c0_g1_i1	77.63	228	39	6	420	638	1491	1267	5e-28	128
495065	Evigen261223_c0_g1_i1	78.31	166	32	4	235	398	386	549	4e-21	104
890808	Evigen1991965_c0_g1_i1	87.06	170	22	0	246	415	531	362	2e-47	193
XP_011399204.1	Evigen1768258_c0_g1_i1	84.38	64	7	3	655	716	106	168	2e-07	60.2
EMT12137	Evigen744_c0_g1_i1	71.5	428	118	4	169	594	1084	659	3e-23	111
EMT11444	Evigen68656_c0_g1_i1	88.89	54	6	0	392	445	361	414	9e-10	67.6
EMT06917	Evigen1667910_c0_g1_i1	84.11	107	17	0	1015	1121	495	389	9e-21	104
EMT17653	Evigen1707206_c0_g1_i1	78.43	102	22	0	375	476	1196	1095	8e-10	67.6
EMT06644	Evigen2201494_c0_g1_i1	92.68	41	3	0	334	374	501	541	2e-07	60.2
EMT14137	Evigen2102284_c0_g1_i1	84.33	134	21	0	118	251	186	319	1e-29	132
EMT16491	Evigen1697793_c0_g1_i1	92	50	4	0	1300	1349	1352	1401	1e-10	71.3
EMT14186	Evigen2140100_c0_g1_i1	90.24	41	4	0	398	438	300	340	4e-06	54.7
EMT28801	Evigen1579819_c0_g1_i1	91.49	47	4	0	19	65	569	615	1e-09	65.8
EMT19751	Evigen151557_c0_g1_i1	77.21	215	43	5	193	404	270	59	6e-26	121
EMT21068	Evigen1718714_c0_g1_i1	81.03	290	52	3	36	323	380	668	2e-58	228
EMT22839	Evigen2205952_c0_g1_i1	72.74	1284	294	44	103	1364	345	1594	7e-104	381
EMT01567	Evigen1463222_c0_g1_i1	75.78	322	76	2	2779	3099	2615	2935	1e-37	161
EMT10788	Evigen2245186_c0_g1_i1	90.48	84	8	0	84	167	1057	974	3e-23	111
EMT07955	Evigen177171_c0_g1_i1	78.11	338	74	0	119	456	1033	1370	1e-54	215
EMT02241	Evigen1705209_c0_g1_i1	73.71	232	48	8	157	386	1264	1044	3e-13	78.7
EMT28398	Evigen1303062_c0_g1_i1	81.55	271	50	0	346	616	1640	1370	4e-57	224
EMT22881	Evigen1706806_c0_g1_i1	74.62	1064	249	17	55	1109	551	1602	2e-124	449
EMT32411	Evigen6619_c0_g1_i1	82.68	179	29	2	374	551	1474	1297	6e-37	158
EMT14108	Evigen332508_c0_g1_i1	82.14	112	20	0	199	310	215	326	4e-19	97.1
EMT29146	Evigen2116163_c0_g1_i1	80.54	149	23	6	199	344	462	607	6e-23	110
EMT16165	Evigen2252834_c0_g1_i1	80.65	93	16	2	784	875	1943	1852	2e-10	71.3
EMT09996	Evigen2182719_c0_g1_i1	83.93	112	16	2	385	495	621	731	2e-21	106
EMT32647	Evigen54157_c0_g1_i1	81.42	113	18	3	449	558	314	426	2e-16	89.8
EMT02450	Evigen179781_c0_g1_i1	77.45	705	144	10	244	945	1170	478	5e-112	407
EMT09903	Evigen1756355_c0_g1_i1	100	29	0	0	109	137	190	218	9e-06	54.7
EMT07857	Evigen2210983_c0_g1_i1	81.49	281	52	0	127	407	423	703	6e-59	231
EMT07419	Evigen1764842_c0_g1_i1	81.21	330	44	3	349	678	355	44	5e-65	250
EMT26392	Evigen1304929_c0_g1_i1	80.33	1861	362	4	508	2366	566	2424	0	1406
AT3G57670.1	Evigen293465_c0_g1_i1	96.97	33	1	0	695	727	33	1	2e-06	56.5
AT5G04410.1	Evigen2258190_c0_g1_i1	82.67	75	11	2	328	401	569	642	5e-09	65.8
AT2G35940.3	Evigen1585556_c0_g1_i1	75.92	681	135	22	703	1376	783	1441	3e-86	322
AT4G06746.1	Evigen61462_c0_g1_i1	79.44	180	35	2	97	275	263	441	6e-28	126
AT3G53200.1	Evigen1738794_c0_g1_i1	76.7	206	43	5	136	338	35	238	1e-22	110
AT1G73830.2	Evigen2224103_c0_g1_i1	83.56	298	45	4	408	703	380	85	1e-72	276
AT4G22070.1	Evigen228320_c0_g1_i1	80.37	428	81	2	829	1256	1263	1687	3e-86	322
AT1G29160.1	Evigen189307_c0_g1_i1	83.83	167	27	0	172	338	261	427	7e-38	159
AT1G10320.1	Evigen1671504_c0_g1_i1	79.36	717	140	6	596	1308	55	767	6e-139	497
AT5G28300.1	Evigen2088977_c0_g1_i1	93.1	58	3	1	1527	1583	2164	2221	2e-14	84.2
AT5G06960.2	Evigen97058_c0_g1_i1	78.26	906	188	8	94	993	1202	300	4e-162	573
AT1G19220.1	Evigen2014060_c0_g1_i1	74.13	1036	252	11	124	1148	4030	3000	8e-114	414
AT1G52890.1	Evigen1667672_c0_g1_i1	79.2	452	94	0	37	488	123	574	3e-84	315
AT5G56960.1	Evigen3610_c0_g1_i1	86.67	105	14	0	862	966	1121	1225	1e-24	117
AT4G34990.1	Evigen2189208_c0_g1_i1	79.04	396	77	5	1	393	920	1312	6e-70	267
AT3G54390.1	Evigen547060_c0_g1_i1	79.58	289	56	2	91	376	1656	1368	5e-51	204
evm_27.model.AmTr_v1.0_scaffold00068.74	Evigen83034_c0_g1_i1	91.49	47	4	0	362	408	792	746	2e-09	65.8
evm_27.model.AmTr_v1.0_scaffold00148.15	Evigen2091487_c0_g1_i1	78.09	1214	254	10	73	1277	607	1817	0	758
evm_27.model.AmTr_v1.0_scaffold00010.533	Evigen255182_c0_g1_i1	75.77	326	69	9	13	333	1160	840	2e-36	156
evm_27.model.AmTr_v1.0_scaffold00092.36	Evigen231463_c0_g1_i1	79.76	1097	215	5	39	1132	2721	1629	0	789
evm_27.model.AmTr_v1.0_scaffold00155.45	Evigen238138_c0_g1_i1	72	2425	574	81	146	2531	763	3121	1e-175	619
evm_27.model.AmTr_v1.0_scaffold00009.85	Evigen240293_c0_g1_i1	89.66	58	4	2	136	192	406	462	7e-12	73.1
evm_27.model.AmTr_v1.0_scaffold00024.49	Evigen1581865_c0_g1_i1	81.05	459	87	0	135	593	214	672	1e-99	366
evm_27.model.AmTr_v1.0_scaffold00005.66	Evigen2202091_c0_g1_i1	73.23	949	224	25	102	1029	1357	418	2e-85	318
evm_27.model.AmTr_v1.0_scaffold00021.27	Evigen366624_c0_g1_i1	88.14	59	7	0	159	217	449	507	3e-11	71.3
evm_27.model.AmTr_v1.0_scaffold00009.427	Evigen1929163_c0_g1_i1	91.38	58	5	0	670	727	792	849	1e-13	80.5
evm_27.model.AmTr_v1.0_scaffold00101.99	Evigen544977_c0_g1_i1	75.26	489	115	6	2047	2532	1812	1327	1e-57	228
evm_27.model.AmTr_v1.0_scaffold00010.14	Evigen2118766_c0_g1_i1	76.09	732	164	10	434	1161	482	1206	2e-101	372
evm_27.model.AmTr_v1.0_scaffold00010.297	Evigen2219727_c0_g1_i1	84.44	1073	162	5	241	1311	298	1367	0	1051
evm_27.model.AmTr_v1.0_scaffold00077.66	Evigen132460_c0_g1_i1	82.6	408	69	2	862	1268	2063	1657	3e-97	359
evm_27.model.AmTr_v1.0_scaffold00051.83	Evigen1452065_c0_g1_i1	80	175	32	3	161	334	473	645	7e-28	126
evm_27.model.AmTr_v1.0_scaffold00149.55	Evigen1865057_c0_g1_i1	81.55	401	69	4	1	397	179	578	5e-88	326
evm_27.model.AmTr_v1.0_scaffold00006.302	Evigen1851464_c0_g1_i1	77.93	145	28	4	159	301	510	368	5e-16	87.9
evm_27.model.AmTr_v1.0_scaffold00022.112	Evigen317373_c0_g1_i1	91.8	61	5	0	839	899	828	888	3e-15	86.1
evm_27.model.AmTr_v1.0_scaffold00032.84	Evigen246333_c0_g1_i1	80.32	493	89	7	156	644	479	967	1e-99	366
evm_27.model.AmTr_v1.0_scaffold00088.135	Evigen2184071_c0_g1_i1	84.36	211	32	1	1260	1470	1317	1526	3e-51	206
evm_27.model.AmTr_v1.0_scaffold00095.3	Evigen2087323_c0_g1_i1	88.42	95	11	0	199	293	1470	1376	3e-24	115
evm_27.model.AmTr_v1.0_scaffold00022.74	Evigen1694656_c0_g1_i1	73.94	353	86	6	179	528	515	864	1e-30	137
evm_27.model.AmTr_v1.0_scaffold00024.223	Evigen110753_c0_g1_i1	83.52	176	29	0	154	329	280	455	2e-39	165
evm_27.model.AmTr_v1.0_scaffold00061.28	Evigen1584952_c0_g1_i1	82.4	233	41	0	1561	1793	963	731	1e-50	204
evm_27.model.AmTr_v1.0_scaffold00095.34	Evigen1880359_c0_g1_i1	75.98	1074	238	15	278	1344	1488	428	7e-151	536
evm_27.model.AmTr_v1.0_scaffold00024.337	Evigen2189202_c0_g1_i1	84.95	93	13	1	358	450	521	612	2e-17	93.5
evm_27.model.AmTr_v1.0_scaffold00003.226	Evigen241653_c0_g1_i1	80.71	197	36	2	371	566	730	925	2e-35	152
evm_27.model.AmTr_v1.0_scaffold00129.86	Evigen1912936_c0_g1_i1	77.98	109	24	0	304	412	82	190	2e-10	69.4
Bradi2g11890.1.p	Evigen147915_c0_g1_i1	86.93	329	38	4	1	325	87	414	2e-99	364
Bradi3g17357.3.p	Evigen205221_c0_g1_i1	100	34	0	0	1160	1193	1577	1544	2e-08	63.9
Bradi5g27400.1.p	Evigen1897121_c0_g1_i1	100	29	0	0	1135	1163	825	853	1e-05	54.7
Bradi3g50630.1.p	Evigen1923219_c0_g1_i1	86.67	75	10	0	183	257	224	150	6e-15	84.2
Bradi3g58770.1.p	Evigen244097_c0_g1_i1	76.44	208	49	0	142	349	980	773	1e-23	113
Bradi3g09160.1.p	Evigen176948_c0_g1_i1	77.23	202	44	2	286	486	1216	1016	1e-24	117
Bradi2g41550.1.p	Evigen1967353_c0_g1_i1	100	28	0	0	1362	1389	126	99	3e-05	52.8
Bradi3g28950.1.p	Evigen7858_c0_g1_i1	75.32	543	115	15	838	1372	1572	1041	3e-62	243
Bradi1g33550.1.p	Evigen9715_c0_g1_i1	80	175	33	2	58	231	450	623	2e-28	128
Bradi4g29700.2.p	Evigen2225547_c0_g1_i1	100	31	0	0	916	946	710	680	7e-07	58.4
Bradi3g38140.1.p	Evigen258209_c0_g1_i1	75.29	174	37	6	411	581	883	1053	3e-13	78.7
Bradi3g33400.2.p	Evigen1969963_c0_g1_i1	85.94	128	15	2	1	128	1084	960	8e-30	134
Bradi1g77150.1.p	Evigen62554_c0_g1_i1	77.97	295	44	11	92	386	1437	1164	3e-39	165
Bradi3g34200.1.p	Evigen181747_c0_g1_i1	76.8	375	72	12	138	509	2394	2032	2e-48	196
Bradi2g47820.2.p	Evigen1717368_c0_g1_i1	75.37	203	44	6	12	211	1025	826	1e-17	93.5
Bradi1g69480.1.p	Evigen1998882_c0_g1_i1	75.76	755	165	15	32	777	526	1271	5e-99	364
Bradi2g54200.3.p	Evigen29024_c0_g1_i1	81.48	270	48	2	64	332	766	498	3e-56	220
Bradi3g23800.1.p	Evigen2229191_c0_g1_i1	77.75	346	73	4	1861	2204	2052	2395	4e-52	209
Bradi3g50508.1.p	Evigen105925_c0_g1_i1	97.3	37	1	0	439	475	2974	2938	1e-08	63.9
Bradi1g71810.2.p	Evigen4655_c0_g1_i1	79.59	338	61	8	76	409	3615	3282	7e-60	235
Bradi3g02980.1.p	Evigen1122848_c0_g1_i1	100	28	0	0	59	86	178	151	1e-05	52.8
Bradi4g16750.1.p	Evigen24639_c0_g1_i1	97.06	34	1	0	688	721	112	79	4e-07	58.4
Bradi2g23530.1.p	Evigen291410_c0_g1_i1	100	30	0	0	50	79	482	511	3e-06	56.5
Bradi2g46230.1.p	Evigen78683_c0_g1_i1	76	150	36	0	3598	3747	4684	4535	2e-12	78.7
Bradi5g16450.1.p	Evigen1912062_c0_g1_i1	100	36	0	0	730	765	439	474	1e-09	67.6
Bradi1g14750.1.p	Evigen1716483_c0_g1_i1	87.5	72	9	0	238	309	656	585	5e-15	84.2
Bradi3g18977.1.p	Evigen1758909_c0_g1_i1	85.71	63	9	0	139	201	268	330	8e-10	67.6
GSBRNA2T00062460001	Evigen1838654_c0_g1_i1	98.11	53	1	0	449	501	158	210	8e-18	93.5
GSBRNA2T00048551001	Evigen2000577_c0_g1_i1	78.02	414	89	2	748	1160	1371	1783	3e-67	259
GSBRNA2T00078601001	Evigen336409_c0_g1_i1	77.17	403	84	7	582	980	992	1390	4e-58	228
GSBRNA2T00099796001	Evigen1662362_c0_g1_i1	75.94	212	45	4	28	233	102	313	5e-21	104
GSBRNA2T00016551001	Evigen255355_c0_g1_i1	80.65	93	13	5	382	470	509	600	8e-10	67.6
GSBRNA2T00112150001	Evigen2087912_c0_g1_i1	74.91	1080	239	19	1132	2186	2028	3100	6e-129	464
GSBRNA2T00010909001	Evigen1116094_c0_g1_i1	85.19	162	24	0	276	437	673	512	7e-40	167
GSBRNA2T00089266001	Evigen1703779_c0_g1_i1	83.17	101	17	0	481	581	428	528	3e-17	93.5
GSBRNA2T00026353001	Evigen1937914_c0_g1_i1	77.73	256	43	11	234	478	178	430	3e-33	145
GSBRNA2T00153534001	Evigen83431_c0_g1_i1	81.4	129	22	2	64	191	2257	2130	1e-20	104
GSBRNA2T00133193001	Evigen49841_c0_g1_i1	97.5	40	1	0	274	313	107	146	2e-10	69.4
GSBRNA2T00102884001	Evigen525014_c0_g1_i1	76.66	317	72	2	2642	2957	1320	1005	1e-41	174
GSBRNA2T00087280001	Evigen1725782_c0_g1_i1	100	28	0	0	420	447	354	327	2e-05	52.8
GSBRNA2T00129185001	Evigen2260298_c0_g1_i1	76.53	490	111	4	93	580	330	817	4e-69	265
GSBRNA2T00055208001	Evigen1672332_c0_g1_i1	79.62	265	48	6	962	1224	1226	1486	3e-45	185
GSBRNA2T00113721001	Evigen1681933_c0_g1_i1	78.39	1319	261	17	47	1350	1740	3049	0	835
GSBRNA2T00013852001	Evigen327613_c0_g1_i1	83.83	266	43	0	1	266	1207	1472	4e-66	254
GSBRNA2T00136356001	Evigen1844031_c0_g1_i1	76.79	517	112	7	34	546	310	822	1e-74	283
GSBRNA2T00071627001	Evigen1897639_c0_g1_i1	78.92	370	74	4	19	386	175	542	2e-64	248
GSBRNA2T00102145001	Evigen2121586_c0_g1_i1	73.1	844	176	30	1	829	187	994	2e-65	254
GSBRNA2T00003368001	Evigen2368_c0_g1_i1	80.56	180	32	3	185	362	345	523	1e-30	135
GSBRNA2T00053729001	Evigen108910_c0_g1_i1	84.92	199	30	0	519	717	604	406	2e-50	202
GSBRNA2T00074013001	Evigen96782_c0_g1_i1	79.72	143	25	4	276	416	917	1057	6e-20	100
GSBRNA2T00147414001	Evigen77926_c0_g1_i1	84.57	188	29	0	145	332	1528	1341	5e-46	187
GSBRNA2T00063354001	Evigen513263_c0_g1_i1	72.84	497	117	17	721	1208	1557	2044	8e-36	154
GSBRNA2T00082795001	Evigen1117475_c0_g1_i1	100	28	0	0	53	80	130	157	2e-05	52.8
GSBRNA2T00134554001	Evigen1682754_c0_g1_i1	71.28	1034	261	35	2320	3335	2468	1453	1e-58	231
GSBRNA2T00132125001	Evigen2149083_c0_g1_i1	93.62	47	3	0	499	545	567	613	2e-10	71.3
GSBRNA2T00127304001	Evigen1733635_c0_g1_i1	78.35	328	63	7	1861	2181	575	249	4e-51	206
GSBRNA2T00118741001	Evigen1910392_c0_g1_i1	80.88	251	48	0	319	569	304	554	6e-49	198
GSBRNA2T00001472001	Evigen236123_c0_g1_i1	84.91	159	24	0	181	339	1065	907	3e-38	161
GSBRNA2T00090501001	Evigen2099589_c0_g1_i1	96.88	32	1	0	115	146	1349	1380	8e-06	54.7
GSBRNA2T00099533001	Evigen81839_c0_g1_i1	75.34	223	53	2	3508	3729	749	528	7e-21	106
GSBRNA2T00076833001	Evigen1891066_c0_g1_i1	83.74	123	20	0	1386	1508	631	753	2e-24	117
GSBRNA2T00038440001	Evigen1944862_c0_g1_i1	76.53	588	118	15	346	929	1515	944	7e-81	303
GSBRNA2T00139176001	Evigen1703494_c0_g1_i1	81.28	219	36	4	145	359	343	560	2e-41	172
GSBRNA2T00094679001	Evigen1837624_c0_g1_i1	74.52	883	206	17	286	1157	2220	1346	2e-99	366
GSBRNA2T00013428001	Evigen252820_c0_g1_i1	84.42	231	34	2	412	641	231	2	1e-57	226
GSBRNA2T00005690001	Evigen120425_c0_g1_i1	85.12	168	24	1	73	239	550	383	4e-41	171
GSBRNA2T00124484001	Evigen94390_c0_g1_i1	88.24	68	8	0	274	341	492	425	2e-14	82.4
GSBRNA2T00146315001	Evigen379998_c0_g1_i1	87.93	58	7	0	787	844	392	335	2e-10	69.4
GSBRNA2T00116649001	Evigen76697_c0_g1_i1	77.19	171	37	2	328	497	574	405	2e-19	99
GSBRNA2T00116801001	Evigen1577766_c0_g1_i1	92.68	41	3	0	427	467	346	386	2e-07	60.2
GSBRNA2T00139571001	Evigen2311218_c0_g1_i1	100	28	0	0	954	981	628	601	4e-05	52.8
GSBRNA2T00116723001	Evigen188279_c0_g1_i1	76.36	385	74	10	1	378	1254	880	3e-47	191
GSBRNA2T00095641001	Evigen91634_c0_g1_i1	78.85	227	46	2	427	652	1106	1331	2e-35	152
GSBRNA2T00051968001	Evigen74942_c0_g1_i1	77.39	796	153	21	94	881	501	1277	4e-124	448
GSBRNA2T00027069001	Evigen54158_c0_g1_i1	78.17	371	77	4	49	417	124	492	7e-60	233
GSBRNA2T00058380001	Evigen10725_c0_g1_i1	75.26	384	93	2	494	876	1094	1476	5e-44	182
GSBRNA2T00027470001	Evigen58085_c0_g1_i1	88.46	52	6	0	73	124	220	271	8e-09	63.9
GSBRNA2T00012823001	Evigen2171312_c0_g1_i1	77.05	645	146	2	3610	4253	118	761	2e-100	370
GSBRNA2T00051502001	Evigen68658_c0_g1_i1	84.01	344	55	0	1	344	59	402	2e-89	331
GSBRNA2T00105140001	Evigen2000578_c0_g1_i1	80.37	428	80	4	706	1131	1175	1600	4e-86	322
GSBRNA2T00151511001	Evigen1962127_c0_g1_i1	75.71	210	49	2	91	299	106	314	6e-21	104
GSBRNA2T00077984001	Evigen1832660_c0_g1_i1	81.65	218	37	2	145	359	1072	855	7e-43	178
GSBRNA2T00069896001	Evigen2031126_c0_g1_i1	80.45	179	32	3	64	240	32	209	1e-29	134
GSBRNA2T00089963001	Evigen53297_c0_g1_i1	83.33	102	17	0	17	118	486	587	8e-18	95.3
GSBRNA2T00142012001	Evigen530659_c0_g1_i1	73.77	2406	530	75	1544	3899	2824	470	0	854
GSBRNA2T00103682001	Evigen246413_c0_g1_i1	85.19	81	12	0	159	239	332	412	1e-14	84.2
GSBRNA2T00118629001	Evigen1949684_c0_g1_i1	97.73	44	1	0	310	353	96	53	2e-12	76.8
GSBRNA2T00006935001	Evigen65975_c0_g1_i1	78.74	254	54	0	322	575	964	1217	6e-41	171
GSBRNA2T00087561001	Evigen70176_c0_g1_i1	78.24	409	82	6	528	931	985	579	2e-66	255
GSBRNA2T00109513001	Evigen919042_c0_g1_i1	81.37	1830	335	6	364	2190	2080	254	0	1485
GSBRNA2T00022517001	Evigen1862123_c0_g1_i1	85.55	173	23	2	537	708	672	843	8e-44	180
GSBRNA2T00023127001	Evigen1691983_c0_g1_i1	75.92	191	40	4	898	1084	1253	1441	2e-17	93.5
GSBRNA2T00077008001	Evigen1836302_c0_g1_i1	81.09	1206	221	7	53	1256	80	1280	0	957
GSBRNA2T00104268001	Evigen2163878_c0_g1_i1	88	75	9	0	253	327	957	883	2e-16	89.8
GSBRNA2T00151471001	Evigen2327662_c0_g1_i1	87.88	66	8	0	285	350	619	684	3e-13	78.7
GSBRNA2T00025976001	Evigen1948883_c0_g1_i1	100	28	0	0	427	454	5278	5251	2e-05	52.8
GSBRNA2T00136766001	Evigen1301648_c0_g1_i1	77.29	938	196	14	90	1020	1380	453	9e-151	536
GSBRNA2T00107329001	Evigen173765_c0_g1_i1	75.5	2412	537	42	66	2441	108	2501	0	1131
GSBRNA2T00057325001	Evigen1699095_c0_g1_i1	82.99	147	23	2	730	875	715	570	3e-29	132
GSBRNA2T00041323001	Evigen1877397_c0_g1_i1	81.18	255	48	0	603	857	717	463	3e-51	206
GSBRNA2T00064161001	Evigen1975298_c0_g1_i1	81.71	82	12	2	934	1015	455	377	3e-09	65.8
XP_013608170.1	Evigen1683936_c0_g1_i1	94.74	38	1	1	327	363	1545	1582	2e-07	58.4
XP_013632347.1	Evigen565275_c0_g1_i1	91.84	49	4	0	958	1006	607	559	3e-10	69.4
XP_013630325.1	Evigen373817_c0_g1_i1	82.32	181	30	2	28	207	1242	1063	1e-36	156
XP_013585908.1	Evigen521517_c0_g1_i1	77.13	328	61	12	320	646	1354	1040	5e-43	178
XP_013586188.1	Evigen2260871_c0_g1_i1	78.46	1365	279	13	16	1371	1037	2395	0	878
XP_013614370.1	Evigen274548_c0_g1_i1	80.48	210	35	6	162	368	335	541	1e-36	156
XP_013634770.1	Evigen93550_c0_g1_i1	78.72	141	25	4	209	345	728	589	1e-16	89.8
XP_013629268.1	Evigen2253153_c0_g1_i1	74.87	1345	292	31	1222	2543	598	1919	1e-160	569
XP_013637838.1	Evigen371262_c0_g1_i1	74.27	412	93	11	1220	1623	732	326	6e-38	161
XP_013592300.1	Evigen1988602_c0_g1_i1	79.57	279	55	2	162	439	1184	1461	5e-49	198
XP_009133520.1	Evigen10726_c0_g1_i1	75.19	403	95	3	499	900	1074	1472	4e-45	185
XP_009109674.1	Evigen1986488_c0_g1_i1	100	28	0	0	531	558	478	451	1e-05	52.8
XP_009120143.1	Evigen1740445_c0_g1_i1	100	29	0	0	1007	1035	402	374	1e-05	54.7
XP_009128129.1	Evigen1462989_c0_g1_i1	73.33	615	139	19	35	635	625	1228	1e-50	204
XP_009148559.1	Evigen2273728_c0_g1_i1	84.85	165	22	3	752	914	1907	1744	1e-38	163
XP_009125745.1	Evigen306126_c0_g1_i1	97.06	34	1	0	26	59	204	171	4e-07	58.4
XP_009110125.1	Evigen232720_c0_g1_i1	89.58	48	5	0	328	375	816	769	2e-08	62.1
Brast07G229500.2.p	Evigen1961702_c0_g1_i1	100	28	0	0	327	354	133	106	2e-05	52.8
Brast09G182000.1.p	Evigen62555_c0_g1_i1	82.21	326	52	6	274	596	1439	1117	2e-72	276
Brast02G074400.1.p	Evigen528505_c0_g1_i1	79.94	339	58	10	76	409	3630	3297	1e-61	241
Brast04G307600.2.p	Evigen343670_c0_g1_i1	71.73	704	183	14	390	1085	2374	1679	3e-44	183
Brast05G020900.1.p	Evigen1966790_c0_g1_i1	84.88	86	13	0	2131	2216	616	531	2e-15	87.9
Brast04G017400.1.p	Evigen1874739_c0_g1_i1	81.02	216	41	0	208	423	230	445	2e-41	172
Bostr.25219s0341.1.p	Evigen1716388_c0_g1_i1	77.7	148	27	5	236	380	510	654	2e-15	86.1
Bostr.10273s0474.1.p	Evigen919216_c0_g1_i1	82.11	218	37	2	796	1012	946	730	3e-45	185
Bostr.25993s0141.1.p	Evigen2092856_c0_g1_i1	85	80	12	0	759	838	953	874	3e-14	82.4
Bostr.10040s0256.1.p	Evigen2274584_c0_g1_i1	100	30	0	0	63	92	2737	2708	4e-06	56.5
Bostr.22252s0062.1.p	Evigen38359_c0_g1_i1	72.94	1153	298	13	649	1794	1693	548	3e-106	388
Bostr.2618s0023.1.p	Evigen101017_c0_g1_i1	88.46	52	5	1	200	250	127	178	5e-08	62.1
Bostr.13671s0096.1.p	Evigen265532_c0_g1_i1	76.26	219	50	2	244	461	330	547	2e-24	115
Bostr.5022s0003.1.p	Evigen2229186_c0_g1_i1	78.11	370	77	4	49	416	305	672	9e-59	231
Bostr.20129s0126.1.p	Evigen38672_c0_g1_i1	100	28	0	0	1024	1051	106	133	4e-05	52.8
Bostr.7903s0158.1.p	Evigen1977238_c0_g1_i1	78.79	547	109	6	334	875	748	1292	6e-98	361
Bostr.23794s0692.1.p	Evigen91466_c0_g1_i1	84.76	164	25	0	139	302	673	510	1e-39	165
Bostr.15697s0151.1.p	Evigen235493_c0_g1_i1	80.28	218	43	0	109	326	173	390	3e-39	165
Bostr.7867s0691.1.p	Evigen31374_c0_g1_i1	75.54	323	66	11	361	678	500	186	9e-34	147
Bv7_179540_ptjg.t1	Evigen1457419_c0_g1_i1	78.42	862	180	6	1	859	250	1108	4e-157	556
Bv9_208190_efdx.t1	Evigen515238_c0_g1_i1	74.77	1605	363	30	1	1581	584	2170	0	682
Bv8_190650_zzhs.t1	Evigen1582549_c0_g1_i1	76.62	1677	332	36	1	1665	37	1665	0	870
Bv6_128660_hwmt.t1	Evigen1921774_c0_g1_i1	82.57	350	61	0	1	350	188	537	1e-82	309
Bv9_215020_hpmh.t2	Evigen2229203_c0_g1_i1	84.29	382	58	2	38	418	316	696	5e-101	372
Bv5_104680_xoaj.t1	Evigen1710344_c0_g1_i1	76.56	273	48	11	706	969	807	1072	2e-30	135
Bv3_064740_jmoi.t2	Evigen917534_c0_g1_i1	81.87	491	82	6	133	621	1303	818	3e-112	407
Bv4_092590_cwni.t1	Evigen401508_c0_g1_i1	81.51	357	57	5	1133	1486	677	327	3e-75	285
Bv2_042360_goyn.t1	Evigen180356_c0_g1_i1	80.89	450	78	4	1	443	148	596	2e-94	348
Bv5_120720_czkq.t1	Evigen366590_c0_g1_i1	78.92	223	44	3	1027	1249	1241	1460	4e-34	148
Bv6_129910_cmip.t1	Evigen180970_c0_g1_i1	84.85	297	43	2	183	478	922	627	3e-79	298
Bv8_194110_xjnu.t1	Evigen1763201_c0_g1_i1	100	29	0	0	596	624	151	123	6e-06	54.7
Bv_004330_qxaa.t1	Evigen1459534_c0_g1_i1	81.75	285	50	2	739	1022	977	1260	6e-61	237
Bv5_121330_zrdc.t1	Evigen398241_c0_g1_i1	81.22	474	80	7	10	477	995	525	4e-102	374
Bv4_077700_pxuq.t1	Evigen1108396_c0_g1_i1	100	29	0	0	172	200	464	436	4e-06	54.7
Bv7_171990_sxrm.t1	Evigen1877119_c0_g1_i1	78.8	415	88	0	634	1048	822	1236	2e-73	279
Bv4_092590_cwni.t3	Evigen401509_c0_g1_i1	80.49	364	54	12	1133	1480	689	327	1e-68	263
Bv5_113990_ahet.t1	Evigen119431_c0_g1_i1	75.42	472	98	14	660	1122	1143	681	1e-53	213
Bv2_029330_kios.t1	Evigen2190410_c0_g1_i1	75	180	41	4	527	704	418	595	1e-13	80.5
Bv5_100130_otho.t1	Evigen1461951_c0_g1_i1	77.85	596	120	7	908	1503	645	1228	3e-97	359
Bv1_008950_gadr.t1	Evigen2165331_c0_g1_i1	76.42	636	141	9	34	663	1288	656	4e-90	335
Bv1_010960_zfms.t1	Evigen13310_c0_g1_i1	76.34	131	27	2	125	253	1403	1275	7e-10	67.6
Bv8_197040_ozas.t1	Evigen514222_c0_g1_i1	77.78	855	179	8	40	887	2022	1172	1e-144	516
Bv2_040370_dcmm.t1	Evigen21004_c0_g1_i1	79.78	460	81	7	4	461	164	613	6e-87	324
Bv7_171780_ozkh.t1	Evigen1932187_c0_g1_i1	75.51	1523	334	30	731	2229	1624	117	0	710
Bv7_179140_qzfy.t1	Evigen127662_c0_g1_i1	75.32	312	71	6	20	328	692	384	3e-33	145
Bv4_072670_namy.t1	Evigen5595_c0_g1_i1	74.41	465	113	6	712	1173	2144	1683	7e-48	195
Bv5_101120_supk.t1	Evigen1303363_c0_g1_i1	72.39	1380	330	43	103	1455	1680	325	1e-106	390
Bv_001490_yywz.t1	Evigen356602_c0_g1_i1	82.3	243	39	3	379	619	598	838	1e-51	207
Bv8_196840_quuj.t1	Evigen1906525_c0_g1_i1	83.4	247	35	1	754	1000	799	1039	6e-57	224
Bv5_121510_iogq.t1	Evigen2254243_c0_g1_i1	87.5	56	6	1	125	179	202	257	1e-08	63.9
Bv5_106480_gzwx.t1	Evigen50300_c0_g1_i1	78.92	408	84	2	1	407	626	1032	1e-72	276
Bv9_211370_nood.t1	Evigen49369_c0_g1_i1	82.27	141	24	1	82	222	1220	1081	4e-26	121
Bv2_024970_jywu.t1	Evigen111744_c0_g1_i1	71.38	643	162	18	1546	2177	1148	517	7e-34	148
Bv9_217290_hqxy.t1	Evigen272789_c0_g1_i1	74.5	655	154	13	793	1439	915	266	2e-71	272
Bv2_029370_kqsm.t1	Evigen1892978_c0_g1_i1	72.81	1372	285	63	655	1994	1075	2390	1e-105	387
Bv3_048020_atyd.t2	Evigen65258_c0_g1_i1	76.28	1775	395	23	38	1799	2658	897	0	922
Bv4_074370_ygxg.t1	Evigen1122818_c0_g1_i1	83.76	117	13	5	353	466	1435	1322	3e-21	106
Bv2_046860_ofna.t1	Evigen1947548_c0_g1_i1	86.57	216	29	0	327	542	1348	1133	2e-61	239
Bv7_180690_ruzs.t1	Evigen523284_c0_g1_i1	83.54	401	60	4	766	1163	1082	685	8e-101	370
Bv7_163140_mwrf.t1	Evigen1305547_c0_g1_i1	73.95	499	110	14	1	489	737	249	7e-45	183
Bv6_153540_qoyx.t1	Evigen2184744_c0_g1_i1	77.28	471	103	4	31	499	154	622	4e-72	274
Bv8_184250_skrq.t1	Evigen1725228_c0_g1_i1	81.84	446	75	5	1	443	495	937	5e-101	370
CA06g25370	Evigen65433_c0_g1_i1	74.49	341	79	8	82	418	398	734	1e-31	141
CA01g07870	Evigen1725_c0_g1_i1	76.47	1262	270	22	722	1968	1662	2911	0	660
CA01g19070	Evigen128593_c0_g1_i1	78.53	2124	423	25	190	2298	2620	515	0	1365
CA00g63410	Evigen1886789_c0_g1_i1	76.39	1114	242	18	1217	2318	1835	731	6e-164	580
CA04g18420	Evigen4834_c0_g1_i1	80.3	335	61	4	185	518	83	413	2e-64	248
CA07g16560	Evigen1928689_c0_g1_i1	76.31	363	82	4	1299	1659	809	1169	1e-46	191
CA08g11740	Evigen1840095_c0_g1_i1	100	29	0	0	84	112	3787	3815	7e-06	54.7
CA04g23050	Evigen384713_c0_g1_i1	78.98	1194	234	11	1	1187	2414	1231	0	798
CA02g05360	Evigen2260278_c0_g1_i1	80.26	466	92	0	79	544	784	319	4e-95	351
CA02g14130	Evigen230827_c0_g1_i1	78.45	181	39	0	548	728	520	340	2e-25	119
CA09g01270	Evigen90954_c0_g1_i1	79.39	228	41	6	672	896	868	1092	2e-36	156
CA02g28390	Evigen1457556_c0_g1_i1	78.74	301	60	4	140	438	819	521	2e-49	198
CA00g84200	Evigen235130_c0_g1_i1	77.29	502	110	4	146	645	498	997	1e-77	292
CA02g15180	Evigen1117936_c0_g1_i1	84.55	110	17	0	133	242	183	292	1e-22	110
CA03g19790	Evigen2089584_c0_g1_i1	81.19	303	54	3	44	345	1438	1138	2e-62	241
CA11g11190	Evigen367317_c0_g1_i1	78.16	174	34	4	601	772	1728	1557	7e-22	108
CA00g61780	Evigen106779_c0_g1_i1	78.15	238	48	4	94	329	1090	855	3e-34	148
CA03g23110	Evigen2122921_c0_g1_i1	76.66	1251	263	21	28	1271	1577	349	0	665
CA02g14540	Evigen2088540_c0_g1_i1	81.19	452	82	2	520	968	1070	1521	5e-98	361
CA05g17200	Evigen2606_c0_g1_i1	80.23	263	46	4	403	662	1079	820	1e-47	193
CA00g89790	Evigen107909_c0_g1_i1	80.67	388	73	2	16	402	227	613	8e-80	300
CA01g24680	Evigen1665451_c0_g1_i1	80.23	511	92	8	181	688	849	345	9e-103	375
CA12g01450	Evigen239145_c0_g1_i1	84.36	243	36	2	757	998	1381	1140	6e-61	237
CA03g22700	Evigen550927_c0_g1_i1	78.67	225	48	0	484	708	1124	900	8e-35	150
CA00g86400	Evigen1951733_c0_g1_i1	75.19	258	56	7	188	441	352	605	3e-24	115
CA04g04240	Evigen7275_c0_g1_i1	78.26	1357	260	26	5	1351	2613	1282	0	839
CA03g15410	Evigen2137553_c0_g1_i1	75.32	385	87	8	18	398	70	450	2e-43	178
CA02g04150	Evigen2031586_c0_g1_i1	74.7	1182	273	24	10	1178	442	1610	1e-140	503
CA09g00890	Evigen2164197_c0_g1_i1	83.49	109	17	1	808	915	1079	971	9e-20	100
CA06g05790	Evigen1972879_c0_g1_i1	79.56	181	37	0	680	860	819	999	9e-29	130
CA08g16690	Evigen11102_c0_g1_i1	77.64	161	36	0	700	860	2234	2394	9e-19	99
CA04g16620	Evigen1290368_c0_g1_i1	81.31	198	35	2	202	398	231	35	8e-38	159
CA01g33460	Evigen1918320_c0_g1_i1	88.89	63	7	0	219	281	185	247	2e-13	78.7
CA00g96280	Evigen242903_c0_g1_i1	83.09	207	35	0	355	561	685	479	1e-46	189
CA01g30550	Evigen376856_c0_g1_i1	86.54	52	5	2	358	408	981	931	2e-06	56.5
CA07g07400	Evigen2014061_c0_g1_i1	81.76	1217	207	10	1	1214	3982	2778	0	1003
CA07g04270	Evigen1719361_c0_g1_i1	88.52	209	24	0	319	527	440	232	3e-66	254
CA04g18620	Evigen1671312_c0_g1_i1	80.54	257	45	4	1006	1258	1290	1545	2e-47	193
CA03g05620	Evigen13648_c0_g1_i1	96.97	33	1	0	324	356	5634	5666	8e-07	56.5
CA08g06170	Evigen1860262_c0_g1_i1	84.67	137	19	2	19	154	476	341	7e-30	135
CA02g10530	Evigen1686304_c0_g1_i1	78.98	2517	470	45	1	2480	2650	156	0	1663
CA04g21270	Evigen1122459_c0_g1_i1	76.54	162	24	12	159	313	728	882	1e-12	76.8
CA09g15380	Evigen241022_c0_g1_i1	81.79	291	49	3	684	971	946	1235	6e-62	241
CA10g11420	Evigen175905_c0_g1_i1	85.03	167	25	0	114	280	1324	1158	6e-41	171
CA01g34630	Evigen2143406_c0_g1_i1	76.79	237	51	4	95	329	523	289	9e-29	130
CA01g02240	Evigen2206000_c0_g1_i1	81.56	141	22	3	298	434	1053	913	2e-23	113
CA00g62840	Evigen1742792_c0_g1_i1	85.13	195	29	0	694	888	236	42	9e-50	200
CA04g13860	Evigen516295_c0_g1_i1	96.97	33	1	0	303	335	204	172	1e-06	56.5
CA05g05090	Evigen263940_c0_g1_i1	77.43	226	47	4	1	224	1572	1349	4e-29	132
CA10g11030	Evigen1695257_c0_g1_i1	81.17	223	38	2	417	635	1443	1665	1e-42	176
CA12g03310	Evigen220248_c0_g1_i1	76.85	324	75	0	1	324	359	36	3e-45	183
CA03g31230	Evigen79299_c0_g1_i1	78.96	1217	244	9	109	1322	2955	1748	0	819
CA06g11670	Evigen124689_c0_g1_i1	77.78	315	58	9	100	405	359	48	5e-45	183
XP_004491981.1	Evigen1874181_c0_g1_i1	82.57	327	57	0	13	339	358	684	8e-77	289
XP_004493753.1	Evigen1579210_c0_g1_i1	97.22	36	1	0	166	201	738	773	2e-08	62.1
XP_004496878.1	Evigen1775503_c0_g1_i1	88.55	131	15	0	742	872	116	246	1e-37	159
XP_012570450.1	Evigen11439_c0_g1_i1	88.46	104	12	0	1007	1110	328	431	2e-27	126
XP_004492667.1	Evigen1455192_c0_g1_i1	77.35	618	130	10	1	610	964	349	3e-97	357
XP_004510989.1	Evigen1455401_c0_g1_i1	81.1	344	53	8	445	785	681	347	3e-69	265
XP_004500773.1	Evigen2268511_c0_g1_i1	81.25	224	40	2	641	863	532	310	9e-44	180
XP_012574420.1	Evigen2141513_c0_g1_i1	100	28	0	0	390	417	90	117	2e-05	52.8
XP_004513071.1	Evigen1867660_c0_g1_i1	83.16	665	107	4	36	699	300	960	6e-171	603
XP_004500369.1	Evigen2000574_c0_g1_i1	79.53	728	130	16	1590	2306	1862	2581	5e-140	501
XP_004485591.1	Evigen35629_c0_g1_i1	81.66	398	62	10	985	1377	1206	1597	1e-85	320
XP_004510857.1	Evigen9206_c0_g1_i1	77.99	686	139	6	76	755	2775	2096	1e-115	420
XP_004497899.1	Evigen1665892_c0_g1_i1	76.4	839	162	24	58	893	84	889	5e-116	420
XP_004501488.1	Evigen1471_c0_g1_i1	80	200	40	0	356	555	808	609	2e-34	148
XP_004508164.1	Evigen9860_c0_g1_i1	80.98	489	93	0	37	525	720	1208	4e-106	388
XP_012574131.1	Evigen378741_c0_g1_i1	89.61	154	16	0	79	232	302	455	8e-49	196
XP_004512512.1	Evigen1846547_c0_g1_i1	74	200	46	6	130	326	473	669	1e-12	76.8
XP_004496356.1	Evigen918236_c0_g1_i1	76.71	1241	248	31	221	1446	1419	205	0	652
XP_004494880.1	Evigen8058_c0_g1_i1	73.02	1023	228	31	772	1770	2170	1172	2e-84	316
XP_012573357.1	Evigen12987_c0_g1_i1	81.1	799	133	13	70	859	2658	1869	7e-177	623
XP_012569972.1	Evigen319134_c0_g1_i1	82.16	841	146	4	136	974	1832	994	0	719
XP_004516160.1	Evigen917961_c0_g1_i1	79.19	221	44	2	128	347	1391	1172	3e-35	152
XP_004489945.1	Evigen1872383_c0_g1_i1	82	250	40	5	244	491	467	713	4e-52	207
XP_004511049.1	Evigen1880356_c0_g1_i1	82.79	1034	175	1	376	1409	1462	432	0	920
XP_004510807.1	Evigen1716523_c0_g1_i1	75.86	203	45	4	146	345	939	738	7e-20	100
XP_004486782.1	Evigen1710267_c0_g1_i1	73.66	1048	201	46	1	1015	126	1131	6e-91	337
XP_004516868.1	Evigen3125_c0_g1_i1	77.94	748	144	13	105	835	961	218	2e-124	448
XP_004493479.1	Evigen370640_c0_g1_i1	76.73	722	136	21	20	716	989	275	3e-102	374
XP_004503901.1	Evigen1897638_c0_g1_i1	76.26	476	101	8	19	491	73	539	1e-62	243
XP_004510954.1	Evigen191271_c0_g1_i1	76.08	1488	306	32	616	2066	2153	679	0	730
XP_004487228.1	Evigen1123561_c0_g1_i1	77.33	547	98	17	595	1137	1116	1640	9e-80	300
XP_004487250.1	Evigen1730861_c0_g1_i1	78.32	346	75	0	50	395	610	265	3e-57	224
XP_004508981.1	Evigen2202058_c0_g1_i1	73.19	802	172	23	100	866	1188	395	8e-65	250
XP_004511712.1	Evigen2115481_c0_g1_i1	85.71	77	11	0	517	593	212	288	3e-14	82.4
XP_004511969.1	Evigen1855823_c0_g1_i1	81.82	176	29	3	658	830	787	962	4e-33	145
XP_004495872.1	Evigen82874_c0_g1_i1	76.6	1953	383	48	1116	3043	1576	3479	0	1007
XP_004507368.1	Evigen1668498_c0_g1_i1	82.34	402	66	4	775	1175	786	1183	4e-93	344
XP_004497590.1	Evigen1727308_c0_g1_i1	79.22	308	58	3	349	653	574	878	2e-52	209
XP_004495741.1	Evigen1451145_c0_g1_i1	82.21	652	104	7	1	643	821	173	1e-155	551
XP_004511923.1	Evigen786983_c0_g1_i1	97.3	37	1	0	62	98	18	54	7e-09	63.9
XP_004494156.1	Evigen1863446_c0_g1_i1	80.26	233	42	4	394	624	593	823	3e-41	172
XP_004492151.1	Evigen77331_c0_g1_i1	75.88	825	181	16	148	963	2260	1445	2e-111	405
XP_012571593.1	Evigen1580344_c0_g1_i1	81.44	776	133	3	676	1450	228	993	2e-177	625
XP_004493005.1	Evigen2165657_c0_g1_i1	90.57	53	5	0	1029	1081	423	371	8e-11	71.3
XP_004500566.1	Evigen264235_c0_g1_i1	83.28	287	33	9	64	347	287	561	5e-65	250
XP_004490086.1	Evigen243304_c0_g1_i1	77.4	624	132	8	27	644	296	916	1e-98	363
XP_012567292.1	Evigen59298_c0_g1_i1	83.33	96	16	0	377	472	522	427	2e-16	89.8
XP_004513098.1	Evigen1667673_c0_g1_i1	76.89	515	96	14	1	508	105	603	5e-71	270
XP_004512843.1	Evigen1681948_c0_g1_i1	91.74	109	4	1	526	634	106	3	7e-34	147
XP_004495317.1	Evigen256648_c0_g1_i1	78.66	164	31	4	79	240	307	468	7e-22	106
XP_004487993.1	Evigen514313_c0_g1_i1	77.07	1295	256	29	384	1653	2099	821	0	708
XP_012573215.1	Evigen57109_c0_g1_i1	79.44	321	62	4	1747	2065	1764	1446	1e-56	224
XP_004490015.1	Evigen1976950_c0_g1_i1	82.97	417	67	4	31	444	297	712	6e-102	374
XP_004515403.1	Evigen148438_c0_g1_i1	100	28	0	0	321	348	267	294	2e-05	52.8
XP_004486037.1	Evigen173402_c0_g1_i1	73.86	1339	289	42	36	1351	302	1602	5e-133	477
XP_004503448.1	Evigen237517_c0_g1_i1	80.37	1309	224	21	197	1484	733	2029	0	963
XP_012571497.1	Evigen231472_c0_g1_i1	75.74	1018	228	13	457	1469	1252	2255	9e-138	494
XP_004513765.1	Evigen916684_c0_g1_i1	75.67	900	171	36	1	870	1204	323	1e-111	405
XP_004503367.1	Evigen918510_c0_g1_i1	88.12	101	12	0	7	107	1661	1561	9e-26	121
XP_004493788.1	Evigen2275_c0_g1_i1	84.13	479	67	6	1	473	1010	535	1e-126	455
XP_004504507.1	Evigen244902_c0_g1_i1	93.33	45	3	0	274	318	946	902	6e-10	67.6
XP_004507520.1	Evigen1713782_c0_g1_i1	76.28	333	71	8	1	329	237	565	3e-41	171
XP_012569604.1	Evigen1301232_c0_g1_i1	74.83	1287	295	21	1	1268	183	1459	2e-156	555
XP_004500929.1	Evigen1688938_c0_g1_i1	76.73	1616	339	30	42	1640	345	1940	0	867
XP_004512860.1	Evigen2147320_c0_g1_i1	84.38	128	20	0	1036	1163	1308	1435	2e-27	126
XP_004501886.1	Evigen149843_c0_g1_i1	82.79	215	37	0	136	350	2	216	8e-48	193
XP_004490754.1	Evigen231457_c0_g1_i1	82.06	1483	226	29	1	1453	2867	1395	0	1229
XP_004496321.1	Evigen1839618_c0_g1_i1	73.08	1170	254	42	2	1136	770	1913	6e-97	359
XP_004506013.1	Evigen30951_c0_g1_i1	77.78	225	50	0	660	884	933	1157	2e-31	139
XP_004504607.1	Evigen1706499_c0_g1_i1	81.96	521	77	7	47	566	1319	815	2e-117	425
XP_012569900.1	Evigen1832296_c0_g1_i1	75.63	595	119	16	1690	2262	1210	620	4e-71	272
XP_004499395.1	Evigen2188147_c0_g1_i1	79.42	656	125	9	1	651	72	722	2e-126	455
XP_004512265.2	Evigen2135876_c0_g1_i1	92.31	52	4	0	1672	1723	78	129	2e-11	75
XP_004516250.1	Evigen113391_c0_g1_i1	72.48	883	226	15	685	1560	1135	263	3e-70	268
XP_004495318.1	Evigen171696_c0_g1_i1	92.86	42	3	0	214	255	90	49	2e-08	62.1
XP_004491091.1	Evigen2178467_c0_g1_i1	78.99	257	51	1	800	1056	667	920	2e-41	172
XP_004496404.1	Evigen1866537_c0_g1_i1	80.7	513	97	2	67	578	286	797	4e-109	398
XP_004494965.1	Evigen2225574_c0_g1_i1	78.25	593	114	13	455	1046	1444	866	8e-100	366
XP_004509147.1	Evigen78743_c0_g1_i1	82.67	277	38	9	337	608	443	714	9e-61	237
XP_004487616.1	Evigen1579673_c0_g1_i1	81.88	585	104	2	104	687	941	358	8e-138	492
XP_004486622.1	Evigen1920269_c0_g1_i1	81.03	116	18	4	263	376	306	193	1e-16	89.8
XP_012574477.1	Evigen2164358_c0_g1_i1	83.3	521	82	3	1024	1543	517	1	2e-132	475
XP_004502831.1	Evigen55931_c0_g1_i1	77.81	320	70	1	304	622	1177	858	1e-48	196
XP_004508656.1	Evigen74165_c0_g1_i1	83.6	189	28	2	55	240	266	454	3e-42	174
XP_004509590.1	Evigen541262_c0_g1_i1	79.1	1172	205	28	136	1289	390	1539	0	771
XP_012572685.1	Evigen2205467_c0_g1_i1	83.53	255	42	0	369	623	1362	1108	2e-61	239
XP_004509736.1	Evigen1698225_c0_g1_i1	77.77	877	169	17	274	1146	1243	389	8e-145	516
XP_004486757.1	Evigen553438_c0_g1_i1	81.4	473	72	13	553	1015	840	374	2e-101	372
XP_004491022.1	Evigen902641_c0_g1_i1	79.3	343	66	5	40	379	567	227	1e-60	235
XP_004494676.1	Evigen183992_c0_g1_i1	82.52	286	50	0	334	619	1280	995	3e-65	252
XP_004514952.1	Evigen91639_c0_g1_i1	88.83	179	20	0	103	281	830	652	4e-56	220
XP_004511835.1	Evigen1703558_c0_g1_i1	72.07	1196	295	23	291	1459	501	1684	2e-86	322
Csa14g024230.1	Evigen13727_c0_g1_i1	76.6	188	43	1	717	904	4094	3908	4e-20	102
Csa20g068930.1	Evigen1678228_c0_g1_i1	80.65	217	35	6	328	539	366	152	3e-38	161
Csa05g015240.1	Evigen94682_c0_g1_i1	82.14	168	26	3	554	719	279	444	5e-32	141
Csa09g092630.1	Evigen1849745_c0_g1_i1	75.57	307	65	9	2566	2867	534	835	4e-32	143
Csa09g050690.1	Evigen45213_c0_g1_i1	72.46	1409	353	27	183	1575	416	1805	1e-115	420
Csa18g036040.1	Evigen1909003_c0_g1_i1	75.1	2365	551	31	864	3203	3191	840	0	1070
Csa01g014020.1	Evigen1949203_c0_g1_i1	100	29	0	0	742	770	169	197	6e-06	54.7
Csa07154s010.1	Evigen2089413_c0_g1_i1	83.12	237	37	2	16	252	2458	2225	2e-54	213
Csa16g006480.1	Evigen2165804_c0_g1_i1	77.58	397	85	4	400	794	312	706	5e-61	237
Csa18g036940.2	Evigen513652_c0_g1_i1	80.9	581	111	0	228	808	1638	1058	3e-127	459
Csa11g005740.1	Evigen86919_c0_g1_i1	88.52	61	7	0	649	709	622	682	5e-12	75
Csa16g055030.1	Evigen1125065_c0_g1_i1	100	28	0	0	606	633	2029	2002	4e-05	52.8
Csa18g040290.2	Evigen66899_c0_g1_i1	73.46	358	70	20	265	602	1349	997	3e-23	111
Csa17g042800.1	Evigen268975_c0_g1_i1	81.05	285	47	7	319	599	610	329	5e-56	220
Csa14g043180.1	Evigen2171025_c0_g1_i1	78.86	123	26	0	2008	2130	741	619	2e-14	84.2
Csa19g010070.1	Evigen184450_c0_g1_i1	100	28	0	0	565	592	66	39	3e-05	52.8
Csa01g021220.1	Evigen2237730_c0_g1_i1	79.35	184	31	5	124	305	665	487	2e-26	122
Csa13g020060.1	Evigen1583068_c0_g1_i1	82	200	36	0	169	368	198	397	1e-40	171
Csa03g036710.1	Evigen1580034_c0_g1_i1	72.92	624	121	27	252	866	764	180	2e-41	172
Csa08g056030.1	Evigen1944867_c0_g1_i1	78.49	172	35	2	112	282	1125	955	3e-23	111
Csa19g032090.1	Evigen11960_c0_g1_i1	84.15	82	11	2	292	372	873	793	5e-13	78.7
Csa17g093080.1	Evigen1666540_c0_g1_i1	79.13	460	92	4	31	488	1078	621	2e-84	315
Csa05g011400.1	Evigen6362_c0_g1_i1	97.73	44	1	0	187	230	894	851	1e-12	76.8
Csa06g052160.1	Evigen124300_c0_g1_i1	100	40	0	0	2121	2160	226	187	1e-11	75
Csa14g032780.1	Evigen1109636_c0_g1_i1	97.22	36	1	0	927	962	344	379	5e-08	62.1
Csa16g043660.1	Evigen1755640_c0_g1_i1	93.33	45	2	1	319	362	79	35	2e-09	65.8
Csa17g034920.1	Evigen1459577_c0_g1_i1	84.93	73	9	2	85	156	1192	1121	2e-11	73.1
Csa10g004310.1	Evigen262249_c0_g1_i1	98	50	1	0	1	50	56	7	4e-16	87.9
C.cajan_21735	Evigen515413_c0_g1_i1	78.66	1059	167	30	1	1010	265	1313	0	649
C.cajan_24446	Evigen146541_c0_g1_i1	83.2	125	17	4	979	1101	168	290	5e-23	111
C.cajan_10032	Evigen2149812_c0_g1_i1	76.69	1454	282	45	282	1711	1894	474	0	754
C.cajan_32294	Evigen139749_c0_g1_i1	81.43	1562	265	20	2326	3873	1649	99	0	1254
C.cajan_35976	Evigen405210_c0_g1_i1	80.67	357	58	8	1	353	911	562	5e-70	267
C.cajan_39557	Evigen12641_c0_g1_i1	76.23	1586	328	40	1	1569	342	1895	0	795
C.cajan_31756	Evigen1702131_c0_g1_i1	76.06	1445	269	38	19	1397	146	1579	0	680
C.cajan_32034	Evigen1692288_c0_g1_i1	74.05	158	32	7	1223	1376	490	338	2e-06	56.5
C.cajan_43968	Evigen2029456_c0_g1_i1	81.55	336	60	2	330	664	900	1234	1e-72	276
C.cajan_12836	Evigen1975951_c0_g1_i1	100	32	0	0	150	181	1516	1485	1e-07	60.2
C.cajan_15622	Evigen150247_c0_g1_i1	86.08	158	20	2	1	157	195	39	2e-40	169
C.cajan_25482	Evigen1456241_c0_g1_i1	87.3	63	8	0	502	564	706	768	1e-11	73.1
C.cajan_14707	Evigen248667_c0_g1_i1	75.94	561	110	23	189	738	829	1375	7e-69	265
C.cajan_01636	Evigen1272670_c0_g1_i1	87.22	180	17	5	1013	1188	155	332	1e-49	200
C.cajan_12147	Evigen1974241_c0_g1_i1	97.14	35	1	0	265	299	564	598	1e-07	60.2
C.cajan_18625	Evigen1299905_c0_g1_i1	87.55	249	27	2	1	247	178	424	2e-75	285
C.cajan_19939	Evigen1959029_c0_g1_i1	100	28	0	0	258	285	277	304	2e-05	52.8
C.cajan_44106	Evigen2247094_c0_g1_i1	76.55	145	32	2	505	648	1041	1184	4e-13	78.7
C.cajan_34075	Evigen98540_c0_g1_i1	84.15	183	29	0	466	648	1342	1160	4e-43	178
C.cajan_17916	Evigen918564_c0_g1_i1	78.33	563	117	3	153	711	1453	892	9e-98	359
C.cajan_23477	Evigen1679977_c0_g1_i1	100	29	0	0	324	352	57	85	5e-06	54.7
C.cajan_33425	Evigen1739076_c0_g1_i1	84.16	221	30	3	218	437	448	232	9e-53	209
C.cajan_08345	Evigen2221915_c0_g1_i1	100	30	0	0	961	990	1114	1143	2e-06	56.5
C.cajan_17249	Evigen1834166_c0_g1_i1	84.93	219	33	0	1133	1351	1148	930	3e-56	222
C.cajan_15660	Evigen343711_c0_g1_i1	80.33	600	107	10	10	601	1671	1075	2e-123	444
C.cajan_35118	Evigen170072_c0_g1_i1	90.91	110	10	0	196	305	8	117	1e-34	148
C.cajan_23115	Evigen131255_c0_g1_i1	79.57	93	12	6	1027	1117	233	320	2e-07	60.2
C.cajan_42913	Evigen3042_c0_g1_i1	78.15	151	31	2	514	663	861	1010	3e-18	95.3
C.cajan_27330	Evigen226370_c0_g1_i1	84.71	157	21	1	341	494	1697	1541	1e-35	154
C.cajan_23895	Evigen329825_c0_g1_i1	75.17	596	113	21	1	571	720	1305	3e-64	248
C.cajan_26986	Evigen539931_c0_g1_i1	76.4	1182	241	24	1	1169	203	1359	7e-171	603
C.cajan_20065	Evigen1880781_c0_g1_i1	86.36	66	7	2	463	527	292	228	4e-11	71.3
C.cajan_05569	Evigen248016_c0_g1_i1	77.3	185	38	4	184	366	188	6	2e-21	106
C.cajan_40311	Evigen173171_c0_g1_i1	72.6	354	81	7	175	513	623	975	4e-20	102
C.cajan_36375	Evigen184294_c0_g1_i1	81.28	924	149	15	28	939	367	1278	0	726
C.cajan_42797	Evigen1300443_c0_g1_i1	82.46	422	64	8	325	741	605	1021	3e-98	361
C.cajan_01658	Evigen265970_c0_g1_i1	78.8	184	36	3	397	578	1143	961	5e-26	121
C.cajan_43980	Evigen1726216_c0_g1_i1	82.51	183	32	0	316	498	353	171	3e-38	161
C.cajan_20488	Evigen1570755_c0_g1_i1	82.74	475	80	2	121	594	543	70	9e-117	422
C.cajan_31872	Evigen1975243_c0_g1_i1	81.97	122	20	2	567	687	1069	1189	3e-20	102
C.cajan_13525	Evigen336127_c0_g1_i1	75.28	1339	263	47	666	1979	1642	347	6e-163	577
C.cajan_19937	Evigen1711369_c0_g1_i1	80.11	176	29	5	232	404	1214	1042	1e-27	126
C.cajan_19828	Evigen1872727_c0_g1_i1	80	755	109	23	601	1314	1396	643	8e-146	520
C.cajan_04734	Evigen385383_c0_g1_i1	81.27	582	94	14	948	1523	944	372	6e-127	457
C.cajan_20209	Evigen1651872_c0_g1_i1	84.34	249	36	2	1	249	370	125	1e-62	241
C.cajan_06295	Evigen108137_c0_g1_i1	100	28	0	0	889	916	147	174	2e-05	52.8
C.cajan_11717	Evigen80866_c0_g1_i1	80.1	191	30	5	394	580	405	219	1e-30	135
C.cajan_29000	Evigen1851363_c0_g1_i1	77.35	437	96	3	884	1319	1264	1698	2e-66	255
C.cajan_12819	Evigen1005_c0_g1_i1	82.59	201	35	0	667	867	1069	1269	3e-43	178
C.cajan_08231	Evigen170597_c0_g1_i1	85.71	126	18	0	646	771	1	126	1e-29	134
C.cajan_21264	Evigen1103887_c0_g1_i1	78.61	346	69	4	1	345	18	359	2e-57	224
C.cajan_38233	Evigen122810_c0_g1_i1	95.89	73	3	0	867	939	1316	1388	2e-25	119
C.cajan_08357	Evigen1295040_c0_g1_i1	80.35	173	31	2	31	200	530	702	7e-29	128
C.cajan_24017	Evigen1461607_c0_g1_i1	82.8	436	75	0	866	1301	1392	1827	6e-107	390
C.cajan_31832	Evigen1927951_c0_g1_i1	81.46	329	59	2	1	328	116	443	2e-70	268
C.cajan_36170	Evigen1460358_c0_g1_i1	77.95	1034	191	26	1	1011	1365	346	9e-174	612
C.cajan_34152	Evigen309934_c0_g1_i1	75.98	333	74	5	170	501	694	1021	7e-40	167
C.cajan_08320	Evigen1584289_c0_g1_i1	100	29	0	0	859	887	1875	1847	6e-06	54.7
C.cajan_17323	Evigen1892980_c0_g1_i1	81.12	943	149	16	465	1391	935	1864	0	728
C.cajan_39931	Evigen513832_c0_g1_i1	79.16	1171	220	17	134	1295	485	1640	0	789
C.cajan_07275	Evigen1880086_c0_g1_i1	77.2	1259	246	20	367	1614	503	1731	0	697
C.cajan_10447	Evigen1303553_c0_g1_i1	77.08	432	97	2	232	662	532	962	4e-64	248
C.cajan_05773	Evigen1703367_c0_g1_i1	76.25	863	186	15	1	854	1489	637	7e-122	440
C.cajan_05465	Evigen514856_c0_g1_i1	81.34	670	120	3	442	1110	616	1281	4e-152	540
C.cajan_05768	Evigen134786_c0_g1_i1	72.78	180	46	2	690	866	772	951	5e-07	58.4
C.cajan_20466	Evigen335831_c0_g1_i1	81.86	1097	171	21	35	1114	1326	241	0	898
C.cajan_35299	Evigen2183666_c0_g1_i1	78.26	874	142	32	944	1775	1078	211	3e-145	518
C.cajan_05622	Evigen1831639_c0_g1_i1	75	1084	233	22	1	1047	1785	703	9e-130	466
C.cajan_04032	Evigen30641_c0_g1_i1	81.38	188	32	1	1	188	380	196	1e-34	150
C.cajan_13761	Evigen2006475_c0_g1_i1	81.58	543	95	4	924	1462	959	418	5e-123	444
C.cajan_40504	Evigen1709278_c0_g1_i1	80.85	141	24	3	602	740	992	853	5e-22	108
C.cajan_01827	Evigen63028_c0_g1_i1	87.01	154	20	0	23	176	1119	966	4e-42	174
C.cajan_17917	Evigen1300915_c0_g1_i1	81.31	396	72	2	130	524	837	443	3e-86	320
C.cajan_31954	Evigen249566_c0_g1_i1	96.88	32	1	0	844	875	318	287	6e-06	54.7
C.cajan_22328	Evigen60038_c0_g1_i1	75.71	1474	304	38	57	1494	390	1845	0	689
C.cajan_37582	Evigen103339_c0_g1_i1	85.57	97	13	1	411	506	9	105	5e-20	100
C.cajan_36586	Evigen249178_c0_g1_i1	87.37	293	34	3	513	803	895	604	8e-90	333
C.cajan_31404	Evigen367978_c0_g1_i1	96.88	32	0	1	317	347	716	747	1e-05	52.8
C.cajan_13788	Evigen1695586_c0_g1_i1	80.36	728	131	11	94	815	334	1055	2e-152	542
C.cajan_05407	Evigen13833_c0_g1_i1	78.39	1319	219	44	152	1416	2073	767	0	797
C.cajan_23947	Evigen1722097_c0_g1_i1	82.54	378	57	5	5	376	765	391	2e-87	324
C.cajan_19649	Evigen1299050_c0_g1_i1	76.42	598	127	9	187	777	277	867	3e-83	311
C.cajan_41268	Evigen148382_c0_g1_i1	84.62	247	36	2	78	323	1137	1382	4e-63	244
C.cajan_32307	Evigen182215_c0_g1_i1	76.78	702	145	9	125	812	521	1218	3e-103	377
C.cajan_38484	Evigen1717688_c0_g1_i1	84.45	463	67	5	1	459	1087	626	2e-125	451
C.cajan_32591	Evigen56756_c0_g1_i1	88.07	109	13	0	382	490	579	471	9e-29	130
C.cajan_39848	Evigen319893_c0_g1_i1	83.21	661	103	8	1	660	342	995	8e-170	599
C.cajan_21481	Evigen1983382_c0_g1_i1	81.84	1393	236	11	1	1383	584	1969	0	1155
C.cajan_00960	Evigen1839319_c0_g1_i1	87.09	333	43	0	369	701	518	186	3e-103	377
C.cajan_32192	Evigen2184907_c0_g1_i1	79.64	280	46	11	318	590	1032	757	4e-47	191
C.cajan_08852	Evigen5873_c0_g1_i1	94.74	38	2	0	937	974	167	130	1e-07	60.2
C.cajan_22803	Evigen1119601_c0_g1_i1	77.47	475	89	10	186	657	330	789	1e-70	268
C.cajan_18892	Evigen200450_c0_g1_i1	78.82	170	36	0	169	338	684	853	2e-24	115
C.cajan_03018	Evigen125356_c0_g1_i1	91.11	45	4	0	798	842	249	293	4e-08	62.1
C.cajan_36156	Evigen343682_c0_g1_i1	75.81	1108	237	18	272	1356	1689	2788	9e-150	532
C.cajan_37494	Evigen909170_c0_g1_i1	82.12	274	47	2	1	273	704	432	4e-60	233
C.cajan_35277	Evigen521805_c0_g1_i1	84.12	296	45	2	79	373	2494	2200	9e-76	285
C.cajan_36094	Evigen1117925_c0_g1_i1	86.02	186	26	0	80	265	153	338	4e-50	200
C.cajan_07197	Evigen1681247_c0_g1_i1	75.31	1361	275	39	1	1326	6027	4693	3e-168	595
C.cajan_19181	Evigen229833_c0_g1_i1	86.38	213	27	1	1	213	435	225	1e-59	231
C.cajan_26125	Evigen2088242_c0_g1_i1	84.62	117	18	0	1410	1526	1828	1944	1e-24	117
C.cajan_37599	Evigen81534_c0_g1_i1	81.36	236	43	1	247	481	675	910	4e-47	191
C.cajan_20225	Evigen1831246_c0_g1_i1	81.72	487	85	4	25	509	150	634	5e-111	403
C.cajan_26764	Evigen56171_c0_g1_i1	75.89	394	72	19	34	421	234	610	1e-43	180
C.cajan_26984	Evigen918622_c0_g1_i1	71.64	1065	272	29	575	1624	608	1657	1e-69	267
Ciclev10028887m	Evigen1580457_c0_g1_i1	75.7	959	197	26	1	935	173	1119	2e-124	448
Ciclev10004227m	Evigen308532_c0_g1_i1	77.04	3140	669	40	1	3117	3486	376	0	1757
Ciclev10001776m	Evigen281053_c0_g1_i1	81.02	1017	181	9	1	1008	1462	449	0	798
Ciclev10018915m	Evigen2088976_c0_g1_i1	87.88	66	6	2	2066	2130	2551	2615	3e-12	76.8
Ciclev10009173m	Evigen915745_c0_g1_i1	75.15	833	159	20	1	803	235	1049	2e-94	348
Ciclev10031394m	Evigen14338_c0_g1_i1	75.91	847	187	12	11	850	310	1146	3e-115	418
Ciclev10029663m	Evigen1656201_c0_g1_i1	80.33	183	28	6	58	236	472	294	8e-30	132
Ciclev10032427m	Evigen4458_c0_g1_i1	83.95	567	89	2	235	800	283	848	9e-153	542
Ciclev10018009m	Evigen1574336_c0_g1_i1	78.68	136	25	4	56	189	772	639	6e-16	87.9
Ciclev10025390m	Evigen1460372_c0_g1_i1	73.41	613	133	14	813	1407	830	1430	3e-50	202
Ciclev10020451m	Evigen1454_c0_g1_i1	80.92	933	161	13	1	923	393	1318	0	721
Ciclev10001759m	Evigen220017_c0_g1_i1	76.5	919	174	34	118	1009	1215	312	9e-129	462
Ciclev10011556m	Evigen1947550_c0_g1_i1	79.31	1411	273	16	84	1486	1771	372	0	970
Ciclev10015364m	Evigen256763_c0_g1_i1	84.36	665	99	5	586	1247	1628	966	0	647
Ciclev10008804m	Evigen370025_c0_g1_i1	79.71	483	70	13	555	1034	896	439	5e-87	324
Ciclev10007737m	Evigen1566_c0_g1_i1	74.23	1401	318	32	342	1717	1932	550	5e-154	547
Ciclev10007795m	Evigen60741_c0_g1_i1	81.86	1323	232	4	241	1559	1992	674	0	1107
Ciclev10019064m	Evigen2087911_c0_g1_i1	80.16	2112	333	38	49	2129	738	2794	0	1500
Ciclev10029077m	Evigen1118572_c0_g1_i1	76.87	696	120	20	1	662	208	896	1e-96	355
Ciclev10004234m	Evigen13635_c0_g1_i1	78.86	1902	357	24	1108	2976	2413	524	0	1243
Ciclev10019338m	Evigen83429_c0_g1_i1	73.11	1454	321	47	47	1462	2025	604	3e-126	455
Ciclev10031135m	Evigen1693224_c0_g1_i1	80.64	625	111	9	979	1598	1077	458	2e-132	475
Ciclev10001204m	Evigen70188_c0_g1_i1	75.98	204	43	4	6	207	1192	1391	1e-19	100
Ciclev10007843m	Evigen1943217_c0_g1_i1	76.23	1767	363	32	1	1743	302	2035	0	883
Ciclev10001249m	Evigen45083_c0_g1_i1	76.49	1140	235	26	147	1268	425	1549	5e-167	590
Ciclev10004862m	Evigen1584924_c0_g1_i1	86.98	315	41	0	798	1112	1149	1463	2e-96	355
Ciclev10021846m	Evigen1647460_c0_g1_i1	85.9	78	11	0	220	297	251	174	6e-15	84.2
Ciclev10030816m	Evigen191272_c0_g1_i1	74.98	2198	453	62	19	2174	2819	677	0	922
Ciclev10000744m	Evigen918423_c0_g1_i1	79.53	381	76	2	1237	1616	1443	1822	1e-70	270
Ciclev10018767m	Evigen1880067_c0_g1_i1	80.9	1173	208	14	50	1214	441	1605	0	911
Ciclev10009370m	Evigen1911804_c0_g1_i1	77.97	472	90	9	123	590	520	981	5e-75	283
Ciclev10027928m	Evigen2229765_c0_g1_i1	77.09	2117	421	46	1	2094	389	2464	0	1164
Ciclev10016017m	Evigen58083_c0_g1_i1	79.52	332	52	9	1	327	67	387	2e-56	222
Ciclev10021268m	Evigen1546915_c0_g1_i1	83.01	259	41	1	1	256	259	1	3e-59	231
Ciclev10008640m	Evigen148257_c0_g1_i1	86.57	432	58	0	426	857	1014	583	4e-133	477
Ciclev10010579m	Evigen570905_c0_g1_i1	79.87	1396	179	62	8	1357	147	1486	0	928
Ciclev10013311m	Evigen47866_c0_g1_i1	73.94	188	45	3	154	339	374	559	9e-12	73.1
Ciclev10027033m	Evigen100550_c0_g1_i1	96.88	32	1	0	217	248	460	429	3e-06	54.7
Ciclev10024903m	Evigen1701118_c0_g1_i1	82.14	112	16	4	1765	1874	1101	1210	3e-17	93.5
Ciclev10005747m	Evigen372360_c0_g1_i1	84.4	282	42	2	405	685	2329	2049	9e-73	276
Ciclev10007837m	Evigen533846_c0_g1_i1	84.36	486	76	0	259	744	1601	1116	6e-133	477
Ciclev10019977m	Evigen176593_c0_g1_i1	73.72	662	146	22	788	1429	1329	1982	1e-59	233
Ciclev10015144m	Evigen216362_c0_g1_i1	75.53	895	181	25	517	1380	1188	2075	2e-111	405
Ciclev10027510m	Evigen123529_c0_g1_i1	76.53	375	82	5	187	561	372	4	1e-49	200
Ciclev10019044m	Evigen2091313_c0_g1_i1	100	32	0	0	969	1000	384	353	3e-07	60.2
Ciclev10018668m	Evigen1833735_c0_g1_i1	75.62	1653	315	47	480	2076	3469	1849	0	739
Ciclev10030860m	Evigen228845_c0_g1_i1	76.05	2054	442	38	54	2085	2324	299	0	1022
Ciclev10032816m	Evigen1723575_c0_g1_i1	85.28	299	44	0	277	575	286	584	7e-83	309
Ciclev10012468m	Evigen1921512_c0_g1_i1	77.74	521	106	7	22	540	526	14	3e-83	311
Ciclev10015688m	Evigen261054_c0_g1_i1	80.62	552	92	9	1	546	85	627	1e-113	412
Ciclev10019120m	Evigen1692498_c0_g1_i1	78.83	770	138	16	1330	2080	1539	2302	2e-138	496
Ciclev10002081m	Evigen1667115_c0_g1_i1	79.82	867	152	19	1	854	1208	352	3e-173	610
Ciclev10027619m	Evigen2275830_c0_g1_i1	82.02	1997	339	13	1	1987	527	2513	0	1681
Ciclev10021873m	Evigen1971827_c0_g1_i1	94.53	128	7	0	148	275	688	561	2e-49	198
Ciclev10001300m	Evigen1681840_c0_g1_i1	80.62	609	78	29	682	1252	4308	4914	2e-120	435
Ciclev10021038m	Evigen171710_c0_g1_i1	79.88	328	64	2	280	606	1513	1187	2e-61	239
Ciclev10024111m	Evigen1563121_c0_g1_i1	86.96	230	27	1	1	230	154	380	4e-67	255
Ciclev10000009m	Evigen1681187_c0_g1_i1	75.74	1983	420	49	4285	6232	4438	6394	0	941
Ciclev10011458m	Evigen79849_c0_g1_i1	74.06	929	205	23	514	1412	1357	435	4e-94	348
Ciclev10001482m	Evigen1759681_c0_g1_i1	75.81	401	68	14	749	1142	1	379	2e-42	176
Ciclev10016434m	Evigen2139_c0_g1_i1	74.04	497	112	14	43	533	263	748	4e-46	187
Ciclev10011169m	Evigen1304948_c0_g1_i1	75.14	869	167	35	1346	2176	1556	2413	2e-98	363
Ciclev10031052m	Evigen1695206_c0_g1_i1	79.43	987	188	9	1	981	156	1133	0	684
Ciclev10028829m	Evigen550686_c0_g1_i1	82.8	250	40	3	160	406	485	734	6e-56	220
Ciclev10019397m	Evigen57847_c0_g1_i1	77.62	1778	348	39	40	1792	2078	326	0	1033
Ciclev10028409m	Evigen1949394_c0_g1_i1	82.04	1325	211	14	38	1353	258	1564	0	1103
Ciclev10027178m	Evigen327084_c0_g1_i1	87.05	224	29	0	1	224	224	1	6e-66	254
Ciclev10000609m	Evigen1584742_c0_g1_i1	77.65	1870	371	29	1	1854	1902	64	0	1094
Ciclev10001159m	Evigen2169601_c0_g1_i1	84.42	443	63	4	899	1338	1314	1753	3e-119	431
Ciclev10009823m	Evigen2235620_c0_g1_i1	92.68	41	3	0	1	41	662	622	6e-08	60.2
Ciclev10021841m	Evigen1947370_c0_g1_i1	86.46	539	71	2	204	741	950	413	3e-167	590
Ciclev10022747m	Evigen1573288_c0_g1_i1	79.31	435	72	10	1	432	783	364	7e-77	289
Ciclev10029019m	Evigen1457010_c0_g1_i1	82.22	388	55	10	45	429	1309	933	1e-86	322
Ciclev10012203m	Evigen1910370_c0_g1_i1	74.37	714	120	34	283	969	695	1372	1e-63	246
Ciclev10011140m	Evigen2218855_c0_g1_i1	80.81	1214	227	4	1027	2237	1750	540	0	946
Ciclev10006460m	Evigen9404_c0_g1_i1	93.75	48	3	0	199	246	209	256	2e-11	73.1
Ciclev10025735m	Evigen1938807_c0_g1_i1	76.36	605	127	16	376	969	288	887	4e-83	311
Ciclev10025950m	Evigen9284_c0_g1_i1	75.17	1059	204	41	1	1046	126	1138	3e-123	444
Ciclev10014023m	Evigen282052_c0_g1_i1	77.36	3533	672	82	986	4430	6342	2850	0	1975
Ciclev10016654m	Evigen2180798_c0_g1_i1	87.57	531	64	2	94	623	1104	575	2e-174	614
Ciclev10023399m	Evigen1746774_c0_g1_i1	77.61	201	42	1	77	274	191	391	6e-26	119
Ciclev10024950m	Evigen529796_c0_g1_i1	79.5	2307	422	33	1	2295	113	2380	0	1592
Ciclev10010825m	Evigen65565_c0_g1_i1	76.91	1490	310	26	85	1551	289	1767	0	815
Ciclev10007003m	Evigen1777559_c0_g1_i1	100	28	0	0	226	253	175	148	2e-05	52.8
Ciclev10010617m	Evigen1881384_c0_g1_i1	79.93	294	45	11	424	712	868	1152	7e-51	204
Ciclev10000383m	Evigen2241764_c0_g1_i1	72.04	819	213	14	735	1545	231	1041	2e-58	230
Ciclev10005329m	Evigen1299840_c0_g1_i1	82.32	345	61	0	127	471	1151	807	8e-80	300
Ciclev10008228m	Evigen258343_c0_g1_i1	80.61	588	90	18	796	1380	719	1285	1e-119	433
Ciclev10022249m	Evigen196130_c0_g1_i1	82.07	580	99	5	37	615	1076	501	3e-137	490
Ciclev10016511m	Evigen914850_c0_g1_i1	77.8	581	122	7	127	704	778	202	1e-95	351
Ciclev10007587m	Evigen1690102_c0_g1_i1	77.89	1357	252	28	346	1675	2021	686	0	800
Ciclev10019872m	Evigen2196585_c0_g1_i1	81.2	250	45	2	264	512	523	771	1e-49	200
Ciclev10021100m	Evigen1582421_c0_g1_i1	100	28	0	0	487	514	278	251	2e-05	52.8
Ciclev10014094m	Evigen2167511_c0_g1_i1	76.05	3123	657	72	263	3336	793	3873	0	1539
Ciclev10004586m	Evigen117924_c0_g1_i1	75.21	363	84	5	1442	1801	511	152	1e-39	167
Ciclev10021853m	Evigen915635_c0_g1_i1	82.97	552	92	2	190	740	429	979	2e-139	497
Ciclev10016668m	Evigen1576872_c0_g1_i1	82.25	169	27	3	88	255	749	583	8e-33	143
Ciclev10012342m	Evigen2105518_c0_g1_i1	84.74	249	35	3	620	866	426	179	9e-64	246
Ciclev10023440m	Evigen23872_c0_g1_i1	78.34	217	45	2	125	340	233	18	2e-31	139
Ciclev10031120m	Evigen1303413_c0_g1_i1	77.42	1696	348	28	1	1680	1747	71	0	977
Ciclev10006902m	Evigen2182664_c0_g1_i1	76.54	793	170	12	76	863	1079	298	6e-116	420
Ciclev10020171m	Evigen1989978_c0_g1_i1	80.55	550	101	6	497	1043	1120	574	3e-115	418
Ciclev10015314m	Evigen133531_c0_g1_i1	100	28	0	0	1250	1277	122	95	3e-05	52.8
Ciclev10019130m	Evigen71384_c0_g1_i1	76.56	2112	363	71	1	2073	2524	506	0	1037
Ciclev10015215m	Evigen1460175_c0_g1_i1	77.43	1081	200	26	1	1065	257	1309	2e-171	604
Ciclev10028556m	Evigen1879562_c0_g1_i1	78.47	613	111	16	610	1219	714	120	3e-104	381
Ciclev10011531m	Evigen1695547_c0_g1_i1	74.58	1243	269	40	205	1428	1442	228	3e-140	501
Ciclev10017466m	Evigen1462014_c0_g1_i1	76.07	1145	266	7	629	1772	832	1969	7e-167	590
Ciclev10010745m	Evigen226003_c0_g1_i1	85.09	342	49	2	431	771	605	945	3e-94	348
Ciclev10018230m	Evigen1702125_c0_g1_i1	79.03	310	51	12	407	710	1187	886	7e-50	200
Ciclev10009560m	Evigen2235630_c0_g1_i1	91.85	184	15	0	14	197	441	258	3e-67	257
Ciclev10031223m	Evigen181278_c0_g1_i1	73.84	730	148	31	221	933	331	1034	1e-64	250
Ciclev10016948m	Evigen2180796_c0_g1_i1	88.01	367	42	2	94	459	450	85	4e-120	433
Ciclev10002156m	Evigen2105105_c0_g1_i1	75.54	552	105	22	226	753	744	1289	3e-63	244
Ciclev10005869m	Evigen275228_c0_g1_i1	84.3	242	34	4	156	395	326	565	5e-60	233
Ciclev10000100m	Evigen916592_c0_g1_i1	100	29	0	0	78	106	1033	1005	2e-05	54.7
Ciclev10020681m	Evigen1459346_c0_g1_i1	78.58	635	130	6	472	1103	567	1198	3e-114	414
Ciclev10004423m	Evigen1686302_c0_g1_i1	81.99	2165	349	25	54	2196	310	2455	0	1799
Ciclev10033354m	Evigen100002_c0_g1_i1	94.44	36	1	1	118	152	658	623	4e-06	54.7
Cc07_g07150	Evigen2235771_c0_g1_i1	74.12	904	205	27	1	891	1664	777	8e-94	346
Cc01_g20430	Evigen48824_c0_g1_i1	74.72	886	183	32	93	950	967	95	6e-97	357
Cc10_g15920	Evigen1871727_c0_g1_i1	75.59	725	146	21	36	737	400	1116	2e-88	329
Cc07_g05960	Evigen1996568_c0_g1_i1	86.96	92	12	0	157	248	937	846	1e-20	104
Cc08_g15290	Evigen1734069_c0_g1_i1	84.15	246	39	0	301	546	367	122	9e-62	239
Cc10_g13150	Evigen1584600_c0_g1_i1	76.44	1218	265	19	502	1708	668	1874	0	640
Cc02_g30660	Evigen179437_c0_g1_i1	74.04	782	157	24	418	1194	1730	990	5e-73	278
Cc10_g04940	Evigen2203572_c0_g1_i1	77.81	392	76	10	30	414	133	520	3e-59	231
Cc04_g07160	Evigen1941200_c0_g1_i1	82.19	146	24	2	34	178	144	288	6e-27	124
Cc00_g07300	Evigen1455849_c0_g1_i1	78.93	337	65	4	350	681	1115	780	4e-57	224
Cc02_g35050	Evigen1873566_c0_g1_i1	84.01	269	38	5	637	902	428	162	6e-66	254
Cc07_g10300	Evigen77594_c0_g1_i1	78.61	575	111	10	37	605	1623	1055	7e-101	370
Cc02_g27790	Evigen168892_c0_g1_i1	83.23	167	25	3	9	174	1371	1207	1e-34	150
Cc00_g21780	Evigen2168212_c0_g1_i1	96.88	32	1	0	243	274	243	274	7e-06	54.7
Cc06_g11520	Evigen1695267_c0_g1_i1	82.84	204	32	1	1067	1267	858	655	2e-43	180
Cc10_g08490	Evigen297209_c0_g1_i1	74.86	537	112	19	279	802	499	1025	2e-56	222
Cc02_g33640	Evigen1943189_c0_g1_i1	79.87	472	88	6	154	620	236	705	1e-91	339
Cc04_g08830	Evigen2153572_c0_g1_i1	80.21	288	52	4	299	582	1721	1435	6e-53	211
Cc07_g11350	Evigen1997111_c0_g1_i1	76.43	1939	401	46	40	1953	2300	393	0	998
Cc02_g03500	Evigen2212357_c0_g1_i1	78.33	743	150	9	281	1018	1055	1791	7e-131	470
Cc07_g04450	Evigen158701_c0_g1_i1	77.19	114	26	0	18	131	2653	2766	6e-10	67.6
Cc04_g17160	Evigen96564_c0_g1_i1	80.57	175	34	0	38	212	206	380	6e-31	135
Cc08_g15980	Evigen12272_c0_g1_i1	80.9	335	60	3	305	637	1096	764	3e-68	261
Cc07_g03730	Evigen1728899_c0_g1_i1	84.85	66	8	2	2707	2771	475	539	9e-09	65.8
Cc02_g24700	Evigen82421_c0_g1_i1	84.4	109	14	2	896	1002	230	123	6e-21	104
Cc00_g22440	Evigen237524_c0_g1_i1	86.06	531	71	1	514	1044	996	469	2e-160	568
Cc05_g04050	Evigen11661_c0_g1_i1	83.78	111	18	0	847	957	1726	1616	2e-21	106
Cc00_g08780	Evigen2163438_c0_g1_i1	84	250	40	0	635	884	1107	1356	4e-62	241
Cc03_g01230	Evigen1686223_c0_g1_i1	76.83	1200	250	15	64	1251	2803	1620	0	651
Cc11_g13920	Evigen1666757_c0_g1_i1	81.14	297	55	1	235	531	415	710	6e-61	237
Cc11_g11510	Evigen1893594_c0_g1_i1	76.53	213	41	8	103	309	252	461	5e-22	108
Cc11_g13330	Evigen61135_c0_g1_i1	81.48	189	33	2	1294	1481	823	1010	9e-36	154
Cc07_g09220	Evigen27075_c0_g1_i1	81.44	501	93	0	78	578	1701	1201	5e-113	411
Cc04_g13920	Evigen1876360_c0_g1_i1	74.73	364	65	18	25	385	393	732	4e-31	137
Cc04_g02910	Evigen58576_c0_g1_i1	82.29	271	38	8	530	795	701	436	1e-57	226
Cc02_g05970	Evigen1663255_c0_g1_i1	82.61	253	42	2	165	416	719	468	2e-56	222
Cc06_g09920	Evigen1977233_c0_g1_i1	77.07	1256	233	42	438	1671	743	1965	0	673
Cc01_g13040	Evigen185469_c0_g1_i1	77.48	906	177	19	1182	2080	1178	293	4e-145	518
Cagra.0808s0012.1.p	Evigen526699_c0_g1_i1	75.04	561	124	14	536	1088	1889	2441	1e-63	246
Cagra.1735s0005.1.p	Evigen1427448_c0_g1_i1	78.66	164	35	0	103	266	5	168	6e-23	110
Cagra.4354s0011.1.p	Evigen69177_c0_g1_i1	94.34	53	3	0	361	413	599	651	3e-14	82.4
Cagra.1261s0010.1.p	Evigen1934106_c0_g1_i1	81.75	126	21	2	46	170	464	340	5e-21	104
Cagra.22718s0002.1.p	Evigen2253787_c0_g1_i1	79.05	105	17	4	2261	2362	278	176	3e-09	67.6
Cagra.9781s0002.1.p	Evigen1454085_c0_g1_i1	80.33	239	45	2	494	731	538	301	8e-44	180
Cagra.2261s0012.1.p	Evigen49185_c0_g1_i1	76.58	158	34	2	589	746	1754	1600	1e-14	84.2
Cagra.0487s0012.1.p	Evigen302345_c0_g1_i1	72.94	303	74	8	343	641	304	6	5e-19	99
Cagra.0568s0135.1.p	Evigen11375_c0_g1_i1	100	28	0	0	590	617	2206	2179	2e-05	52.8
Cla023109	Evigen1978114_c0_g1_i1	82.61	138	22	2	302	438	284	420	7e-26	121
Cla015834	Evigen1718239_c0_g1_i1	97.56	41	1	0	289	329	389	429	5e-11	71.3
Cla016491	Evigen1736890_c0_g1_i1	79.55	357	67	4	123	476	194	547	4e-65	250
Cla009063	Evigen240648_c0_g1_i1	78.63	117	23	2	93	208	616	501	9e-13	76.8
Cla018722	Evigen1301485_c0_g1_i1	79.97	574	103	9	567	1131	787	217	1e-113	412
Cla013013	Evigen1690723_c0_g1_i1	81.43	1228	213	10	41	1259	2304	1083	0	990
Cla018325	Evigen291221_c0_g1_i1	79.27	164	29	5	1	161	1088	927	2e-23	110
Cla012849	Evigen1586081_c0_g1_i1	81.48	540	96	4	64	601	3504	2967	1e-121	440
Cla013573	Evigen1692911_c0_g1_i1	77.5	280	55	6	892	1164	1502	1780	4e-38	161
Cla005633	Evigen380886_c0_g1_i1	100	35	0	0	184	218	1152	1118	2e-09	65.8
Cla012828	Evigen361734_c0_g1_i1	78.53	652	122	13	928	1573	2236	1597	3e-113	412
Cla010967	Evigen1695641_c0_g1_i1	84.35	671	100	4	1	667	1820	1151	0	652
Cla002800	Evigen78741_c0_g1_i1	78.07	839	163	19	424	1256	610	1433	4e-143	510
Cla008607	Evigen60134_c0_g1_i1	80.2	404	67	11	1	396	128	526	4e-77	291
Cla018652	Evigen245028_c0_g1_i1	77.83	2120	422	30	32	2118	2647	543	0	1267
Cla013513	Evigen112440_c0_g1_i1	77.83	627	124	12	1	617	1200	1821	6e-102	374
Cla009861	Evigen1285333_c0_g1_i1	81	400	65	6	1	396	410	18	2e-82	307
Cla014832	Evigen1303760_c0_g1_i1	100	28	0	0	168	195	1903	1930	2e-05	52.8
Cla019286	Evigen1701995_c0_g1_i1	77.7	269	54	6	229	494	691	956	2e-37	159
Cla017807	Evigen2092987_c0_g1_i1	76.47	1173	223	35	124	1271	481	1625	3e-166	588
Cla014195	Evigen1300910_c0_g1_i1	76.39	1046	210	19	1	1041	139	1152	1e-148	529
Cla017389	Evigen1580233_c0_g1_i1	88.12	101	12	0	695	795	936	1036	6e-26	121
Cla015711	Evigen918259_c0_g1_i1	81.63	147	26	1	1377	1522	1277	1423	1e-25	121
Cla021261	Evigen1837431_c0_g1_i1	73.23	975	214	30	1084	2030	2125	3080	8e-83	311
Cla011501	Evigen2170999_c0_g1_i1	86.32	95	13	0	52	146	528	434	2e-21	104
Cla013922	Evigen2171690_c0_g1_i1	88.24	51	3	3	347	395	535	584	4e-07	58.4
Cla018502	Evigen1844826_c0_g1_i1	79.51	205	36	6	445	646	607	808	4e-32	141
Cla009965	Evigen229447_c0_g1_i1	87.61	234	29	0	651	884	965	732	2e-71	272
Cla016224	Evigen1713374_c0_g1_i1	81.58	152	28	0	283	434	666	817	1e-27	126
Cla022708	Evigen1848673_c0_g1_i1	78.67	980	169	27	187	1149	1354	398	7e-175	616
Cla021070	Evigen106825_c0_g1_i1	75.96	183	38	4	291	470	604	425	1e-16	89.8
Cla005620	Evigen12801_c0_g1_i1	81.04	559	84	17	142	692	1059	515	1e-117	425
Cla010918	Evigen1580368_c0_g1_i1	76.74	215	50	0	316	530	1009	795	7e-26	121
Cla022152	Evigen2162072_c0_g1_i1	80.13	302	51	8	226	524	808	1103	1e-54	217
Cla018143	Evigen172764_c0_g1_i1	82.97	417	67	4	60	474	3443	3029	1e-101	374
Cla005144	Evigen1714269_c0_g1_i1	82.89	824	132	7	5	825	192	1009	0	732
Cla001519	Evigen2279619_c0_g1_i1	86.57	67	5	2	265	329	781	717	6e-11	71.3
Cla017441	Evigen1299789_c0_g1_i1	83.33	120	20	0	1	120	959	840	3e-23	111
Cla015112	Evigen551366_c0_g1_i1	97.06	34	1	0	395	428	1344	1377	8e-07	58.4
Cla008060	Evigen1448111_c0_g1_i1	79.56	543	97	7	340	881	137	666	1e-102	375
Cla017501	Evigen1684200_c0_g1_i1	80.96	1476	243	27	628	2084	2646	1190	0	1134
Cla014286	Evigen1301658_c0_g1_i1	79.29	816	158	9	397	1205	372	1183	4e-158	560
Cla022437	Evigen1656451_c0_g1_i1	76.88	333	65	11	694	1020	595	269	4e-43	178
Cla002419	Evigen2197089_c0_g1_i1	92.31	39	2	1	79	116	228	190	5e-06	54.7
Cla022159	Evigen2224657_c0_g1_i1	83.11	521	84	4	1923	2441	2797	2279	4e-131	472
Cla010341	Evigen1851462_c0_g1_i1	79.03	372	74	3	143	512	1039	670	2e-65	252
Cla013461	Evigen2251686_c0_g1_i1	75	228	48	8	98	320	221	444	1e-18	97.1
Cla007114	Evigen1106887_c0_g1_i1	79.82	327	60	4	1	323	98	422	9e-60	233
Cla016993	Evigen1671682_c0_g1_i1	75.59	1139	237	28	451	1573	1433	320	2e-147	525
Cla015161	Evigen1714257_c0_g1_i1	79.6	701	136	6	1	701	353	1046	1e-138	496
Cla001713	Evigen1706620_c0_g1_i1	77.95	449	91	8	1	445	254	698	3e-72	274
Cla018724	Evigen1299787_c0_g1_i1	73.28	670	146	30	131	785	1154	503	3e-54	215
Cla010660	Evigen1977235_c0_g1_i1	76.21	1244	250	33	345	1562	744	1967	1e-174	616
MELO3C007077P2	Evigen180879_c0_g1_i1	81.06	433	71	6	1	423	306	737	1e-90	335
MELO3C019573P1	Evigen1700160_c0_g1_i1	86.39	169	23	0	469	637	1089	1257	2e-45	185
MELO3C019031P2	Evigen1581946_c0_g1_i1	79.38	742	144	5	9	747	1168	433	2e-144	514
MELO3C003140P1	Evigen134983_c0_g1_i1	82.89	152	21	4	412	561	1	149	2e-29	132
MELO3C027289P1	Evigen134341_c0_g1_i1	100	31	0	0	414	444	221	251	3e-07	58.4
MELO3C009859P1	Evigen1557960_c0_g1_i1	100	29	0	0	264	292	341	369	1e-05	54.7
MELO3C018773P1	Evigen1965377_c0_g1_i1	82.06	407	70	1	1	404	1172	766	3e-93	344
MELO3C016469P2	Evigen1846758_c0_g1_i1	87.67	73	6	3	533	603	739	668	2e-14	82.4
MELO3C025758P2	Evigen2274591_c0_g1_i1	78.99	1628	318	17	1	1619	2703	1091	0	1090
MELO3C012086P1	Evigen1711745_c0_g1_i1	81.76	296	52	2	196	490	1134	840	1e-63	246
MELO3C018898P3	Evigen801_c0_g1_i1	88.1	126	15	0	103	228	216	341	7e-35	150
MELO3C003423P1	Evigen343656_c0_g1_i1	83.73	381	54	7	671	1046	909	532	6e-96	353
MELO3C022318P1	Evigen62080_c0_g1_i1	97.3	37	1	0	710	746	3317	3353	1e-08	63.9
MELO3C007736P1	Evigen1300839_c0_g1_i1	80.84	522	98	2	1	521	1148	628	1e-112	409
MELO3C015476P2	Evigen1672045_c0_g1_i1	77.8	964	204	8	107	1068	890	1845	5e-166	586
MELO3C003578P1	Evigen547144_c0_g1_i1	83.78	524	79	6	23	543	3449	2929	3e-137	492
MELO3C014903P1	Evigen96609_c0_g1_i1	81.44	361	66	1	1	360	1200	840	3e-78	294
MELO3C013882P2	Evigen222960_c0_g1_i1	77.51	489	100	9	107	590	1366	883	2e-75	285
MELO3C017069P1	Evigen81440_c0_g1_i1	72.44	2529	628	54	318	2801	3515	1011	0	745
[truncated: 1,931 more rows]
