# Supplementary material for: Combining independent de novo assemblies to optimize leaf transcriptome of Persian walnut
Source: PLoS One. 2020 Apr 28;15(4):e0232005. doi: 10.1371/journal.pone.0232005 (PMC7188282; doi:10.1371/journal.pone.0232005)
Supplement: S5 Table — (XLSX) [file pone.0232005.s005.xlsx]

## Sheet: Sheet1
		Sample name	Concentration(	Volume(μL)	Total	OD260/	OD260/	RIN	28S/18S
			ng/μL)		Mass(μg)	280	230
		1	71	42	2.98	1.97	1.87	7.9	3
		2	147	32	4.7	2.01	2.86	8.2	2.9
		3	191	30	5.73	2.1	1.71	8	2.3
		4	211	8	1.69	2.06	1.96	6.1	1.2
		5	51	15	0.77	1.83	2.22	6.3	1.6
		6	122	10	1.22	1.82	1.34	6.7	3.3
		7	278	13	3.61	2.09	1.76	6.4	1.1
		8	49	23	1.13	1.87	1.52	5.2	5.5
		9	129	8	1.03	1.98	1.49	6.5	1.3
		10	50	45	2.25	2.09	0.99	8.1	2.1
		11	74	32	2.37	2.02	2.17	8.1	2.6
