# Supplementary material for: Combining independent de novo assemblies to optimize leaf transcriptome of Persian walnut
Source: PLoS One. 2020 Apr 28;15(4):e0232005. doi: 10.1371/journal.pone.0232005 (PMC7188282; doi:10.1371/journal.pone.0232005)
Supplement: S1 Text — (TXT) [file pone.0232005.s006.txt]

1- Assembly by Trinity
kmer 25
Trinity-v2.5.0/Trinity    --seqType fq --max_memory 200G --min_contig_length 200  --KMER_SIZE 25   --bflyHeapSpaceMax 80G  --CPU  80  --output Trinity/Trinity25  --left All_1.fq.gz --right  All_2.fq.gz  

kmer 32
Trinity-v2.5.0/Trinity    --seqType fq --max_memory 200G --min_contig_length 200  --KMER_SIZE 32   --bflyHeapSpaceMax 80G  --CPU  80  --output Trinity/Trinity32  --left All_1.fq.gz --right  All_2.fq.gz  


2-  Assembly by Bridger
kmer 25
Bridger_r2014-12-01/Bridger.pl --clean --CPU 80 --kmer_length 25  --seqType fq  --left All_1.fq.gz --right  All_2.fq.gz -o Bridger/kmer25  

kmer 32
Bridger_r2014-12-01/Bridger.pl --clean --CPU 80 --kmer_length 32  --seqType fq  --left All_1.fq.gz --right  All_2.fq.gz -o Bridger/kmer32  


3- Assembly by BinPacker
kmer 25
BinPacker/BinPacker -s fq -p pair -k 25  -l All_1.fq.gz -r  All_2.fq.gz -o BinPacker/kmer25  

kmer 32
BinPacker/BinPacker -s fq -p pair -k 32  -l All_1.fq.gz -r  All_2.fq.gz -o BinPacker/kmer32


4- Assembly by SPAdes

SPAdes-3.11.1/bin/rnaspades.py   -1 All_1.fq.gz -2  All_2.fq.gz -o SPAdes   -t 80  


5- Assembly by SOAPdenovo-Trans
kmer 25
SOAPdenovo-Trans-bin-v1.03/SOAPdenovo-Trans-31mer all -K 25 -p 80 -s SOAPdenovo-Trans-bin-v1.03/example.config -o SOAPdenovo-Trans/kmer25

kmer 31
SOAPdenovo-Trans-bin-v1.03/SOAPdenovo-Trans-31mer all -K 31 -p 80 -s SOAPdenovo-Trans-bin-v1.03/example.config -o SOAPdenovo-Trans/kmer31

kmer 41
SOAPdenovo-Trans-bin-v1.03/SOAPdenovo-Trans-31mer all -K 41 -p 80 -s SOAPdenovo-Trans-bin-v1.03/example.config -o SOAPdenovo-Trans/kmer41

kmer 51
SOAPdenovo-Trans-bin-v1.03/SOAPdenovo-Trans-31mer all -K 51 -p 80 -s SOAPdenovo-Trans-bin-v1.03/example.config -o SOAPdenovo-Trans/kmer51

kmer 61
SOAPdenovo-Trans-bin-v1.03/SOAPdenovo-Trans-31mer all -K 61 -p 80 -s SOAPdenovo-Trans-bin-v1.03/example.config -o SOAPdenovo-Trans/kmer61

kmer 71
SOAPdenovo-Trans-bin-v1.03/SOAPdenovo-Trans-31mer all -K 71 -p 80 -s SOAPdenovo-Trans-bin-v1.03/example.config -o SOAPdenovo-Trans/kmer71


6- Assembly by Transfuse

transfuse-0.5.0/transfuse -a LIST.txt -l All_1.fq.gz    -r All_2.fq.gz  -o transfuse -t 80  

LIST.txt: full directory to all of assembled files by previous appeoaches.


7- Assembly by Evidentialgene

Evidentialgene/scripts/rnaseq/trformat.pl -output all.tr  -input all.fa  

all.fa: Assembled sequences of all appeoaches

 
Evidentialgene/scripts/prot/tr2aacds.pl  -mrnaseq all.tr  

Evidentialgene/scripts/evgmrna2tsa.pl -trclass all.trclass -mrna all.tr   
